# Supplementary material for: QTG-Miner aids rapid dissection of the genetic base of tassel branch number in maize
Source: Nat Commun. 2023 Aug 26;14:5232. doi: 10.1038/s41467-023-41022-1 (PMC10460418; doi:10.1038/s41467-023-41022-1)
Supplement: Supplementary file 4 — Supplementary Data 1 [file 41467_2023_41022_MOESM4_ESM.xlsx]

## Sheet: 12 TBN QTLs information
Supplementary Data 1. Information on the 12 TBN QTLs analyzed in this study
Trait	Popname	Chr	Peak bin (cM) a	Peak bin (bp) b	QTL interval (cM) c	QTL interval (bp) d-V2	QTL interval (bp) d-V4	Lod	Effect	R2	sequencing number_1	sequencing number_2	RIL number_1	RIL number_2
qTBN2-1	ZHENG58/SK	2	17.2	4213575-4213575	11-20.2	3112361-5229368	3121119-5191613	7.56569	-0.9	0.113896	LJ81-1	LJ82-1	12RIL1146	12RIL1131
qTBN2-2	KUI3/B77	2	98.1	158388088-163420298	95.1-99.2	152170363-165842769	156885817-170613748	3.83713	-0.5333	0.070157	LJ17-1	LJ18-1	12RIL0369	12RIL0372
qTBN3-1	B73/BY804	3	104.2	178100497-178152169	103.1-108.2	177019447-180776406	179771929-183674068	4.45385	0.5148	0.065299	LJ7-1	LJ8-1	12RIL0010	12RIL0186
qTBN4-1	ZHENG58/SK	4	122	177055544-177055738	119.1-132.2	174041123-181229048	177080004-184160297	4.05646	-0.6601	0.058769	LJ81-1	LJ83-1	12RIL1146	12RIL0998
qTBN4-2	B73/BY804	4	138.2	191767453-191767453	131-138.8	186164053-196248705	189604427-200555523	3.28339	0.4206	0.046076	LJ1-1	LJ11-1	12RIL0061	12RIL0059
qTBN4-3	DAN340/K22	4	104.5	204668132-204668132	103.1-108.4	202279305-227211552	206592473-232179461	3.85016	-0.4392	0.055485	LJ36-1	LJ35-1	12RIL0566	12RIL0468
qTBN7-1	DE3/BY815	7	76.4	127585138-127585138	73.4-77.6	124144853-129970592	128191339-134005458	8.40825	-0.7162	0.143617	LJ100-1,100-2	LJ101-2,101-3	12RIL1767	12RIL1609
qTBN8-1	DAN340/K22	8	75.4	107010896-108500575	72-76.6	94799948-110244054	96574001-112912154	5.47448	0.5401	0.085119	LJ36-1	LJ39-2	12RIL0566	12RIL0431
qTBN8-2	DE3/BY815	8	132.6	166975408-167154099	126.7-135.2	166484147-167603209	171720909-172845496	5.13355	0.5725	0.074832	LJ109-1,109-2	LJ110-1,110-2	12RIL1690	12RIL1647
qTBN8-3	K22/CI7	8	138.5	170135604-170135604	135.1-144.2	169013325-171439446	174235205-176682030	3.43105	0.5073	0.040567	LJ66-1	LJ67-1	12RIL0757	12RIL0625
qTBN10-1	B73/BY804	10	64.7	127614759-128106842	62.8-66.9	127046981-131044862	128089722-132238697	3.74376	-0.4599	0.052867	LJ1-1	LJ16-3	12RIL0061	12RIL0180
qTBN10-2	DAN340/K22	10	66.5	132372371-132885424	65.3-68.5	131889929-133302614	133089713-134548229	4.443	0.5256	0.076281	LJ33-1	LJ44-1	12RIL0453	12RIL0486
