# Supplementary material for: QTG-Miner aids rapid dissection of the genetic base of tassel branch number in maize
Source: Nat Commun. 2023 Aug 26;14:5232. doi: 10.1038/s41467-023-41022-1 (PMC10460418; doi:10.1038/s41467-023-41022-1)
Supplement: Supplementary file 5 — Supplementary Data 2 [file 41467_2023_41022_MOESM5_ESM.xlsx]

## Sheet: ZHENG58_SK_map
Supplementary Data 2. Genotype information of single QTL-paired RILs derived from inbred lines ZHENG58 and SK
chr_num	name	chr	pos_m	pos_g	12RIL1146	12RIL1131		12RIL1146	12RIL0998
1	PZE-101000088	chr1	238347	0.5	1	1		1	1
1	PZE-101000301	chr1	613257	0.3	1	1		1	1
1	PZE-101000449	chr1	999471	0.3	1	1		1	1
1	SYN9660	chr1	1781003	1	1	1		1	1
1	SYN9659	chr1	1789106	1.3	1	1		1	1
1	SYN10558	chr1	1957167	0.3	1	1		1	1
1	PZE-101001320	chr1	2336340	0.3	1	1		1	1
1	SYN38927	chr1	2693676	0.5	1	1		1	1
1	SYN35330	chr1	2736027	0.8	1	1		1	1
1	SYN2547	chr1	2941443	0.6	1	1		1	1
1	SYN2545	chr1	3014858	0.6	1	1		1	1
1	SYN11115	chr1	3037146	0.3	1	1		1	1
1	SYNGENTA17310	chr1	3130961	1.4	1	1		1	1
1	SYN30742	chr1	3181742	0.3	1	1		1	1
1	PZE-101003115	chr1	3356688	1.3	1	1		1	1
1	SYN11486	chr1	3665840	0.3	1	1		1	1
1	SYN11490	chr1	3709187	0.8	1	1		1	1
1	PZE-101004387	chr1	3882714	0.3	1	1		1	1
1	PZE-101004923	chr1	4021601	0.8	1	1		1	1
1	PZA00393.1	chr1	4193258	0.3	1	1		1	1
1	SYN7383	chr1	4444071	2.2	1	1		1	1
1	SYN7378	chr1	4603919	3.8	1	1		1	1
1	SYN11325	chr1	5092856	3	1	1		1	1
1	PZE-101009163	chr1	5653264	0.8	1	1		1	1
1	SYN6319	chr1	6196219	1.6	1	1		1	1
1	SYN13182	chr1	6843256	0.6	1	1		1	1
1	SYN7698	chr1	7162058	0.8	1	1		1	1
1	SYN13399	chr1	7488803	0.3	1	1		1	1
1	PZE-101013772	chr1	7861023	0.3	1	1		1	1
1	SYN6413	chr1	7966195	0.8	1	1		1	1
1	SYN35550	chr1	8351543	1.2	1	1		1	1
1	SYN11909	chr1	8517020	0.6	1	1		1	1
1	SYN11911	chr1	8617553	1.6	1	1		1	1
1	SYN6207	chr1	8946275	0.6	1	1		1	1
1	PZB01915.1	chr1	9058572	0.9	1	1		1	1
1	SYN21172	chr1	9358866	0.3	1	1		1	1
1	PZE-101016971	chr1	9435372	0.7	1	1		1	1
1	SYN10548	chr1	9526231	0.7	1	1		1	1
1	PZA00566.5	chr2	228560840	0.3	1	1		1	1
1	SYN5905	chr1	9989779	0.4	1	1		1	1
1	SYN2434	chr1	10088946	0.4	1	1		1	1
1	PZA03519.2	chr1	10093142	1.1	1	1		1	1
1	PZE-101018214	chr1	10580378	2.9	1	1		1	1
1	PZE-101018616	chr1	10839107	0.8	1	1		1	1
1	PZE-101019557	chr1	11399303	0.5	1	1		1	1
1	SYN20883	chr1	11911814	0.3	1	1		1	1
1	PZE-101020456	chr1	12149892	2.8	1	1		1	1
1	SYN33821	chr1	12189001	0.9	1	1		1	1
1	PZE-101021455	chr1	12362508	2.4	1	1		1	1
1	PUT-163a-31558578-1965	chr1	12517303	0.7	1	1		1	1
1	SYN12547	chr1	12979261	0.3	1	1		1	1
1	PZE-101023852	chr1	14032344	0.4	1	1		1	1
1	PZE-101024131	chr1	14168358	0.8	1	1		1	1
1	SYN31166	chr1	15170295	1.2	1	1		1	1
1	SYN22238	chr1	15491852	0.6	1	1		1	1
1	PZE-101026314	chr1	15808888	0.3	1	1		1	1
1	PUT-163a-71311320-3113	chr1	16784467	1.5	1	1		1	1
1	SYN33270	chr1	17654025	0.3	1	1		1	1
1	PZE-101029820	chr1	17850815	0.3	1	1		1	1
1	PZE-101029991	chr1	17963743	0.3	1	1		1	1
1	ZM013214-0531	chr1	18294130	0.3	1	1		1	1
1	PZE-101030692	chr1	18957087	0.3	1	1		1	1
1	PZE-101030875	chr1	18984396	0.4	1	1		1	1
1	PUT-163a-148944618-481	chr1	19328048	0.9	3	1		1	3
1	SYN7651	chr1	19560075	1	3	1		1	3
1	PZE-101032015	chr1	19640811	0.4	3	1		1	3
1	PZE-101032230	chr1	19696230	0.4	3	1		1	3
1	ZM004048-0695	chr1	19945363	0.8	3	1		1	3
1	SYN35792	chr1	20106601	1	2	1		1	2
1	PZE-101033801	chr1	21710836	0.8	2	1		1	2
1	PZE-101033968	chr1	21722308	0.3	2	1		1	2
1	SYN430	chr1	21983736	0.3	1	1		1	1
1	SYN18922	chr1	22437864	0.5	1	1		1	1
1	SYN18920	chr1	22507336	0.3	1	1		1	1
1	PZE-101035605	chr1	23193950	0.5	1	1		1	1
1	PZD00096.1	chr1	23241186	0.5	1	1		1	1
1	PZE-101036423	chr1	23939622	0.3	1	1		1	1
1	SYN7039	chr1	24308521	0.5	1	1		1	1
1	PZE-101037493	chr1	24686844	0.3	1	1		1	1
1	SYNGENTA10989	chr1	24941685	0.6	1	1		1	1
1	PZE-101038250	chr1	25381332	0.3	1	1		1	1
1	SYN250	chr1	26825413	1.4	1	1		1	1
1	PZE-101040499	chr1	27172731	0.3	1	1		1	1
1	PZE-101040783	chr1	27552783	0.6	1	1		1	1
1	PZE-101041837	chr1	28529484	0.6	1	1		1	1
1	PZE-101042040	chr1	28633411	1.1	1	1		1	1
1	PZE-101043228	chr1	29494952	0.6	1	1		1	1
1	PZE-101043413	chr1	29541702	0.3	1	1		1	1
1	PZE-101043604	chr1	29684027	0.6	1	1		1	1
1	PZE-101044002	chr1	29966522	0.3	1	1		1	1
1	SYNGENTA1440	chr1	30259501	0.3	1	1		1	1
1	PZE-101044721	chr1	30612195	0.3	1	1		1	1
1	PZE-101044787	chr1	30688139	0.3	1	1		1	1
1	PZE-101046045	chr1	31865649	0.3	1	1		1	1
1	PZE-101046735	chr1	32154688	1.1	1	1		1	1
1	PZE-101048542	chr1	33382572	0.4	1	1		1	1
1	PZE-101049395	chr1	33956553	0.5	1	1		1	1
1	PZE-101050621	chr1	34961462	0.5	1	1		1	1
1	SYN7081	chr1	35043120	0.8	1	1		1	1
1	PUT-163a-76010933-3725	chr1	35241384	0.3	1	1		1	1
1	PZE-101051858	chr1	35832791	0.3	1	1		1	1
1	PZE-101053413	chr1	37213331	0.4	1	1		1	1
1	PZE-101054158	chr1	38312723	0.8	1	1		1	1
1	PZE-101055190	chr1	39113698	0.6	1	1		1	1
1	PZE-101056681	chr1	40354645	0.5	1	1		1	1
1	SYN36556	chr1	42522289	1	1	1		1	1
1	PZE-101060218	chr1	43969797	0.3	1	1		1	1
1	PUT-163a-60349887-2629	chr1	44192259	0.3	1	1		1	1
1	PZE-101062009	chr1	45633273	0.3	1	1		1	1
1	PZE-101062246	chr1	45786956	0.3	1	1		1	1
1	PZA03183.3	chr1	45940042	0.6	1	1		1	1
1	PZE-101063271	chr1	46581140	0.3	1	1		1	1
1	PZE-101063527	chr1	46684873	0.9	1	1		1	1
1	SYN37813	chr1	46861470	0.3	1	1		1	1
1	SYN37815	chr1	46929985	0.9	1	1		1	1
1	PZE-101064331	chr1	47468982	0.3	1	1		1	1
1	PZE-101064875	chr1	47900355	0.6	1	1		1	1
1	PZE-101065651	chr1	48659763	0.3	1	1		1	1
1	PZE-101065728	chr1	48684547	0.3	1	1		1	1
1	PZE-101067495	chr1	51015034	0.5	1	1		1	1
1	SYN10803	chr1	51325088	0.2	1	1		1	1
1	PZE-101067972	chr1	51399477	0.4	1	1		1	1
1	SYN36293	chr1	51535377	0.4	1	1		1	1
1	SYN36554	chr1	51756546	0.3	1	1		1	1
1	PZE-101068578	chr1	51895687	0.3	1	1		1	1
1	PZE-101068888	chr1	52098757	0.3	1	1		1	1
1	PZE-101069140	chr1	52253911	1.1	1	1		1	1
1	PZE-101069206	chr1	52346396	0.3	1	1		1	1
1	SYN11103	chr1	52626095	0.3	1	1		1	1
1	PZE-101069879	chr1	52768054	0.8	1	1		1	1
1	PZA03746.5	chr1	53343996	0.9	1	1		1	1
1	PZE-101071092	chr1	53621515	0.3	1	1		1	1
1	PZE-101071273	chr1	53663576	0.3	1	1		1	1
1	PZE-101071350	chr1	53828849	0.4	1	1		1	1
1	PZE-101073696	chr1	56444557	1.1	1	1		1	1
1	PZE-101075334	chr1	58719668	0.5	1	1		1	1
1	PZE-101076881	chr1	60831742	0.3	1	1		1	1
1	PZE-101076946	chr1	60869248	0.3	1	1		1	1
1	SYN17545	chr1	60967077	0.9	1	1		1	1
1	PZE-101078239	chr1	62489560	0.3	1	1		1	1
1	PZE-101079826	chr1	64389681	1.9	1	1		1	1
1	SYNGENTA15262	chr1	66025898	1.1	1	1		1	1
1	PZE-101120184	chr1	66396816	1.5	1	1		1	1
1	PZE-101081934	chr1	66955400	1.9	1	1		1	1
1	PZE-101082904	chr1	70424991	1.2	1	1		1	1
1	PZE-101083165	chr1	70750917	0.4	1	1		1	1
1	PZE-101083417	chr1	71051198	0.8	1	1		1	1
1	PZE-101083533	chr1	71145092	0.3	1	1		1	1
1	PZE-101083950	chr1	72010746	0.3	1	1		1	1
1	PZE-101083942	chr1	72011396	0.9	1	1		1	1
1	PZE-101083968	chr1	72093955	0.3	1	1		1	1
1	PZE-101084058	chr1	72224033	0.6	1	1		1	1
1	SYN336	chr1	72799972	0.4	1	1		1	1
1	PZE-101084702	chr1	73379227	0.4	1	1		1	1
1	PZE-101085882	chr1	75759490	0.4	1	1		1	1
1	PZE-101086015	chr1	75959467	1.1	1	1		1	1
1	PZE-101088597	chr1	80189606	0.3	1	1		1	1
1	PZE-101090700	chr1	82510318	0.3	1	1		1	1
1	PZE-101091269	chr1	83178945	0.9	1	1		1	1
1	PZE-101091544	chr1	83644726	0.9	1	1		1	1
1	PZE-101092175	chr1	84632457	0.6	1	1		1	1
1	SYN3052	chr1	85030152	0.6	1	1		1	1
1	SYN2040	chr1	85831848	0.6	1	1		1	1
1	PZE-101093602	chr1	86590155	0.3	2	1		1	2
1	SYN12912	chr1	88005437	0.3	2	1		1	2
1	SYN25478	chr1	88321898	0.3	2	1		1	2
1	PZE-101097716	chr1	88711777	0.3	2	1		1	2
1	PZE-101097993	chr1	89226410	1.2	2	1		1	2
1	PZE-101099031	chr1	90882516	1	2	1		1	2
1	PZE-101099469	chr1	91460371	0.3	1	1		1	1
1	PZE-101094327	chr1	92241087	0.6	1	1		1	1
1	PZE-101094860	chr1	92810118	0.6	1	1		1	1
1	PZE-101094974	chr1	92907904	0.4	1	1		1	1
1	PZE-101095816	chr1	94147778	0.5	1	1		1	1
1	PZE-101096835	chr1	95489366	0.3	1	1		1	1
1	PZE-101099933	chr1	96013583	0.7	1	1		1	1
1	SYN33475	chr1	96315156	0.9	1	1		1	1
1	PZE-101101256	chr1	98297572	1.5	1	1		1	1
1	PZE-101102055	chr1	99991051	0.3	1	1		1	1
1	PZE-101103316	chr1	102984967	0.8	1	1		1	1
1	PZE-101105211	chr1	107183068	0.4	1	1		1	1
1	PZE-101105382	chr1	107302592	0.4	1	1		1	1
1	PZE-101105385	chr1	107303615	0.3	1	1		1	1
1	PZE-101107894	chr1	113676933	1.2	1	1		1	1
1	PZE-101110831	chr1	119698083	1.7	1	1		1	1
1	PZE-101109168	chr5	50238104	0.7	1	1		1	1
1	PZE-101117500	chr1	142371377	0.9	1	1		1	1
1	PZE-101119345	chr1	147207031	0.3	1	1		1	1
1	PZE-101120413	chr1	148230514	1.4	1	1		1	1
1	PZE-101122557	chr1	152290979	0.3	1	1		1	1
1	PZE-101123217	chr1	154314430	0.3	1	1		1	1
1	PZE-101123389	chr1	154518277	0.3	1	1		1	1
1	PZE-101123996	chr1	155425941	0.3	1	1		1	1
1	PZE-101124391	chr1	156215727	0.8	1	1		1	1
1	PZE-101124504	chr1	156485222	0.4	1	1		1	1
1	PZE-101125074	chr1	157868383	0.3	1	1		1	1
1	SYN28965	chr1	160819237	0.5	1	1		1	1
1	PZE-101127171	chr1	161228423	0.5	1	1		1	1
1	PZE-100001428	chr1	161457991	0.5	1	1		1	1
1	PZE-101127285	chr1	161681469	1.1	1	1		1	1
1	SYN382	chr1	162266403	0.3	1	1		1	1
1	PZE-101128157	chr1	162867459	0.3	1	1		1	1
1	PZE-101128881	chr1	164374748	0.2	1	1		1	1
1	PZE-101129052	chr1	164556011	0.5	1	1		1	1
1	PZE-101131783	chr1	169985138	0.5	1	1		1	1
1	PZE-101132519	chr1	170941014	1.9	1	1		1	1
1	PZE-101133488	chr1	172877033	0.3	1	1		1	1
1	PZE-101134204	chr1	173657085	0.3	1	1		1	1
1	SYN38678	chr1	174314228	0.5	1	1		1	1
1	SYN26085	chr1	174375516	0.2	1	1		1	1
1	PZE-101135891	chr1	175867484	0.8	1	1		1	1
1	SYN2406	chr1	176095459	0.5	1	1		1	1
1	PZE-101136631	chr1	176793636	0.3	1	1		1	1
1	SYN24138	chr1	179599494	1	1	1		1	1
1	PZE-101139056	chr1	179884817	0.3	1	1		1	1
1	PZE-101139273	chr1	179987968	0.8	1	1		1	1
1	PZE-101140288	chr1	180948029	0.7	1	1		1	1
1	PZE-101141407	chr1	182421045	0.5	1	1		1	1
1	PZA03532.2	chr1	184242237	0.3	1	1		1	1
1	SYN3632	chr1	184700424	0.3	1	1		1	1
1	PZE-101144184	chr1	187342040	0.3	1	1		1	1
1	PZE-101144740	chr1	187975035	0.3	1	1		1	1
1	PZE-101144895	chr1	188026447	0.7	1	1		1	1
1	PZE-101144978	chr1	188030373	1.2	1	1		1	1
1	PZE-101145302	chr1	188086900	2.4	1	1		1	1
1	PZE-101145521	chr1	188185039	0.3	1	1		1	1
1	PZE-101145623	chr1	188341792	1	1	1		1	1
1	PZE-101147604	chr1	191449386	1	1	1		1	1
1	PZE-101149272	chr1	192730925	0.7	1	1		1	1
1	PZE-101149651	chr1	193173733	0.3	1	1		1	1
1	PZE-101149961	chr1	193591740	1.1	1	1		1	1
1	PZE-101151070	chr1	194725683	1.3	1	1		1	1
1	SYN10891	chr1	195492148	0.8	1	1		1	1
1	SYN31541	chr1	196127080	0.3	1	1		1	1
1	SYN31536	chr1	196213943	0.7	1	1		1	1
1	PZE-101153556	chr1	196757200	0.3	1	1		1	1
1	PZE-101153771	chr1	197070542	0.3	1	1		1	1
1	PZE-101154578	chr1	197659066	0.8	1	1		1	1
1	PZE-101154856	chr1	197846649	0.3	1	1		1	1
1	PZE-101154963	chr1	198192767	0.3	1	1		1	1
1	SYN28786	chr1	198232025	0.3	1	1		1	1
1	PZE-101155376	chr1	198393224	0.3	1	1		1	1
1	PZE-101155575	chr1	198479489	0.5	1	1		1	1
1	PZE-101156396	chr1	199117810	0.3	1	1		1	1
1	PZE-101156458	chr1	199277724	0.5	1	1		1	1
1	PZE-101156847	chr1	199613522	0.3	1	1		1	1
1	SYN26130	chr1	199737506	1.4	1	1		1	1
1	SYN21424	chr1	199871129	0.3	1	1		1	1
1	PZE-101157898	chr1	200077059	0.5	1	1		1	1
1	PZE-101159132	chr1	201194199	0.3	1	1		1	1
1	PZE-101159756	chr1	202112367	0.3	1	1		1	1
1	SYN39120	chr1	202300043	0.3	1	1		1	1
1	PZE0006168173	chr1	202920029	0.5	1	1		1	1
1	PZE-101160628	chr1	203170620	1.2	1	1		1	1
1	PZE-101161325	chr1	204064104	0.6	1	1		1	1
1	PZE-101161396	chr1	204073784	0.9	1	1		1	1
1	PZE-101162140	chr1	205371782	0.3	1	1		1	1
1	SYN27348	chr1	205684197	0.3	1	1		1	1
1	SYN14326	chr1	206124271	0.3	1	1		1	1
1	PZE-101163518	chr1	206790574	0.8	1	1		1	1
1	SYN15376	chr1	207275092	0.3	1	1		1	1
1	PZE-101164319	chr1	207531835	0.3	1	1		1	1
1	SYN15312	chr1	207713989	0.3	1	1		1	1
1	PZE-101164815	chr1	207925524	0.3	1	1		1	1
1	PZE-101165689	chr1	208818427	0.5	1	1		1	1
1	PZE-101165783	chr1	208933943	0.3	0	1		1	0
1	PZE-101165901	chr1	208966121	1.3	1	1		1	1
1	PZE-101166183	chr1	209126846	0.7	1	1		2	1
1	PZE-101166508	chr1	209639424	0.3	1	1		2	1
1	SYN14511	chr1	210464167	0.3	1	1		2	1
1	SYN20167	chr1	211264667	0.3	1	1		2	1
1	SYN9060	chr1	211521806	0.3	1	1		2	1
1	PZE-101168878	chr1	212168107	0.3	1	1		2	1
1	PZE-101169609	chr1	213096535	0.3	1	1		2	1
1	PZE-101169867	chr1	213228313	0.9	1	1		2	1
1	PZE-101170225	chr1	213573196	0.3	1	1		2	1
1	PZE-101170679	chr1	214238200	0.9	1	1		2	1
1	SYN21837	chr1	214900075	0.5	1	1		2	1
1	PZE-101171915	chr1	215442456	0.3	1	1		2	1
1	SYN27622	chr1	215909147	0.5	1	1		2	1
1	PZE-101172448	chr1	216163996	0.5	1	1		2	1
1	PZE-101172677	chr1	216580824	0.3	1	1		2	1
1	SYN28646	chr1	216695475	0.3	1	1		2	1
1	PZE-101173784	chr1	217450963	0.8	1	1		2	1
1	PZE-101174163	chr1	217878023	0.7	1	1		2	1
1	PZE-101175658	chr1	220090862	0.4	1	1		2	1
1	PZE-101175818	chr1	220219800	0.3	1	1		2	1
1	SYN2415	chr1	220714804	0.9	1	1		1	1
1	PZE-101177765	chr1	222599508	0.6	1	1		1	1
1	PZE-101178005	chr1	222978960	0.3	1	1		1	1
1	PZE-101178153	chr1	223038188	0.6	1	1		1	1
1	PZE-101178446	chr1	223215423	1.1	1	1		1	1
1	PZE-101178802	chr1	223763059	0.9	1	1		1	1
1	SYN31267	chr1	223822264	0.5	1	1		1	1
1	PZE-101179560	chr1	224070120	0.4	1	1		1	1
1	PZE-101180308	chr1	224783681	0.3	1	1		1	1
1	PZE-101180375	chr1	224917695	0.3	1	1		1	1
1	PZE-101181469	chr1	225878653	0.6	1	1		1	1
1	SYN26586	chr1	226275464	0.6	1	1		1	1
1	PZE-101182083	chr1	226317430	0.3	1	1		1	1
1	PZE-101182888	chr1	227593314	1.3	1	1		1	1
1	SYN18165	chr1	228151671	0.3	1	1		1	1
1	SYN29461	chr1	228317552	0.3	1	1		1	1
1	SYN31532	chr1	228718597	1.2	1	1		1	1
1	SYN35064	chr1	229111581	0.6	1	1		1	1
1	PZE-101185917	chr1	230623186	1.3	1	1		1	1
1	PZE-101186316	chr1	230921454	0.7	1	1		1	1
1	PZE-101186784	chr1	231274707	0.3	1	1		1	1
1	PZE-101187439	chr1	232519063	0.7	1	1		1	1
1	PZE-101187823	chr1	232920569	0.7	1	1		1	1
1	PZE-101188012	chr1	233296612	0.5	1	1		1	1
1	PZE-101189231	chr1	234787209	0.5	1	1		1	1
1	PZE-101189680	chr1	235456203	0.3	1	1		1	1
1	PZE-101189687	chr1	235487167	0.8	1	1		1	1
1	PZE-101190026	chr1	235833955	0.3	1	1		1	1
1	PZE-101190155	chr1	235980207	0.3	1	1		1	1
1	ZM011097-0676	chr1	236236899	0.3	1	1		1	1
1	PZE-101190568	chr1	236573731	0.6	1	1		1	1
1	PZE-101190686	chr1	236819761	0.3	1	1		1	1
1	PZE-101190796	chr1	236950184	0.3	1	1		1	1
1	PZE-101190874	chr1	237050851	0.6	1	1		1	1
1	PZE-101191468	chr1	237659085	0.6	1	1		1	1
1	PZE-101191596	chr1	237888723	0.5	1	1		1	1
1	PZE-101192735	chr1	239509568	0.5	1	1		1	1
1	PZE-101193133	chr1	239998391	0.7	1	1		1	1
1	SYN21000	chr1	240093054	0.3	1	1		1	1
1	SYN31513	chr1	240493803	0.5	1	1		1	1
1	SYN20798	chr1	242395109	0.3	1	1		1	1
1	PZE-101195591	chr4	182202628	0.3	1	1		1	1
1	PZE-101195800	chr1	243462783	0.6	1	1		1	1
1	PZE-101196084	chr1	243813136	0.6	1	1		2	1
1	SYN12881	chr1	246137184	1.3	1	1		2	1
1	PZE-101198371	chr1	246540866	0.3	1	1		2	1
1	PZE-101199017	chr1	248122492	0.8	1	1		2	1
1	PZE-101199742	chr1	248854002	2.7	1	1		2	1
1	PZE-101203924	chr1	250073432	0.3	1	1		2	1
1	SYN28219	chr1	251386866	0.3	1	1		2	1
1	PZE-101201941	chr1	251712910	1.7	1	1		2	1
1	SYN6262	chr1	253272108	4.2	1	1		2	1
1	SYN34259	chr1	253774276	4.9	1	1		2	1
1	PZE-101205235	chr1	253901998	0.6	1	1		2	1
1	PZA01119.1	chr1	254094787	0.3	1	1		2	1
1	PZE-101205734	chr1	254464025	0.3	1	1		2	1
1	PZE-101206287	chr1	255317007	0.9	1	1		2	1
1	SYN32091	chr1	256489030	0.3	1	1		2	1
1	PZE-101207480	chr1	256797371	0.4	1	1		2	1
1	PZE-101207892	chr1	257206089	0.4	1	1		2	1
1	SYN5535	chr1	257808050	0.3	1	1		2	1
1	PZE-101208550	chr1	257995730	0.9	1	1		2	1
1	ZM009401-0590	chr1	259308109	0.3	1	1		2	1
1	SYN10392	chr1	259823522	0.3	1	1		2	1
1	PZE-101210621	chr1	260144721	2.5	1	1		2	1
1	PZE-101212781	chr1	262890038	0.6	1	1		2	1
1	SYN31827	chr1	263197859	0.3	1	1		2	1
1	PZE-101213494	chr1	263732110	0.6	1	1		2	1
1	PZE-101213558	chr1	263740719	0.6	1	1		1	1
1	PZE-101215235	chr1	265758515	0.6	1	1		1	1
1	PZE-101215580	chr1	266162444	0.7	1	1		1	1
1	SYN14073	chr1	267956565	0.9	1	1		1	1
1	PZE-101217415	chr1	268736375	0.3	1	1		1	1
1	PZE-101217824	chr1	269037450	0.6	1	1		1	1
1	PZE-101218080	chr1	269218944	0.3	1	1		1	1
1	PZE-101218801	chr1	270029982	0.3	1	1		1	1
1	PZE-101219487	chr1	270963711	0.3	1	1		1	1
1	PZE-101219849	chr1	271236170	0.5	1	1		1	1
1	SYN15412	chr1	271913362	0.3	1	1		1	1
1	PZE-101221377	chr1	272641978	1.6	1	1		1	1
1	PZE-101222337	chr1	273450284	1	1	1		1	1
1	PZE-101222512	chr1	273703729	0.3	1	1		1	1
1	SYN19653	chr1	274709385	0.3	1	1		1	1
1	PZE-101223466	chr1	274722612	0.5	1	1		1	1
1	SYN2652	chr1	275027776	1.1	1	1		1	1
1	PZE-101225579	chr1	275836558	0.8	1	1		1	1
1	SYN16701	chr1	276307975	0.4	1	1		1	1
1	SYN16688	chr1	276325407	0.4	1	1		1	1
1	PZE-101227048	chr1	276982100	0.5	1	1		1	1
1	PZE-101226968	chr1	276989083	1.3	1	1		1	1
1	SYN21683	chr1	279118201	1.2	1	1		1	1
1	PZE-101229632	chr1	279178064	1.9	1	1		1	1
1	SYN27285	chr1	280218373	0.6	1	1		1	1
1	PZE-101231475	chr1	280342498	0.6	1	1		1	1
1	PZE-101231574	chr1	280381109	0.3	1	1		1	1
1	PZE-101231758	chr1	280578622	0.9	1	1		1	1
1	PZE-101232144	chr1	280829526	0.3	1	1		1	1
1	SYN25211	chr1	280975319	0.9	1	1		1	1
1	PZE-101233035	chr1	281168954	0.3	1	1		1	1
1	PZE-101233231	chr1	281334529	0.3	1	1		1	1
1	PZE-101233865	chr1	281820244	0.3	1	1		1	1
1	PUT-163a-31997542-2011	chr1	281951996	0.6	1	1		1	1
1	SYN10353	chr1	282539680	0.3	1	1		1	1
1	SYN25406	chr1	282902940	0.3	1	1		1	1
1	PZE-101235826	chr1	283363772	0.8	1	1		1	1
1	PZE-101236049	chr1	283545279	0.3	1	1		1	1
1	SYN8670	chr1	283600343	0.3	1	1		1	1
1	PUT-163a-88747038-4526	chr1	283862456	0.3	1	1		1	1
1	PUT-163a-71332426-3197	chr1	285061801	1.1	1	1		1	1
1	SYN20048	chr1	285111461	0.5	1	1		1	1
1	SYN20042	chr1	285133429	0.3	1	1		1	1
1	PZE-101237541	chr1	285341392	0.3	1	1		1	1
1	SYN22772	chr1	285391084	0.6	1	1		1	1
1	PZE-101237912	chr1	285640719	0.3	1	1		1	1
1	PZE-101238451	chr1	286121044	0.4	1	1		1	1
1	SYN38901	chr1	286990736	0.8	1	1		1	1
1	PZE-101240161	chr1	287146584	0.6	1	1		1	1
1	SYN37680	chr1	287595266	0.3	1	1		2	1
1	SYN7208	chr1	287983594	3.2	1	1		2	1
1	PZE-101241854	chr1	288559212	0.8	1	1		2	1
1	SYN3051	chr1	288733543	1.8	1	1		2	1
1	PZE-101242296	chr1	288762444	0.6	1	1		2	1
1	SYN21892	chr1	289221029	0.3	1	1		2	1
1	PUT-163a-74238957-3642	chr1	289334656	0.3	1	1		2	1
1	PZE-101243143	chr1	289548479	0.9	1	1		2	1
1	SYNGENTA12738	chr1	290004725	1.6	1	1		2	1
1	SYN11158	chr1	290306705	0.8	1	1		2	1
1	SYN2855	chr1	290521880	1	1	1		2	1
1	SYN32353	chr1	290956290	0.4	1	1		2	1
1	SYN32352	chr1	290960084	0.4	1	1		2	1
1	PZE-101245640	chr1	291561347	0.6	1	1		2	1
1	PZE-101246140	chr1	291954366	1.9	1	1		2	1
1	SYN3287	chr1	292102921	1.1	1	1		2	1
1	PZE-101246810	chr1	292517900	0.6	1	1		2	1
1	PZE-101247063	chr1	292580529	0.9	1	1		2	1
1	SYN2021	chr1	293041876	0.8	1	1		2	1
1	SYN29074	chr1	293164219	1.6	1	1		2	1
1	PZE-101248473	chr1	293629690	0.3	1	1		2	1
1	SYN15620	chr1	293794734	0.3	1	1		2	1
1	SYN26282	chr1	294924702	3.2	1	1		2	1
1	SYN8238	chr1	295307383	0.3	1	1		2	1
1	PZE-101250478	chr1	295347199	3.7	1	1		2	1
1	PZE-101250812	chr1	295495079	0.3	1	1		2	1
1	PZE-101251110	chr1	295761610	0.6	1	1		2	1
1	PZE-101251251	chr1	295876688	0.6	1	1		2	1
1	PZE-101251367	chr1	295888639	0.3	1	1		2	1
1	SYN36182	chr1	296002235	1.2	1	1		2	1
1	SYN14022	chr1	296259832	1.2	2	1		2	2
1	PZE-101251978	chr1	296479103	0.8	2	1		2	2
1	PZE-101252359	chr1	296769802	0.4	2	1		2	2
1	SYN38941	chr1	296904268	0.3	2	1		2	2
1	SYN2035	chr1	297180162	3.2	2	1		2	2
1	PZE-101254612	chr1	298413219	0.6	2	1		2	2
1	PZE-101255015	chr1	298736950	0.5	2	1		2	2
1	SYN7982	chr1	299047089	0.3	2	1		2	2
1	PZE-101255765	chr1	299131262	0.3	2	1		2	2
1	SYN38956	chr1	299198677	0.3	2	1		2	2
1	PZE-101255854	chr1	299282713	4.2	2	1		2	2
1	PZE-101256364	chr1	299744529	1.1	2	1		2	2
1	PZE-101257235	chr1	300799806	--	2	1		2	2
2	SYN6176	chr2	1187457	0.3	1	2		1	1
2	SYN35313	chr2	1360754	0.8	1	2		1	1
2	PZE-102002003	chr2	1634492	0.9	1	2		1	1
2	PZE-102002360	chr2	1723802	0.3	1	2		1	1
2	PZE-102002992	chr2	1971537	0.3	1	2		1	1
2	ZM012456-0435	chr2	2050284	0.6	1	2		1	1
2	ZM011031-0464	chr2	2070159	1.5	1	2		1	1
2	SYN148	chr2	2114624	3.3	1	2		1	1
2	PZB02366.2	chr2	2496378	0.3	1	2		1	1
2	SYN30	chr2	2547837	0.5	1	2		1	1
2	PZA02175.1	chr2	2805975	0.3	1	2		1	1
2	SYN6047	chr2	3062947	1.9	1	2		1	1
2	PZE-102005843	chr2	3112361	1.5	1	2		1	1
2	PZE-102006385	chr2	3379386	0.3	1	2		1	1
2	PZE-102006513	chr2	3391541	0.9	1	2		1	1
2	SYN2660	chr2	3546506	1.6	1	2		1	1
2	PUT-163a-148952002-523	chr2	3806575	1.2	1	2		1	1
2	SYN23267	chr2	3973216	0.7	1	2		1	1
2	SYN31697	chr2	4213575	1.3	1	2		1	1
2	SYN31118	chr2	4302909	0.3	1	2		1	1
2	PZE-102009749	chr2	4321859	1	1	2		1	1
2	SYN3557	chr2	4674071	0.2	1	2		1	1
2	SYN37566	chr2	4891246	0.2	1	2		1	1
2	SYN27406	chr2	5069650	0.3	1	2		1	1
2	SYN18883	chr2	5270502	0.5	1	2		1	1
2	SYN10369	chr2	5379183	0.5	1	2		1	1
2	SYN10372	chr2	5425011	0.3	1	2		1	1
2	SYN9293	chr2	5468264	0.3	1	2		1	1
2	PZE-102012134	chr2	5506436	1.9	1	2		1	1
2	PZE-102012595	chr2	5555831	0.6	1	2		1	1
2	SYN29492	chr2	5818698	0.3	1	3		1	1
2	PZE-102013863	chr2	5997536	2.6	1	3		1	1
2	SYN7214	chr2	6199177	0.8	1	3		1	1
2	SYN36442	chr2	6467240	1.9	1	3		1	1
2	SYN2692	chr2	6914112	1.3	1	3		1	1
2	SYN2693	chr2	6990138	2.4	1	3		1	1
2	PZA03701.1	chr2	7524385	0.6	1	3		1	1
2	PZE-102017443	chr2	7665252	0.8	1	3		1	1
2	PZE-102017883	chr2	7954053	0.3	1	3		1	1
2	PZE-102018005	chr2	8287941	0.4	1	3		1	1
2	SYN18074	chr2	8811178	0.7	1	3		1	1
2	PZE-102018940	chr2	8994031	1.1	1	0		1	1
2	SYN1128	chr2	9114697	1.1	1	3		1	1
2	SYN1750	chr2	9315360	1	2	3		1	2
2	SYN4735	chr2	9445001	0.9	2	1		1	2
2	PZE-102020742	chr2	9503992	1.7	2	1		1	2
2	PZE-102021443	chr2	9980899	0.3	2	1		1	2
2	PZE-102021627	chr2	9999319	1.5	2	1		1	2
2	SYN5846	chr2	10369748	0.6	2	1		1	2
2	SYN30583	chr2	10532502	0.6	2	1		1	2
2	SYN30573	chr2	10569829	0.3	2	1		1	2
2	SYN27872	chr2	10597137	1	2	1		1	2
2	SYN37971	chr2	10776598	0.3	2	1		1	2
2	PZE-102023557	chr2	10871765	1.3	2	1		1	2
2	SYN22129	chr2	11397790	0.8	2	1		1	2
2	PZE-102024868	chr2	11666671	0.8	2	1		1	2
2	PZE-102025684	chr2	11949189	0.3	2	1		1	2
2	SYN7624	chr2	11984703	1.8	2	1		1	2
2	SYN24701	chr2	12684763	0.6	2	1		1	2
2	PZE-102027614	chr2	12804354	1.6	2	1		1	2
2	SYN6387	chr2	13308222	3.6	2	2		1	2
2	PZE-102029061	chr2	13556002	1.3	2	2		1	2
2	SYN9584	chr2	14462712	0.5	2	3		1	2
2	PZE-102031036	chr2	14533570	1.7	2	3		1	2
2	PZE-102032009	chr2	14940643	0.6	2	3		1	2
2	PZE-102033535	chr2	15969866	1.2	2	3		1	2
2	SYN7477	chr2	15985121	1.8	2	3		1	2
2	PZE-110089645	chr10	139318533	1.9	2	3		1	2
2	PZE-102035734	chr2	16928854	2.7	2	3		1	2
2	SYN29778	chr2	17793282	0.3	1	3		1	1
2	PZE-102037260	chr2	17903733	0.3	1	3		1	1
2	PZE-102038161	chr2	18316951	0.3	1	3		1	1
2	PZE-102038375	chr2	18511521	0.8	1	0		1	1
2	PZE-102039168	chr2	19258543	1.3	1	3		1	1
2	SYN24572	chr2	20008232	0.6	1	3		1	1
2	PZE-102040493	chr2	20122624	0.5	1	3		1	1
2	PZE-102040682	chr2	20400259	0.6	1	3		1	1
2	PZE-102041516	chr2	20766812	0.5	1	3		1	1
2	PZE-102041819	chr2	21010686	0.5	1	3		1	1
2	SYN25976	chr2	21794826	1.6	1	3		1	1
2	PZE-102043269	chr2	22032336	1.1	1	0		1	1
2	PZB02167.1	chr2	22881628	0.4	1	3		1	1
2	SYN21122	chr2	22885187	0.4	1	3		1	1
2	PZE-102045174	chr2	23128751	0.7	1	3		1	1
2	PZE-102046584	chr2	23888134	0.3	1	3		1	1
2	PZE-102046941	chr2	24450345	0.3	1	3		1	1
2	PZE-102046980	chr2	24558980	0.6	1	3		1	1
2	PZE-102048451	chr2	26774929	0.3	1	3		1	1
2	PZE-102048721	chr2	26935232	0.3	1	3		1	1
2	PZE-102048870	chr2	26999961	0.3	1	3		1	1
2	PZB02035.2	chr2	27482375	0.3	1	3		1	1
2	PZE-102049280	chr2	27562776	0.3	1	3		1	1
2	ZM013321-0235	chr2	27586053	0.3	1	3		1	1
2	PZE-102049800	chr2	27870345	1.3	1	2		1	1
2	PZA01374.1	chr2	28394927	0.7	1	3		1	1
2	PZE-102051933	chr2	29266139	0.5	1	3		1	1
2	PZE-102052900	chr2	30398482	0.2	1	3		1	1
2	SYN19559	chr2	30587345	1.3	1	3		1	1
2	PZE-102055048	chr2	33037195	0.3	1	2		1	1
2	SYN21334	chr2	36360951	0.3	1	2		1	1
2	SYN10818	chr2	36907734	1.2	2	2		1	2
2	SYN2329	chr2	38323452	0.3	2	1		1	2
2	SYN28424	chr2	38981845	1.5	2	1		1	2
2	PZE-103066551	chr3	91245521	0.7	2	1		1	2
2	PZE-102061067	chr2	39425756	0.5	2	1		1	2
2	PZE-102061288	chr2	39614442	0.2	2	1		1	2
2	PZE-102061416	chr2	39758963	0.2	2	1		1	2
2	PZE-102061457	chr2	39796017	0.6	2	1		1	2
2	SYN5947	chr2	43558145	0.6	2	1		1	2
2	PZE-102066476	chr2	44299462	0.3	2	1		1	2
2	SYN11871	chr2	44379863	0.3	2	1		1	2
2	PZE-102068552	chr2	46440966	1.5	2	1		1	2
2	PZE-100002107	chr2	49708628	0.8	2	1		2	2
2	SYN22299	chr2	51331824	0.3	2	1		2	2
2	PZE-102072547	chr2	51808421	1	2	1		2	2
2	PZE-102074188	chr2	54761416	1.3	2	1		2	2
2	PZE-102076582	chr2	57898689	1.2	2	1		2	2
2	PZE-102078110	chr2	60874421	0.3	2	1		2	2
2	PZE-102078384	chr2	60948241	1.9	2	1		2	2
2	PZE-102080745	chr2	64605765	0.9	2	1		2	2
2	PZE-102081910	chr2	67417591	0.6	2	1		2	2
2	PZE-102082592	chr2	68694649	0.3	2	1		2	2
2	PZE-102083125	chr2	69945211	0.3	2	2		2	2
2	PZE-102083702	chr2	71313228	0.6	1	2		2	1
2	PZE-102084401	chr2	72205748	0.3	1	2		2	1
2	PZE-102084461	chr2	72214868	0.6	1	2		2	1
2	PZE-102084749	chr2	72957686	0.3	1	2		2	1
2	PZE-102087829	chr2	83458799	0.3	1	2		2	1
2	PZE-102091961	chr2	101012577	0.6	1	2		2	1
2	PZE-102094465	chr2	107790090	0.9	1	2		2	1
2	SYN36415	chr2	80300486	0.3	1	2		2	1
2	PZE-102097302	chr2	112597044	0.6	1	2		2	1
2	PZE-102099355	chr2	117049133	0.6	1	2		2	1
2	PZE-102100677	chr2	120283722	1.2	1	2		2	1
2	PZE-102103687	chr2	127959743	0.3	1	2		2	1
2	PZE-102105312	chr2	131348674	0.3	1	2		2	1
2	SYN36915	chr2	133153806	0.3	1	2		2	1
2	PZE-102109721	chr2	141363433	0.6	1	2		2	1
2	PZE-102109967	chr2	141699684	0.3	1	2		2	1
2	PZE-102110224	chr2	142388505	0.6	1	2		2	1
2	PZE-102110801	chr2	143405386	0.3	1	2		2	1
2	PZE-102111017	chr2	143671873	0.3	1	2		2	1
2	PZE-102111257	chr2	144074060	0.5	1	2		2	1
2	PZE-102111575	chr2	144719972	0.5	0	2		2	0
2	PZE-102111762	chr2	144876065	1.6	1	2		2	1
2	PZE-102112313	chr2	146052823	0.6	1	2		2	1
2	PZE-102113432	chr2	148726028	0.8	1	2		2	1
2	PZE-102114091	chr2	150029536	0.6	1	2		2	1
2	SYN28165	chr2	152170363	0.3	1	2		2	1
2	PZE-102115690	chr2	153014910	0.3	1	2		2	1
2	PZE-102115730	chr2	153128900	0.3	1	2		2	1
2	PZE-102116102	chr2	153845365	0.3	1	2		2	1
2	PZE-102116344	chr2	154273477	0.3	1	2		2	1
2	PZE-102117120	chr2	156194055	0.3	1	2		2	1
2	PZE-102118773	chr2	159769526	0.3	1	0		2	1
2	SYN25051	chr2	161275547	0.3	1	3		2	1
2	PZE-102119960	chr2	163451098	0.3	1	3		2	1
2	PZE-102120224	chr2	163824631	0.6	1	0		2	1
2	PZE-102120581	chr2	164667487	0.3	1	3		2	1
2	PZE-102120896	chr2	165068962	1	1	3		2	1
2	PZE-102122092	chr2	168555051	0.3	1	3		2	1
2	PZE-102122633	chr2	169366448	0.3	1	0		2	1
2	PZE-102123069	chr2	170297939	0.3	1	3		2	1
2	PZE-102123568	chr2	171228422	0.3	1	3		2	1
2	SYN23358	chr2	171734926	0.3	1	0		2	1
2	PZE-102125063	chr2	174103997	0.3	1	3		2	1
2	SYN9647	chr2	174566032	0.3	1	3		2	1
2	PZE-102125599	chr2	174603179	0.3	1	3		2	1
2	SYN7783	chr2	175092138	0.3	1	3		2	1
2	SYN9560	chr2	175831713	0.3	1	3		2	1
2	PZE-102126610	chr2	176020325	0.3	1	3		2	1
2	PUT-163a-14242684-283	chr2	176024281	0.3	1	3		2	1
2	PZE-102127006	chr2	176641956	0.3	1	3		2	1
2	SYN33461	chr2	177874431	0.3	1	3		2	1
2	SYN23452	chr2	178080019	0.3	1	3		2	1
2	PZE-102129268	chr2	179297201	0.9	1	2		2	1
2	PZE-102129596	chr2	179748445	0.8	1	2		2	1
2	PZE-102130712	chr2	180835229	0.5	1	2		2	1
2	PZE-102130759	chr2	180905881	0.3	1	2		2	1
2	PZE-102131393	chr2	181682109	0.5	1	2		2	1
2	PZE-102132481	chr2	182870459	0.3	1	2		2	1
2	PZE-102132752	chr2	183395638	1.5	1	2		2	1
2	SYN26391	chr2	183688441	2.5	1	2		2	1
2	PZE-102135451	chr2	185219740	0.8	1	2		2	1
2	SYN15147	chr2	185582754	0.3	1	2		2	1
2	PZE-102136021	chr2	185600865	0.3	1	2		2	1
2	PZE-102136197	chr2	185723658	0.8	1	2		2	1
2	PZE-102136708	chr2	185857209	0.3	1	2		2	1
2	PZE-102137935	chr2	186688133	0.2	1	2		2	1
2	PZE-102138070	chr2	186820524	0.3	1	2		2	1
2	PZE-102138197	chr2	186894253	0.3	1	2		2	1
2	SYN28324	chr2	187368128	1.1	1	2		2	1
2	PZE-102139754	chr2	187881841	0.3	1	2		2	1
2	SYNGENTA3163	chr2	188415949	1.2	1	2		2	1
2	SYN7411	chr2	189273379	0.3	1	2		2	1
2	SYN23963	chr2	189499840	0.3	1	2		2	1
2	SYN5427	chr2	190159816	0.3	1	2		2	1
2	PZE-102143712	chr2	190422041	0.3	2	2		2	2
2	PZE-102144438	chr2	191379000	0.3	2	2		2	2
2	SYN6813	chr2	191664821	0.6	2	2		2	2
2	SYN19722	chr2	192421782	0.9	2	2		2	2
2	PZE-102145591	chr2	192575599	0.3	2	2		2	2
2	SYN21432	chr2	193503396	0.4	2	2		2	2
2	PZE-102146525	chr2	193622262	0.4	2	2		2	2
2	PZE-102146692	chr2	193817293	0.3	2	2		2	2
2	PZE-102147076	chr2	194043443	0.7	2	2		2	2
2	PZE-102147840	chr2	194621744	0.7	2	2		2	2
2	PZE-102148343	chr2	195113964	0.3	2	2		2	2
2	PZE-102148927	chr2	195746569	0.5	2	2		2	2
2	SYN20822	chr2	196510966	0.3	2	2		2	2
2	SYN25763	chr2	197009467	0.3	2	2		2	2
2	PZE-102152279	chr2	198891485	0.5	2	2		2	2
2	SYN10574	chr2	203603338	0.3	2	2		2	2
2	SYN24153	chr2	204632681	0.3	2	1		2	2
2	PZE-102161535	chr2	207358423	0.3	2	1		2	2
2	SYN34832	chr2	207764452	0.6	2	1		2	2
2	PZE-102162540	chr2	208129231	0.5	2	1		2	2
2	SYN7493	chr2	209291734	0.3	2	1		2	2
2	SYN9525	chr2	209822407	0.6	2	1		2	2
2	SYN24422	chr2	210393174	0.3	2	1		2	2
2	PZE-102166026	chr2	210531957	0.3	2	1		2	2
2	SYN15074	chr2	210745796	0.3	2	1		2	2
2	PZE-102166982	chr2	211344972	0.3	2	1		2	2
2	SYN10130	chr2	211513933	1.5	2	1		2	2
2	SYN729	chr2	211792103	0.9	2	1		2	2
2	SYN10658	chr2	212544947	0.3	2	1		2	2
2	SYN743	chr2	212645475	0.3	2	1		2	2
2	SYN9400	chr2	212800123	0.3	2	1		2	2
2	SYN4699	chr2	213362463	0.3	2	1		2	2
2	PUT-163a-16919993-1040	chr2	213655158	1.3	2	1		2	2
2	PZE-102170628	chr2	213841937	0.7	2	1		2	2
2	SYNGENTA15767	chr2	214242846	0.8	2	1		2	2
2	SYN26700	chr2	214923393	0.3	2	1		2	2
2	SYN28040	chr2	215285417	0.7	2	1		2	2
2	PUT-163a-76927231-4041	chr2	215291850	0.3	2	1		2	2
2	PZA03293.2	chr2	216627641	0.6	2	1		2	2
2	PZE-102175489	chr2	217878700	0.3	2	1		2	2
2	SYN183	chr2	218460476	0.3	2	1		2	2
2	PZE-102175918	chr2	218778657	0.3	2	1		2	2
2	SYN12325	chr2	219017703	0.9	2	1		2	2
2	PZE-102177018	chr2	219728353	0.9	2	1		2	2
2	PZE-102176967	chr2	219730754	0.9	2	1		2	2
2	PZE-102177322	chr2	220003190	1	2	1		2	2
2	SYN31670	chr2	220233555	0.3	2	1		2	2
2	SYN27033	chr2	220322486	0.3	2	1		2	2
2	SYN7710	chr2	220618602	0.6	2	1		2	2
2	PZE-102178056	chr2	220670857	0.3	2	1		2	2
2	PZE-102178194	chr2	220764915	1.4	2	1		2	2
2	PZE-102179430	chr2	222303652	0.3	2	1		2	2
2	PZE-102179558	chr2	222434786	0.6	2	1		2	2
2	PZE-102179850	chr2	222649969	1.1	2	1		2	2
2	PZE-102180077	chr2	222706828	0.3	2	1		2	2
2	PZE-102180263	chr2	222880303	0.6	2	1		2	2
2	SYN18298	chr2	223290849	0.6	2	1		2	2
2	SYN8667	chr2	223888876	0.3	2	1		2	2
2	PZE-102182079	chr2	224463593	1.9	2	1		2	2
2	SYN28305	chr2	225530997	0.4	2	1		2	2
2	PZE-102183145	chr2	225678922	0.4	2	1		2	2
2	PZE-102183283	chr2	225853525	1.7	2	1		2	2
2	PZE-102183761	chr2	226394530	0.3	2	1		2	2
2	SYN7212	chr2	228041494	0.3	2	1		2	2
2	PZE-102184643	chr2	228175265	0.3	2	1		2	2
2	PZE-102185327	chr2	229120281	0.3	2	1		2	2
2	PZE-102185353	chr2	229130229	0.7	2	1		2	2
2	PZE-102185406	chr2	229188586	0.7	2	1		2	2
2	PZE-102185564	chr2	229298876	1.3	2	1		2	2
2	PZE-102185952	chr2	229678765	0.6	2	1		2	2
2	SYN38986	chr2	229996082	1.1	2	1		2	2
2	PZE-104139769	chr4	227699817	0.6	2	1		2	2
2	SYN39028	chr2	230609642	0.9	2	1		2	2
2	PZE-102186681	chr2	230868856	6.4	2	1		2	2
2	PZE-102187307	chr2	231283333	0.3	2	2		2	2
2	PZE-102187385	chr2	231332889	0.3	2	2		2	2
2	SYN20403	chr2	232098825	0.3	2	2		2	2
2	SYN37210	chr2	232501506	0.3	2	2		2	2
2	SYN21950	chr2	232580972	0.8	2	2		2	2
2	PZE-102189186	chr2	232838881	2.4	2	2		2	2
2	SYN14627	chr2	232965816	0.5	2	2		2	2
2	SYN7578	chr2	233117664	1.8	2	2		2	2
2	SYN34402	chr2	233429523	3.5	2	2		2	2
2	SYN31203	chr2	233692020	1.8	2	2		2	2
2	PZE-102190970	chr2	233794253	0.3	2	2		2	2
2	SYN24945	chr2	234408032	1	2	1		2	2
2	SYN6445	chr2	234723487	5.9	2	1		2	2
2	PZE-102193171	chr2	235924430	2.3	2	1		2	2
2	PZE-102193590	chr2	236352156	1.3	2	1		2	2
2	PZE-102194039	chr2	236633318	--	2	1		2	2
3	PZE-103000307	chr3	1233964	0.5	2	1		2	2
3	PZA00309.1	chr3	1298537	1.3	2	1		2	2
3	SYN5839	chr3	1468409	0.5	2	1		2	2
3	SYN5844	chr3	1544569	0.3	2	1		2	2
3	SYN6358	chr3	1552936	2.1	2	1		2	2
3	PZE-103001177	chr3	1602872	0.4	0	1		2	0
3	PUT-163a-71320057-3160	chr3	1686795	0.6	2	1		2	2
3	PZE-103001192	chr3	1692738	0.3	2	1		2	2
3	PZE-103001968	chr3	1978736	1.4	2	1		2	2
3	SYN778	chr3	2101516	3	2	1		2	2
3	SYN39153	chr3	2445009	2.1	2	2		2	2
3	SYN10208	chr3	2745080	1.2	2	2		2	2
3	SYN34600	chr3	3095871	2.6	2	2		2	2
3	SYN25628	chr3	3461364	1.7	2	2		2	2
3	PZE-103006124	chr3	3550275	2.2	2	2		2	2
3	SYN6763	chr3	3698259	0.6	2	2		2	2
3	PZE-103006822	chr3	3835786	6.3	2	2		2	2
3	SYN5646	chr3	4680489	2.2	2	2		2	2
3	PZE-103010388	chr3	5751193	0.3	2	2		2	2
3	PUT-163a-148951348-515	chr3	5788501	0.8	2	2		2	2
3	PZE-103010658	chr3	5853098	0.5	2	2		2	2
3	PZA03527.1	chr3	5985118	1.6	2	2		2	2
3	PZE-103011717	chr3	6101141	1.9	2	2		2	2
3	PZE-103012440	chr3	6648671	2	2	2		2	2
3	PZA-000749001	chr3	6926974	1.1	2	2		2	2
3	PZE-103013845	chr3	7129435	2	2	2		2	2
3	PUT-163a-71306351-3085	chr3	7278922	1.6	2	2		2	2
3	PZE-103014908	chr3	8035829	0.8	2	2		2	2
3	SYN5739	chr3	8199934	2.9	2	2		2	2
3	SYN31041	chr3	8874910	1.7	2	2		2	2
3	SYN31664	chr3	9432912	1.7	2	2		2	2
3	PZE-103016494	chr3	9451129	1.6	2	2		2	2
3	SYN10094	chr3	9585545	0.3	2	2		2	2
3	SYN36244	chr3	10094613	0.4	2	2		2	2
3	PZE-103017768	chr3	10455006	1.8	2	2		2	2
3	SYN38181	chr3	10686057	1.9	2	2		2	2
3	PZE-103018992	chr3	11209959	0.3	2	2		2	2
3	ZM013910-0104	chr3	11213554	0.3	2	2		2	2
3	PZE-103019324	chr3	11529830	0.8	2	2		2	2
3	PZE-103019758	chr3	12161448	2.3	2	2		2	2
3	PZE-103020403	chr3	12537470	0.3	2	2		2	2
3	PZE-103020274	chr3	12563408	0.7	2	2		2	2
3	PZE-103020815	chr3	12883323	0.7	2	2		2	2
3	PZE-103020945	chr3	13068463	0.3	2	2		2	2
3	PZE-103021006	chr3	13102680	0.3	2	2		2	2
3	PZE-103021381	chr3	13504561	0.7	2	2		2	2
3	PZE-103021909	chr3	13870828	0.3	2	2		2	2
3	PZE-103022201	chr3	14227295	0.4	2	2		2	2
3	SYN33802	chr3	17399096	0.3	2	2		2	2
3	PZE-103024959	chr3	17606510	0.3	2	2		2	2
3	PZE-103025270	chr3	17924068	0.8	1	2		2	1
3	PZE-103026083	chr3	19083453	0.3	1	2		2	1
3	SYN8196	chr3	19942353	0.3	1	2		2	1
3	PZE-103027495	chr3	20178794	1.1	1	2		2	1
3	SYN19341	chr3	21553101	0.7	1	2		2	1
3	PZE-103029988	chr3	22389425	0.4	1	2		2	1
3	PZE-103031532	chr3	23625433	0.4	1	2		2	1
3	PZE-103032592	chr3	25343882	1.2	1	2		2	1
3	PZE-103033317	chr3	26079457	0.3	1	2		2	1
3	PZE-103034474	chr3	27702347	0.5	1	2		2	1
3	SYN682	chr3	28334653	0.2	1	2		2	1
3	PZE-103035114	chr3	28338880	0.3	1	2		2	1
3	SYN6859	chr3	32125008	0.9	1	2		2	1
3	PZE-103039662	chr3	35353297	0.2	1	2		2	1
3	SYN560	chr3	35665860	0.5	1	2		2	1
3	PZE-103041463	chr3	37836221	0.7	1	2		2	1
3	PZE-103044102	chr3	43473810	0.3	1	2		2	1
3	PZE-103045533	chr3	47170469	0.6	1	2		2	1
3	PZE-103046351	chr3	48491706	0.6	1	2		2	1
3	PZE-103047918	chr3	50609723	0.6	1	2		2	1
3	PZE-103049620	chr3	54111972	0.3	1	2		2	1
3	PZE-103050190	chr3	55028090	0.8	1	2		2	1
3	SYN37164	chr3	57088998	0.2	1	2		2	1
3	PUT-163a-78113073-4314	chr3	58714575	1	1	2		2	1
3	PZE-103055488	chr3	66704518	1	1	2		2	1
3	PZE-103067657	chr3	88474026	1.3	1	2		2	1
3	PZE-103069212	chr3	85663321	0.3	1	2		2	1
3	PZE-103069411	chr3	113472309	0.3	1	2		2	1
3	SYN37855	chr3	115753895	0.3	1	2		2	1
3	PZE-103072454	chr3	119324708	1.2	1	2		2	1
3	PZE-103073770	chr3	122077074	0.3	1	2		2	1
3	PZE-103074135	chr3	122513598	0.3	1	2		2	1
3	PZE-103074861	chr3	123784348	0.3	1	2		2	1
3	PZE-103075534	chr3	125215943	0.6	3	2		2	3
3	PZE-103075963	chr3	126108769	0.3	3	2		2	3
3	PZE-103076372	chr3	127009832	0.3	3	2		2	3
3	PZE-103076544	chr3	127218444	0.9	3	2		2	3
3	PZE-103077003	chr3	127613386	0.5	3	2		2	3
3	ZM013588-0324	chr3	129052403	0.4	1	2		2	1
3	PZE-103079312	chr3	131304669	0.5	1	2		2	1
3	PZE-103079770	chr3	132263592	0.7	1	2		2	1
3	SYN39064	chr3	135171396	0.8	1	2		2	1
3	PZE-103081950	chr3	135763367	0.8	1	2		2	1
3	PZE-103082796	chr3	137243223	0.3	1	2		2	1
3	PZE-103082932	chr3	137527293	0.3	1	2		2	1
3	PZE-103083916	chr3	138879126	0.6	1	2		2	1
3	PZE-103085320	chr3	141261498	0.6	1	2		2	1
3	ZM013583-0354	chr3	143801136	0.3	1	2		2	1
3	SYN13604	chr3	143898659	1.8	1	2		2	1
3	SYN8447	chr3	147400304	0.6	1	2		2	1
3	SYN8458	chr3	147406521	0.4	1	2		2	1
3	PZE-103089871	chr3	148394093	1.4	1	2		2	1
3	PZE-103090563	chr3	149555549	0.6	1	2		2	1
3	PZE-103090925	chr3	149903481	0.4	1	2		2	1
3	PZE-103091189	chr3	150277608	0.4	1	2		2	1
3	PZE-103091660	chr3	151341647	0.8	1	2		2	1
3	PZE-103092313	chr3	152182235	0.4	1	2		2	1
3	PZE-103092415	chr3	152454057	0.8	1	2		2	1
3	PZE-103092787	chr3	153781968	0.3	1	2		2	1
3	PZE-103095736	chr3	155761088	0.6	1	2		2	1
3	PZE-103095938	chr3	155803805	1.5	1	2		2	1
3	PZE-103096687	chr3	156499588	0.3	2	2		2	2
3	PZA00827.1	chr3	156790687	1.4	2	2		2	2
3	PZE-103097269	chr3	157018380	0.4	2	2		2	2
3	PZE-103097469	chr3	157050918	0.6	2	2		2	2
3	SYN1189	chr3	158519162	2.5	2	2		2	2
3	PZE-103098625	chr3	158888979	0.6	2	2		2	2
3	SYN16035	chr3	160513219	0.3	2	2		2	2
3	SYN33134	chr3	160935269	0.6	2	2		2	2
3	PZE-103101073	chr3	161649325	0.3	2	2		2	2
3	PZE-103101309	chr3	161893441	0.6	2	2		2	2
3	PZE-103101571	chr3	161969945	1.6	2	2		2	2
3	PZE-103102032	chr3	162279178	0.6	2	2		2	2
3	PZE-103102419	chr3	162747733	1.2	2	2		2	2
3	PZE-103104216	chr3	165734127	2.6	0	3		2	0
3	SYN13691	chr3	166378535	0.7	2	2		2	2
3	SYN22739	chr3	166450554	0.7	2	2		2	2
3	PZE-103106107	chr3	166812806	0.7	2	2		2	2
3	PZE-103107669	chr3	168696025	1	2	2		2	2
3	PZE-103108225	chr3	169071582	0.9	2	2		2	2
3	PZE-103108410	chr3	169218337	0.7	2	2		2	2
3	SYN31453	chr3	170110280	0.3	2	2		2	2
3	PZE-103109970	chr3	170456574	0.3	2	2		2	2
3	PZE-103110860	chr3	171030132	0.3	2	2		2	2
3	PZE-103112102	chr3	172201953	0.8	2	2		2	2
3	PZA00166.1	chr3	173587461	0.3	2	2		2	2
3	PZE-103114614	chr3	174363100	0.3	2	2		2	2
3	PZE-103115618	chr3	175554472	0.3	2	2		2	2
3	PZE-103116056	chr3	175761982	0.8	2	2		2	2
3	PZE-103117006	chr3	176322072	0.3	2	2		2	2
3	PZE-103117610	chr3	176562816	1	2	2		2	2
3	lg2.12	chr3	176805947	0.7	2	2		2	2
3	PZE-103119085	chr3	178042239	0.3	2	2		2	2
3	SYN16424	chr3	178100186	0.3	2	2		2	2
3	PZE-103119617	chr3	178268144	0.3	2	2		2	2
3	SYN37581	chr3	178537710	0.3	2	2		2	2
3	PZE-103120792	chr3	179123627	0.3	2	2		2	2
3	PZE-103120924	chr3	179219534	2	2	2		2	2
3	PZE-103121399	chr3	179414338	0.3	2	2		2	2
3	PZE-103121606	chr3	179523286	0.3	2	2		2	2
3	SYN8834	chr3	179989195	0.3	2	2		2	2
3	PZE-103122514	chr3	180508369	0.3	2	2		2	2
3	PZE-103122932	chr3	180668314	0.3	2	2		2	2
3	PZE-103122966	chr3	180743388	0.8	2	2		2	2
3	SYN31225	chr3	181100344	0.3	2	2		2	2
3	SYN29250	chr3	181303636	0.9	2	2		2	2
3	PZE-103123992	chr3	181615798	0.8	2	2		2	2
3	PZE-103125499	chr3	183119536	0.3	2	2		2	2
3	PZE-103126112	chr3	183865908	0.4	2	2		2	2
3	PZE-103126743	chr3	184120546	1.2	2	2		2	2
3	PZE-103127639	chr3	184462271	0.3	2	2		2	2
3	PZE-103128340	chr3	184939533	0.3	2	2		2	2
3	SYN17780	chr3	186190505	0.9	2	2		2	2
3	PZE-103129387	chr3	186214761	0.3	2	2		2	2
3	PZE-103131292	chr3	187535554	0.6	2	2		2	2
3	PZE-103132152	chr3	188237898	0.3	2	2		2	2
3	PZE-103133167	chr3	188897243	0.3	2	2		2	2
3	PZE-103134876	chr3	190440656	0.3	2	2		2	2
3	PZE-103135560	chr3	191057406	0.6	2	2		2	2
3	PZE-103136532	chr3	191932293	0.3	2	2		2	2
3	PZE-103137782	chr3	194170201	0.3	2	2		2	2
3	ZM011110-0072	chr3	194886225	0.6	2	2		2	2
3	PZB02516.2	chr3	195314399	0.3	2	2		2	2
3	PZE-103140275	chr3	196075736	0.6	2	2		2	2
3	PZE-103140475	chr3	196144550	0.3	2	2		2	2
3	SYN34731	chr3	198683849	0.6	2	2		2	2
3	PZE-103144282	chr3	199556761	0.6	2	2		2	2
3	SYN33377	chr3	199650989	0.3	2	2		2	2
3	PZE-103145047	chr3	199953486	0.3	2	2		2	2
3	PUT-163a-88754120-4563	chr3	200702050	0.9	2	2		2	2
3	SYN8115	chr3	201186844	0.6	2	2		2	2
3	SYN32691	chr3	201324828	0.3	2	2		2	2
3	SYN17988	chr3	201625385	0.3	2	2		2	2
3	SYN15015	chr3	201987793	0.7	2	2		2	2
3	ZM013858-0408	chr3	204301591	0.7	2	2		2	2
3	PZE-103151247	chr3	205146834	0.9	2	2		2	2
3	PZE-103151399	chr3	205260873	0.6	2	2		2	2
3	SYN26962	chr3	205626110	0.3	2	2		2	2
3	SYN11886	chr3	206322308	0.3	2	2		2	2
3	SYN19675	chr3	206600633	0.4	2	2		2	2
3	PZE-103154125	chr3	206959062	0.9	2	2		2	2
3	PZE-103154634	chr3	207547720	0.9	2	2		2	2
3	PUT-163a-60339626-2384	chr3	208473452	0.9	2	2		2	2
3	PZE-103156524	chr3	208889261	0.3	2	2		2	2
3	SYNGENTA2280	chr3	208969984	0.9	2	2		2	2
3	SYN34245	chr3	209546174	0.6	2	2		2	2
3	SYN34634	chr3	209848072	0.3	2	2		2	2
3	SYN31429	chr3	210749991	0.6	2	2		2	2
3	PZE-103159840	chr3	211123147	0.8	2	2		2	2
3	PZE-103160158	chr3	211230808	0.6	2	2		2	2
3	SYN32029	chr3	211719549	0.8	2	2		2	2
3	PZE-103161091	chr3	211968759	0.3	2	2		2	2
3	PZE-103162182	chr3	212548418	0.3	2	2		2	2
3	PZE-103162315	chr3	212696569	0.3	2	2		2	2
3	PZE-103162576	chr3	212834842	1.6	2	2		2	2
3	PZE-103163074	chr3	213548374	1.1	2	2		2	2
3	PZE-103163990	chr3	213804184	4.1	2	2		2	2
3	SYN36908	chr3	214899889	0.5	2	2		2	2
3	PZE-103165581	chr3	215017751	0.4	2	2		2	2
3	SYN33401	chr3	215470442	0.4	2	2		2	2
3	SYN31407	chr3	215527745	0.3	2	2		2	2
3	PZA03146.2	chr3	215850087	1.2	2	2		2	2
3	PUT-163a-22545298-1590	chr3	216007978	0.6	2	2		2	2
3	SYN29936	chr3	216305767	0.3	2	2		2	2
3	SYN6704	chr3	216414880	0.9	2	2		2	2
3	PZE-103167997	chr3	216528512	0.6	1	2		2	1
3	SYN484	chr3	217139286	0.5	1	2		2	1
3	SYN17198	chr3	217238223	0.5	1	2		2	1
3	PZE-103169160	chr3	217354617	1.2	1	2		2	1
3	SYN31519	chr3	217571921	1.3	1	2		2	1
3	SYN31527	chr3	217694579	0.9	1	2		2	1
3	SYN32258	chr3	218017771	0.3	1	2		2	1
3	PZE-103171163	chr3	218190805	0.3	1	2		2	1
3	SYN33055	chr3	218325462	0.6	1	2		2	1
3	PZE-103171654	chr3	218835935	0.3	1	2		2	1
3	PZA02824.5	chr3	218898682	0.6	1	2		2	1
3	SYN18034	chr3	219191254	1	1	2		2	1
3	SYN4045	chr3	219472711	0.3	1	2		2	1
3	PZE-103172732	chr3	219579336	0.6	1	2		2	1
3	PZE-103173101	chr3	219784123	0.3	1	2		2	1
3	PZE-103173261	chr3	219841873	0.9	1	2		2	1
3	PZE-103174030	chr3	220686743	0.6	1	2		2	1
3	PZE-103174386	chr3	220848936	2.2	3	2		2	3
3	PUT-163a-60355202-2755	chr3	220883531	0.6	3	2		2	3
3	SYN33537	chr3	221540709	1.1	3	2		2	3
3	SYN33530	chr3	221566671	0.4	3	2		2	3
3	SYN6972	chr3	221622394	0.6	3	2		2	3
3	PZE-103176050	chr3	221913481	0.5	3	2		2	3
3	PZE-103176772	chr3	222623324	1.9	3	2		2	3
3	PZE-103177259	chr3	223083077	1.3	3	2		2	3
3	PZE-103177374	chr3	223307664	0.3	3	2		2	3
3	SYN8755	chr3	223681088	0.3	3	2		2	3
3	PZE-103177876	chr3	223739585	0.3	0	2		2	0
3	SYN2031	chr3	224001702	0.3	3	2		2	3
3	SYN31243	chr3	224167945	0.3	2	2		2	2
3	PZE-103179063	chr3	224485669	0.3	2	2		2	2
3	PZE-103179078	chr3	224487247	0.5	2	2		2	2
3	PZE-103179325	chr3	224597979	1.3	2	2		2	2
3	SYN4286	chr3	224677486	1.5	3	2		2	3
3	PZA00316.9	chr3	225099271	0.2	2	2		2	2
3	SYN622	chr3	225341030	0.8	2	2		2	2
3	PZE-103180492	chr3	225447101	0.5	2	2		2	2
3	PZE-103181243	chr3	226417635	1.3	2	2		2	2
3	PZE-103182291	chr3	227083822	0.3	2	2		2	2
3	PZE-103182570	chr3	227209034	1.5	2	2		1	2
3	PZE-103183069	chr3	227450962	0.6	2	2		1	2
3	SYN24589	chr3	227490610	2.4	2	2		1	2
3	SYN613	chr3	227824894	0.6	2	2		2	2
3	PUT-163a-60355239-2759	chr3	228983258	0.3	2	2		2	2
3	SYN37063	chr3	229084427	1.2	2	2		2	2
3	SYN4876	chr3	229241840	0.9	1	2		2	1
3	PZE-103184603	chr3	229385474	1.9	1	2		2	1
3	PZE-103185258	chr3	229741521	0.5	1	2		2	1
3	PZE-103185302	chr3	229813113	0.3	1	2		2	1
3	PZE-103185614	chr3	230153004	0.7	1	2		2	1
3	PZE-103185754	chr3	230182652	0.3	1	2		2	1
3	PZE-103185890	chr3	230253878	0.7	1	2		3	1
3	PZE-103186042	chr3	230393273	0.8	1	2		3	1
3	PZE-103186532	chr3	230666542	0.5	1	2		3	1
3	PZE-103187344	chr3	231999341	--	1	2		3	1
4	PZE-104000008	chr4	29441	0.3	2	1		2	2
4	PZE-104000768	chr4	832195	0.3	2	1		2	2
4	PZE-104001186	chr4	1093747	0.9	2	1		2	2
4	PZE-104005468	chr4	1219776	1.2	2	1		2	2
4	PZE-104005668	chr4	1510591	2.6	2	1		2	2
4	SYN29285	chr4	2114294	1.4	2	1		2	2
4	SYN33006	chr4	2383420	0.3	2	1		2	2
4	SYN27469	chr4	2482323	0.6	2	1		2	2
4	PUT-163a-78115415-4344	chr4	2526167	0.3	2	1		2	2
4	SYN22918	chr4	2694254	0.9	2	1		2	2
4	PZE-104003184	chr4	2814297	1.6	2	1		2	2
4	SYN9499	chr4	2855080	0.3	2	1		2	2
4	PZE-104003542	chr4	2980645	2.6	2	1		2	2
4	PZE-104003895	chr4	3246126	0.3	2	2		2	2
4	PZA03107.1	chr4	3260709	0.3	2	2		2	2
4	SYN19236	chr4	3261806	1.1	2	2		2	2
4	PZE-104004415	chr4	3515393	0.6	2	2		2	2
4	SYN24520	chr4	3746664	1.3	2	2		2	2
4	PZE-104005833	chr4	4212327	0.7	2	2		2	2
4	PZE-104006034	chr4	4322559	0.7	2	2		2	2
4	PUT-163a-60338561-2357	chr4	4753704	2.7	2	2		2	2
4	SYN29176	chr4	5002598	1.3	2	2		2	2
4	SYNGENTA2238	chr4	5010683	1.4	2	2		2	2
4	SYN29997	chr4	5266889	0.7	2	2		2	2
4	PZE-104008143	chr4	5419293	0.8	2	2		2	2
4	PZE-104009216	chr4	6165371	0.6	2	2		2	2
4	PZE-104009343	chr4	6386989	0.6	2	2		2	2
4	SYN9597	chr4	6410813	1.1	2	2		2	2
4	SYN26453	chr4	6532693	0.3	2	2		2	2
4	PZE-104009755	chr4	6625084	0.6	2	2		2	2
4	PZE-104009983	chr4	7007998	0.6	2	2		2	2
4	PZE-104010129	chr4	7172555	3.5	2	2		2	2
4	PZE-104010475	chr4	7618125	0.6	2	2		2	2
4	SYN11694	chr4	9739699	0.3	2	2		2	2
4	SYN11697	chr4	9756254	0.3	2	2		2	2
4	SYN5710	chr4	9852206	1.1	2	2		2	2
4	PZE-104011522	chr4	10024531	0.8	2	2		2	2
4	PZE-104011650	chr4	10087637	0.4	2	2		2	2
4	PZE-104011716	chr4	10181663	0.8	2	2		2	2
4	SYN31966	chr4	10230022	2.3	2	2		2	2
4	PZE-104012412	chr4	10656171	0.9	2	2		2	2
4	PZE-104012693	chr4	10877865	0.7	2	2		2	2
4	PUT-163a-50330221-2211	chr2	219389649	1.9	2	2		2	2
4	PZE-104013117	chr4	11332088	0.3	2	2		2	2
4	SYN29656	chr4	11536795	0.3	2	2		2	2
4	PZE-104013311	chr4	11576332	1.6	2	2		2	2
4	PZE-104013652	chr4	11916607	0.7	2	2		2	2
4	PZE-104014100	chr4	12909960	0.7	2	2		2	2
4	PZE-104014578	chr4	13814785	0.4	2	2		2	2
4	PZE-104014840	chr4	14040173	0.4	2	2		2	2
4	SYN8509	chr4	14113339	2.8	2	2		2	2
4	PZE-104014994	chr4	14378055	2.1	2	2		2	2
4	SYN4052	chr4	15250964	0.8	2	2		2	2
4	PZE-104016681	chr4	16418922	0.9	2	2		2	2
4	PZE-104016709	chr4	16440746	1.1	2	2		2	2
4	PZE-104017219	chr4	17237080	0.8	2	2		2	2
4	PZE-104017667	chr4	17489280	0.4	2	2		2	2
4	PZE-104017733	chr4	17500823	1.2	2	2		2	2
4	SYN8695	chr4	17830086	1.2	2	2		2	2
4	PZE-104018179	chr4	17983623	0.9	2	2		2	2
4	PUT-163a-29945048-1804	chr4	18223053	0.6	2	2		2	2
4	SYN1501	chr4	18573717	0.3	2	2		2	2
4	SYN1498	chr4	18581823	0.4	2	2		2	2
4	SYN1513	chr4	20100763	0.4	2	2		2	2
4	PZE-104019564	chr4	20189996	2.1	2	2		2	2
4	PUT-163a-110206849-64	chr4	20773159	0.4	2	2		2	2
4	PZE-104020500	chr4	21820662	1	2	2		2	2
4	ZM013824-0304	chr4	21912239	0.3	2	2		2	2
4	SYN15294	chr4	22142582	0.7	2	2		2	2
4	PZE-104021283	chr4	22836106	0.6	2	2		2	2
4	PZE-104022809	chr4	25662545	0.4	2	2		2	2
4	SYN31169	chr4	26373200	0.3	2	2		2	2
4	PZE-104023646	chr4	26684552	0.3	2	2		2	2
4	PZE-104024421	chr4	28094456	0.3	2	2		2	2
4	PZB01619.2	chr4	29170616	0.3	2	2		2	2
4	PUT-163a-78082681-4152	chr4	29793850	1.1	2	2		2	2
4	PZE-104026198	chr4	31249932	1.6	2	2		2	2
4	PZE-104026803	chr4	31676390	0.3	2	2		2	2
4	PZE-104026951	chr4	31844172	0.3	2	2		2	2
4	PZE-104027342	chr4	32497909	0.6	2	2		2	2
4	PZE-104027907	chr4	33361597	0.3	2	2		2	2
4	PZE-104028514	chr4	34557833	0.3	2	2		2	2
4	PZE-104028583	chr4	34653838	0.7	2	2		2	2
4	PZE-104028783	chr4	34874869	0.7	2	2		2	2
4	SYN24111	chr4	37102610	0.5	2	2		2	2
4	SYN23402	chr4	37937180	0.3	2	2		2	2
4	PZE-104032059	chr4	38803875	0.3	2	2		2	2
4	PZE-104032138	chr4	39000278	0.7	2	2		2	2
4	PZE-104035530	chr4	45666907	0.6	2	2		2	2
4	PZE-104042303	chr4	58957964	0.6	2	2		2	2
4	PZE-104042439	chr4	59675693	0.9	2	2		2	2
4	PZE-104043236	chr4	62224676	0.6	2	2		2	2
4	PZE-104044698	chr4	66285313	0.6	2	2		2	2
4	SYN25178	chr4	67098329	0.3	2	2		2	2
4	PZE-104047241	chr4	71640218	0.6	2	2		2	2
4	PZE-104051322	chr4	80920331	0.3	2	2		2	2
4	PZE-104051877	chr4	82013799	0.3	2	2		2	2
4	PZE-104052099	chr4	82641600	0.7	2	2		2	2
4	PZE-104052398	chr4	83198475	0.9	2	2		2	2
4	PZE-104052760	chr4	83786327	0.4	2	2		2	2
4	PZE-104054564	chr4	88348440	0.3	2	2		2	2
4	SYN18889	chr4	122678615	0.5	2	2		2	2
4	PZE-104066868	chr4	132210141	0.3	2	2		2	2
4	PZE-104068795	chr4	136934132	0.5	2	2		2	2
4	PZE-104069080	chr4	137337947	0.3	2	2		2	2
4	SYN12720	chr4	140702056	0.5	2	2		2	2
4	PZE-104071527	chr4	142459785	0.5	2	2		2	2
4	PZE-104071903	chr4	143073638	0.3	2	2		2	2
4	PZE-104072386	chr4	143512347	1.2	2	2		2	2
4	PZE-104073334	chr4	144676869	0.7	2	2		2	2
4	PZE-104073719	chr4	145371186	0.4	2	2		2	2
4	PZE-104074019	chr4	145925459	0.4	2	2		2	2
4	PZA02982.7	chr4	149276923	0.3	2	2		2	2
4	PZA00523.3	chr4	149284251	0.3	2	2		2	2
4	PZE-104076274	chr4	150257762	0.3	2	2		2	2
4	PZE-104076828	chr4	151243855	0.3	2	2		2	2
4	SYN27217	chr4	151746994	0.3	2	2		1	2
4	SYN27219	chr4	151821597	0.6	2	2		1	2
4	SYN6745	chr4	152432358	0.3	2	2		1	2
4	PZE-104078223	chr4	152475461	1.1	2	2		1	2
4	SYN13974	chr4	153535734	0.3	2	2		1	2
4	PZE-104079495	chr4	153752770	0.3	2	2		1	2
4	PZE-104079648	chr4	153846747	0.8	2	2		1	2
4	PZE-104080906	chr4	155316509	1	2	2		1	2
4	PZE-104080947	chr4	155379704	3.2	2	2		1	2
4	SYN2966	chr4	156517564	0.6	2	2		1	2
4	ZM012531-0288	chr4	156958698	1.4	2	2		1	2
4	PZE-104083441	chr4	157481981	0.3	2	2		1	2
4	PZE-104083693	chr4	157610658	0.9	2	2		1	2
4	PZE-104083903	chr4	157920851	0.9	2	2		1	2
4	SYN2196	chr4	159978967	1.2	2	2		1	2
4	PZE-104086265	chr4	160348878	0.6	2	2		1	2
4	PZE-104086467	chr4	161026754	0.6	2	2		1	2
4	PZE-104086650	chr4	161052186	0.3	2	2		1	2
4	PZE-104086726	chr4	161148001	0.5	2	2		1	2
4	PZE-104086914	chr4	161499557	0.3	2	2		1	2
4	PZE-104087083	chr4	161724042	0.3	2	2		1	2
4	PZE-104087287	chr4	162041591	0.3	2	2		1	2
4	PZE-104087729	chr4	162560612	0.8	2	2		1	2
4	PZE-104088125	chr4	163194827	0.5	2	2		1	2
4	PZE-104088255	chr4	163313252	0.3	2	2		1	2
4	PZE-104088906	chr4	163962025	0.3	2	2		1	2
4	PZE-104090186	chr4	165978284	0.8	2	2		1	2
4	PZE-104090658	chr4	166831145	1.1	2	2		1	2
4	SYN1891	chr4	166922253	0.8	2	2		1	2
4	SYNGENTA17518	chr4	167081234	0.8	2	2		1	2
4	PZE-104092149	chr4	167386415	0.8	2	2		1	2
4	PZE-104094170	chr4	170970643	0.3	2	2		1	2
4	PZE-104094288	chr4	171126206	0.5	2	2		1	2
4	SYN1914	chr4	171265032	0.3	2	2		1	2
4	PZE-104094743	chr4	171618144	2	2	2		1	2
4	PZE-104095589	chr4	171918130	0.3	2	2		1	2
4	PZE-104096024	chr4	172687259	2.1	2	2		1	2
4	PZE-104096691	chr4	173208966	0.3	2	2		1	2
4	PZE-104097049	chr4	173560220	0.3	2	2		1	2
4	SYN18772	chr4	173601269	1.2	2	2		1	2
4	PZE-104097409	chr4	173801192	0.3	2	2		1	2
4	PZE-104097755	chr4	174041123	0.6	2	2		1	2
4	PZE-104098283	chr4	174850079	1.7	2	2		1	2
4	PZE-104098992	chr4	175371902	0.3	2	2		1	2
4	PZE-104099090	chr4	175497056	0.3	2	2		1	2
4	SYN2322	chr4	177055544	0.3	2	2		1	2
4	SYN2326	chr4	177124331	0.6	2	2		1	2
4	SYN2215	chr4	177323827	1.7	2	2		1	2
4	PZE-104100822	chr4	177434367	1.1	2	2		1	2
4	PZE-104101376	chr4	177659916	1.3	2	2		1	2
4	SYN18331	chr4	178499907	0.5	2	2		1	2
4	PZE-104102206	chr4	178597407	1	2	2		1	2
4	PZD00031.4	chr4	178888136	0.3	2	2		1	2
4	PZE-104103103	chr4	179617762	0.8	2	2		1	2
4	PZE-104103423	chr4	179768140	0.5	2	2		1	2
4	PZE-104103873	chr4	180237417	0.3	2	2		1	2
4	SYN15397	chr4	180247013	0.5	2	2		1	2
4	PZE-104104111	chr4	180428825	0.5	2	2		1	2
4	PZE-104104590	chr4	180785427	0.3	2	2		1	2
4	SYN2308	chr4	181057497	0.5	2	2		1	2
4	PZE-104104870	chr4	181228158	0.3	2	2		1	2
4	PZE-104104938	chr4	181257735	0.8	2	2		1	2
4	SYNGENTA6284	chr4	182009253	0.6	2	2		1	2
4	PZE-104107202	chr4	183764210	0.5	2	2		1	2
4	PZE-104107835	chr4	184547096	0.5	2	2		2	2
4	PZE-104108132	chr4	184854383	2.5	2	2		2	2
4	SYN21455	chr4	185567383	0.6	2	1		2	2
4	PZE-104109167	chr4	185651014	3.1	2	1		2	2
4	SYN38780	chr4	186946412	1.7	2	1		2	2
4	PZE-104113287	chr4	188491838	0.9	2	1		2	2
4	PZE-104113905	chr4	189196687	0.3	2	1		2	2
4	SYNGENTA2300	chr4	189294831	0.4	2	1		2	2
4	PZE-104114554	chr4	190008850	0.8	2	1		2	2
4	PZE-104114921	chr4	190406071	0.4	2	1		2	2
4	SYN14887	chr4	191113900	0.4	2	1		2	2
4	PZE-104115744	chr4	191356336	1.6	2	1		2	2
4	PZE-104116155	chr4	191914053	0.3	2	1		2	2
4	PZE-104116576	chr4	192391675	0.3	2	1		2	2
4	PZE-104116713	chr4	192581480	1	2	1		2	2
4	PZE-104119291	chr4	196241009	0.3	2	1		2	2
4	SYN18421	chr4	196248705	0.3	2	1		2	2
4	PZE-104119558	chr4	196466932	0.3	2	1		2	2
4	PZE-104121067	chr4	198082478	0.3	2	1		2	2
4	PZE-104122036	chr4	199001111	0.8	2	1		2	2
4	PZE-104123123	chr4	200185673	0.4	2	1		2	2
4	PZE-104123569	chr4	200703228	0.3	2	1		2	2
4	PZE-104123821	chr4	201082850	0.3	2	1		2	2
4	SYN28068	chr4	202073088	0.3	2	1		2	2
4	PZE-104125060	chr4	202441132	0.3	2	2		2	2
4	PZE-104125183	chr4	202589272	0.5	2	2		2	2
4	PZE-104125536	chr4	203098232	0.3	2	2		2	2
4	PZE-104126435	chr4	204376294	0.3	2	2		2	2
4	PZE-104126741	chr4	204962196	0.3	2	2		2	2
4	PZE-104126807	chr4	205145277	0.5	2	2		2	2
4	PZE-104126943	chr4	205413374	0.3	2	2		2	2
4	PZE-104127584	chr4	206552423	0.3	2	2		2	2
4	PZE-104128842	chr4	209225610	0.3	2	2		2	2
4	PZE-104128955	chr4	209389850	0.3	2	2		2	2
4	SYN16580	chr4	209470107	0.5	2	2		2	2
4	PZE-104130312	chr4	211144081	0.8	2	2		2	2
4	SYN1284	chr4	212220942	0.4	2	2		2	2
4	PZE-104131065	chr4	212332183	0.3	2	2		2	2
4	PZE-104132759	chr4	216244367	0.3	2	2		2	2
4	PZB00878.2	chr4	216707012	0.6	2	2		2	2
4	SYN39010	chr4	217098063	0.3	2	2		2	2
4	PZE-104134113	chr4	218138963	0.3	2	2		2	2
4	PZE-104136622	chr4	222831174	0.3	2	2		2	2
4	SYN37141	chr4	223107439	0.5	2	2		2	2
4	PZE-104137802	chr4	224853209	0.3	2	2		2	2
4	PZE-104138209	chr4	225518724	1	2	2		2	2
4	PZE-104138654	chr4	225992853	0.6	2	2		2	2
4	PZE-104138778	chr4	226068446	0.2	2	2		2	2
4	PZE-104138961	chr4	226306068	0.2	2	2		2	2
4	SYN34778	chr4	226941216	0.8	2	2		2	2
4	SYN25719	chr4	229342811	0.4	2	2		2	2
4	SYN27452	chr4	229539421	0.4	2	2		2	2
4	PZE-104141590	chr4	229975113	0.8	2	2		2	2
4	SYN22806	chr4	230351250	0.5	2	2		2	2
4	SYN1686	chr4	231147748	0.3	2	2		2	2
4	SYN29111	chr4	231414297	0.3	2	2		2	2
4	PUT-163a-60354034-2731	chr4	231481030	0.8	2	2		2	2
4	PZE-104142983	chr4	231508537	0.3	2	2		2	2
4	PZE-104143133	chr4	231731120	0.7	2	2		2	2
4	PZE-104143690	chr4	232586879	0.7	2	2		2	2
4	PZE-104144387	chr4	233204685	1.1	2	2		2	2
4	SYN6695	chr4	234120112	0.5	2	2		2	2
4	PZE-104145773	chr4	234356943	3	2	2		2	2
4	SYN28905	chr4	234567498	0.5	2	2		2	2
4	SYN19388	chr4	234730302	0.3	2	2		2	2
4	SYN923	chr4	234904406	0.8	2	2		2	2
4	PZE-104147186	chr4	235081646	0.5	2	2		2	2
4	PUT-163a-148985612-677	chr4	235165782	0.3	2	2		2	2
4	SYN13870	chr4	235209943	0.3	2	2		2	2
4	SYN1161	chr4	235267930	2.1	2	2		2	2
4	SYN3824	chr4	235400598	0.3	2	2		2	2
4	PZE-104148574	chr4	235704291	0.6	2	2		2	2
4	PZE-104148659	chr4	235721814	0.3	2	2		2	2
4	PZE-104148727	chr4	235724825	0.3	2	2		2	2
4	PZE-104148839	chr4	235746692	0.6	2	2		2	2
4	PZE-104149007	chr4	236088093	2.6	2	2		2	2
4	PZE-104149728	chr4	236407572	1.3	2	2		2	2
4	ZM004771-0560	chr4	236569763	0.6	2	2		2	2
4	SYN14093	chr4	236895654	0.7	2	2		2	2
4	PZE-104151001	chr4	236968716	1.5	2	2		2	2
4	PUT-163a-60399595-2999	chr4	237269999	0.5	2	2		2	2
4	SYN39094	chr4	237390630	1.3	2	2		2	2
4	SYN7917	chr4	237509462	0.5	2	2		2	2
4	SYN7922	chr4	237521244	0.8	2	2		2	2
4	PZE-104152506	chr4	237610924	0.3	2	2		2	2
4	PZE-104152618	chr4	237704180	0.5	2	2		2	2
4	SYN37134	chr4	238054564	0.3	2	2		2	2
4	SYN37133	chr4	238057060	1	2	2		2	2
4	SYN24294	chr4	238167359	0.3	2	2		2	2
4	PUT-163a-31664272-1986	chr4	238224629	1.6	2	2		2	2
4	SYN7822	chr4	238298334	0.5	2	1		2	2
4	SYN7826	chr4	238304221	1.1	2	1		2	2
4	SYN1366	chr4	238471954	0.8	2	1		2	2
4	SYN38838	chr4	238744412	0.5	2	1		2	2
4	PUT-163a-76016170-3772	chr4	238955516	0.5	2	1		2	2
4	PZE-104154840	chr4	239076507	3.5	2	1		2	2
4	PZE-104155312	chr4	239219918	1.4	2	1		2	2
4	SYN29063	chr4	239407636	1.4	2	1		3	2
4	PZE-104156090	chr4	239509928	0.3	2	1		3	2
4	SYN16471	chr4	239686844	0.3	2	1		3	2
4	PZE-104156507	chr4	239725428	0.3	2	1		3	2
4	SYNGENTA16249	chr4	240038128	0.8	2	1		2	2
4	SYNGENTA0889	chr4	240106321	1.6	2	1		2	2
4	PZE-104157368	chr4	240245730	0.5	2	1		2	2
4	SYN8790	chr4	240336675	0.5	2	1		2	2
4	SYN8787	chr4	240415965	--	2	1		2	2
5	PZE-105000247	chr5	648565	2.3	2	2		2	2
5	SYN9892	chr5	1062398	0.3	2	2		2	2
5	SYN9881	chr5	1101556	0.3	2	2		2	2
5	SYN21484	chr5	1341360	1.1	2	2		2	2
5	SYN21611	chr5	1534613	0.8	2	2		2	2
5	PZE-105002105	chr5	1581066	0.3	2	2		2	2
5	SYN2354	chr5	1726329	0.5	2	2		2	2
5	PUT-163a-71773640-3556	chr5	1817494	0.3	2	2		2	2
5	SYN14900	chr5	1833645	0.8	2	2		2	2
5	SYN35015	chr5	1952052	0.8	2	2		2	2
5	SYN35353	chr5	2142037	0.5	2	2		2	2
5	SYN35369	chr5	2181673	0.8	2	2		2	2
5	SYNGENTA17173	chr5	2292693	3	2	2		2	2
5	SYN33747	chr5	2336519	2.6	2	2		2	2
5	SYN36930	chr5	2363289	0.3	2	2		2	2
5	PZE-105004767	chr5	2379314	1.2	2	2		2	2
5	SYN28190	chr5	2603288	1.5	2	2		2	2
5	SYN22665	chr5	3065126	1.2	2	2		2	2
5	SYN31758	chr5	3396708	1.1	2	2		2	2
5	SYN9967	chr5	3538128	0.5	2	2		2	2
5	SYN30364	chr5	3787360	1.3	2	2		2	2
5	SYN523	chr5	4254132	0.3	2	2		2	2
5	SYN512	chr5	4278609	0.5	2	2		2	2
5	PUT-163a-14244370-320	chr5	4312229	0.3	2	2		2	2
5	SYNGENTA16647	chr5	4335862	0.3	2	2		2	2
5	PUT-163a-71442496-3332	chr5	4424473	2.8	2	2		2	2
5	SYN5369	chr5	4766332	0.3	2	2		2	2
5	PZE-105010938	chr5	4777232	1.2	2	2		2	2
5	SYN30877	chr5	5200319	0.5	2	2		2	2
5	PZA00089.3	chr5	5289919	0.5	2	2		2	2
5	SYN12682	chr5	5379460	0.3	2	2		2	2
5	SYN985	chr5	5548623	0.3	2	2		2	2
5	SYN983	chr5	5577711	0.3	2	2		2	2
5	SYN25466	chr5	5579366	0.3	2	2		2	2
5	SYN1045	chr5	5792149	0.3	2	2		2	2
5	SYN1037	chr5	5890767	1.8	2	2		2	2
5	SYN3122	chr5	5926183	0.5	2	2		2	2
5	SYN16343	chr5	6140582	0.3	2	2		2	2
5	PZE-105014188	chr5	6156859	2	2	2		2	2
5	PZE-105015345	chr5	6571142	1.7	2	2		2	2
5	PUT-163a-148931114-379	chr5	6688415	0.3	2	2		2	2
5	PZA02462.1	chr5	6859778	0.5	2	2		2	2
5	PZE-105016060	chr5	6986417	1.7	2	2		2	2
5	PZE-105016296	chr5	7137203	2.5	2	2		2	2
5	PZE-105017202	chr5	7573972	0.3	2	3		2	2
5	PZE-105017975	chr5	7866947	0.6	2	3		2	2
5	PUT-163a-93016565-4831	chr5	7996427	0.5	2	1		2	2
5	PZE-105019544	chr5	9329199	0.5	2	1		2	2
5	SYN33205	chr5	9662329	0.5	2	1		2	2
5	SYN37837	chr5	9900694	0.2	2	1		2	2
5	SYN38240	chr5	9951664	0.2	2	2		2	2
5	PZE-105020816	chr5	10009468	0.3	2	2		2	2
5	PZB00188.2	chr5	10101413	2.2	2	2		2	2
5	PZE-105021328	chr5	10173381	0.3	2	2		2	2
5	PZE-105021560	chr5	10220430	0.8	2	2		2	2
5	SYN30171	chr5	10418184	0.3	2	2		2	2
5	PZE-105022029	chr5	10543360	0.3	2	2		2	2
5	PZE-105022328	chr5	10856012	0.3	2	2		2	2
5	PZE-105022491	chr5	10957249	0.3	2	2		2	2
5	PZE-105022751	chr5	11392159	0.3	2	2		2	2
5	PZE-105023645	chr5	11880075	1.2	2	2		3	2
5	PZA03092.7	chr5	12038114	0.3	2	2		3	2
5	PUT-163a-84626286-4456	chr5	12274590	0.4	2	2		2	2
5	SYN27308	chr5	12400469	1.5	2	0		3	2
5	PZE-105025224	chr5	12561132	1.1	2	2		3	2
5	PZE-105025482	chr5	13083647	0.3	2	2		3	2
5	PZE-105025787	chr5	13189787	1.8	2	1		3	2
5	SYN28817	chr5	14021173	0.9	2	1		3	2
5	SYN27134	chr5	14101722	0.9	2	1		2	2
5	PZE-105027793	chr5	14199864	1.2	2	1		2	2
5	PZE-105028457	chr5	14801899	0.9	2	1		2	2
5	PZE-105029198	chr5	15194175	0.4	2	1		3	2
5	SYN16324	chr5	15800915	0.4	2	1		3	2
5	SYN33292	chr5	16219134	0.4	2	1		0	2
5	PZE-105031503	chr5	17063973	0.5	2	1		3	2
5	SYN16506	chr5	17378032	0.8	2	1		3	2
5	PZE-105031801	chr5	17321279	0.3	2	1		2	2
5	PZE-105031680	chr5	17228020	0.5	2	1		2	2
5	PUT-163a-93283750-4850	chr5	18452570	0.3	2	1		2	2
5	SYN32845	chr5	19055531	0.3	2	1		2	2
5	PZE-105034591	chr5	19675006	0.6	2	1		2	2
5	SYN12489	chr5	20489007	0.3	2	1		2	2
5	PZE-105035788	chr5	20772954	0.6	2	1		2	2
5	PZE-105037557	chr5	22551428	0.3	2	1		2	2
5	PZE-105037748	chr5	22738041	1	2	1		2	2
5	PZE-105037986	chr5	22806207	0.6	2	1		2	2
5	PZA01427.1	chr5	23265300	0.3	2	1		2	2
5	PZE-105039163	chr5	24059956	0.3	2	1		2	2
5	PZE-105039459	chr5	24420155	0.7	2	1		2	2
5	PZE-105040234	chr5	25619061	1	2	1		2	2
5	PZE-105040420	chr5	25804542	1.8	2	1		2	2
5	SYN17122	chr5	27101719	1.4	2	1		2	2
5	SYN38535	chr5	28201445	0.3	2	1		2	2
5	PZE-105042657	chr5	29905532	0.3	2	1		2	2
5	SYN37042	chr5	30300141	0.9	2	1		2	2
5	SYN1678	chr5	31006606	0.3	2	1		2	2
5	PZE-105044555	chr5	32002482	0.6	2	1		2	2
5	SYN1664	chr5	39400218	1.9	2	1		2	2
5	PZE-105049333	chr5	40625928	0.9	2	1		2	2
5	PZE-105050764	chr5	43655291	0.4	2	1		2	2
5	PZE-105054177	chr5	50450247	0.4	2	1		3	2
5	PZE-105054703	chr5	51518031	0.3	2	1		3	2
5	PZE-105055451	chr5	53240829	0.7	2	1		3	2
5	PZE-105055821	chr5	53535050	0.3	2	1		3	2
5	PZE-105056307	chr5	54186815	0.7	2	1		3	2
5	SYN8937	chr5	56423921	0.3	2	1		1	2
5	SYN35744	chr5	56783196	0.3	2	1		1	2
5	SYN1427	chr5	58531805	0.3	2	1		1	2
5	PZE-105060590	chr5	59472005	1.1	2	1		1	2
5	PZE-105064348	chr5	64768787	0.4	2	1		1	2
5	SYN35403	chr5	65113257	0.7	2	1		1	2
5	PZE-105065040	chr5	66074078	0.3	2	1		1	2
5	SYN2172	chr5	66423575	0.3	2	1		1	2
5	PZE-105065765	chr5	67504260	0.3	2	1		1	2
5	SYN38058	chr5	68426862	0.6	2	1		1	2
5	PZE-105068432	chr5	71267045	0.3	2	1		1	2
5	SYN30653	chr5	71701594	0.3	2	1		1	2
5	PZE-105069526	chr5	73327507	1.1	2	1		1	2
5	PZE-105072706	chr5	77701108	1	2	1		1	2
5	PZE-105073969	chr5	80801975	0.3	2	1		1	2
5	PZE-105074008	chr5	80805862	0.3	2	1		1	2
5	PZE-105075756	chr5	83745705	0.7	2	1		1	2
5	PZE-105077018	chr5	86001013	0.6	2	1		1	2
5	PZE-105077430	chr5	87015303	0.3	2	1		1	2
5	SYN36111	chr5	87115299	0.4	2	1		1	2
5	PZE-105079342	chr5	90569528	1.1	2	1		1	2
5	PZE-105082818	chr5	98454825	0.3	2	1		1	2
5	PZE-105088964	chr5	121645770	0.3	2	1		1	2
5	PZE-105089630	chr5	124159431	0.6	2	1		1	2
5	PZE-105090424	chr5	126820317	0.3	1	1		1	1
5	PZE-105090497	chr5	127038664	0.3	1	1		1	1
5	PZE-105092309	chr5	131562544	0.4	1	1		1	1
5	PZE-105092617	chr5	132657651	0.7	1	1		1	1
5	SYN37542	chr5	139232274	0.5	1	1		1	1
5	PZE-105095164	chr5	139811946	1.1	1	1		1	1
5	PZE-105095318	chr5	140078581	0.8	1	1		1	1
5	PZE-105095671	chr5	140727040	0.4	1	1		1	1
5	PZE-105097904	chr5	144283936	0.7	1	1		1	1
5	PZE-105098012	chr5	144574000	0.5	1	1		1	1
5	PZE-105098936	chr5	146390061	0.4	1	1		1	1
5	PZE-105099516	chr5	147687542	0.4	1	1		1	1
5	PZE-105100230	chr5	150050267	0.5	1	1		1	1
5	PZE-105100606	chr5	150752950	0.5	1	1		1	1
5	PZE-105100624	chr5	150802444	0.3	1	1		1	1
5	PZE-105100674	chr5	150957280	0.9	1	1		1	1
5	PZE-105100982	chr5	151630925	0.6	3	1		1	3
5	PZE-105101128	chr5	151715816	0.3	3	1		1	3
5	PZE-105101687	chr5	152744906	0.3	3	1		1	3
5	PZE-105101822	chr5	152835009	0.3	3	1		1	3
5	PZE-105102499	chr5	154808874	0.3	3	1		1	3
5	SYN28598	chr5	158605373	0.3	3	1		1	3
5	PZE-105104379	chr5	158685747	0.4	3	1		1	3
5	PZE-105104853	chr5	159290381	0.7	3	1		1	3
5	PZE-105104882	chr5	159332728	0.4	0	1		1	0
5	PZE-105105207	chr5	159804130	0.3	3	1		3	3
5	PZE-105105462	chr5	160165587	0.6	3	1		3	3
5	PZE-105105740	chr5	160711196	0.3	3	1		3	3
5	PZE-105106833	chr5	163289349	1.9	3	1		3	3
5	PUT-163a-60357114-2824	chr5	163620453	0.3	2	1		3	2
5	PZE-105107801	chr5	164481571	0.3	2	1		3	2
5	PZE-105108264	chr5	164842617	0.3	2	1		2	2
5	SYN16673	chr5	165320944	0.8	2	1		2	2
5	PZE-105108881	chr5	165976659	0.3	2	1		2	2
5	PZE-105109881	chr5	167066677	0.3	2	1		2	2
5	PZE-105110168	chr5	167276024	0.4	2	1		2	2
5	PZE-105111088	chr5	168038564	0.4	2	1		2	2
5	PZE-105111462	chr5	168450026	0.4	2	1		2	2
5	ZM013389-0408	chr5	168521488	0.4	2	1		2	2
5	PZE-105111962	chr5	168861641	0.4	2	1		2	2
5	SYN34468	chr5	168890197	1.4	2	1		2	2
5	PZE-105113962	chr5	170823799	0.6	2	1		2	2
5	PZE-105114470	chr5	171202290	0.3	2	1		2	2
5	SYN19113	chr5	172095114	0.3	2	1		2	2
5	PZE-105115367	chr5	172099234	1.2	2	1		2	2
5	PZE-105115758	chr5	172742833	0.6	2	1		2	2
5	SYN11023	chr5	174291259	2.7	2	1		2	2
5	SYN31798	chr5	175620124	0.5	2	1		2	2
5	PZE-105119257	chr5	175730890	0.9	2	1		2	2
5	PZE-105119526	chr5	176108814	0.7	2	1		2	2
5	SYN6791	chr5	176870721	0.7	2	1		2	2
5	PZE-105120724	chr5	177233169	0.6	2	1		2	2
5	PZE-105121226	chr5	177977532	0.6	2	1		2	2
5	PZE-105121434	chr5	178195892	0.6	2	0		2	2
5	SYN6007	chr5	179010539	0.6	2	1		2	2
5	PZE-105122072	chr5	179153205	0.6	2	1		2	2
5	SYN23392	chr5	180407655	0.3	2	1		2	2
5	SYN12707	chr5	180880957	1.7	2	1		2	2
5	PZE-105127667	chr5	184693922	0.3	2	1		2	2
5	PZE-105127954	chr5	185414197	0.3	2	1		2	2
5	PZE-105129581	chr5	186736100	0.9	2	1		2	2
5	PZE-105130658	chr5	187081977	0.3	2	1		2	2
5	SYN10270	chr5	188660453	0.6	2	1		2	2
5	PZE-105132393	chr5	188844410	2.1	2	1		2	2
5	PUT-163a-16926285-1144	chr5	190211048	0.3	2	1		2	2
5	PZE-105135342	chr5	191087720	1	2	1		2	2
5	PUT-163a-4314538-2043	chr5	191774964	1.8	2	1		2	2
5	PZE-105137712	chr5	192408872	0.4	2	1		2	2
5	PZE-105137762	chr5	192530786	1	2	1		2	2
5	PZE-105138874	chr5	193728059	0.4	2	1		2	2
5	SYN26067	chr5	193970016	0.4	2	1		2	2
5	SYN29257	chr5	194092344	1.6	2	1		2	2
5	PZE-105140698	chr5	194975095	1.4	2	1		2	2
5	PZE-105141173	chr5	195687817	0.9	2	1		2	2
5	PZE-105142324	chr5	196677556	0.9	2	1		2	2
5	PZE-105144068	chr5	198031317	0.3	2	1		2	2
5	PZE-105144436	chr5	198207220	0.3	2	1		2	2
5	PZE-105145185	chr5	198822759	0.3	2	1		2	2
5	PZE-105145211	chr5	198875157	0.3	2	1		2	2
5	PZE-105145814	chr5	199289073	0.5	2	1		2	2
5	PZE-105146512	chr5	199647385	0.3	2	1		2	2
5	SYN1838	chr5	200114137	0.3	2	1		2	2
5	SYN24096	chr5	200491310	0.5	2	1		2	2
5	SYN11895	chr5	200686404	0.3	2	1		2	2
5	SYN13159	chr5	200909394	1	2	1		2	2
5	SYN27814	chr5	201456912	0.3	2	1		2	2
5	PZE-105150391	chr5	201872128	0.7	2	1		2	2
5	PZE-105151295	chr5	202401440	0.3	2	1		2	2
5	SYN29335	chr5	202823084	0.3	2	1		2	2
5	PUT-163a-76015427-3762	chr5	203036479	0.3	2	1		2	2
5	SYN24775	chr5	203652957	0.6	2	1		2	2
5	SYN24650	chr5	203803539	0.2	2	1		2	2
5	PUT-163a-30052323-1861	chr5	204193963	0.4	2	1		2	2
5	PZE-105154006	chr5	204384160	0.4	2	1		2	2
5	PZE-105154137	chr5	204390054	1.7	2	1		2	2
5	PZE-105154164	chr5	204549411	1.9	2	1		2	2
5	SYN1944	chr5	204728483	0.4	2	1		2	2
5	SYN7962	chr5	204754962	0.3	2	1		2	2
5	PUT-163a-149088205-888	chr5	204822022	1.3	2	1		2	2
5	PZE-105155892	chr5	205277878	0.9	2	1		2	2
5	PUT-163a-71316087-3141	chr5	205340920	1.1	2	1		2	2
5	PZE-105156016	chr5	205368137	0.3	2	1		2	2
5	PZE-105156453	chr5	205507081	1.2	2	1		2	2
5	PZE-105156919	chr5	205567299	1.8	2	1		2	2
5	PZE-105157516	chr5	205833315	0.3	2	1		2	2
5	PZE-105158503	chr5	206272652	0.3	2	1		2	2
5	PZE-105158804	chr5	206563089	0.3	2	1		2	2
5	PZE-105158980	chr5	206617605	0.3	2	1		2	2
5	SYNGENTA13993	chr5	206852004	0.7	2	1		2	2
5	PZE-105160040	chr5	206925544	0.4	2	1		2	2
5	PZE-105160612	chr5	207504978	0.4	2	1		2	2
5	PZE-105160757	chr5	207512130	0.4	2	1		2	2
5	PZE-105161298	chr5	207898261	0.4	2	1		2	2
5	PZE-105162324	chr5	208165878	0.6	2	1		2	2
5	PZE-105163347	chr5	208254880	0.8	2	1		2	2
5	PZE-105163910	chr5	208341612	0.3	2	1		2	2
5	PZE-105163607	chr5	208428683	0.3	2	1		2	2
5	PZE-105164030	chr5	208558166	1.6	2	1		2	2
5	PZE-105164629	chr5	208747561	0.6	2	1		2	2
5	PZE-105165035	chr5	208926808	0.6	2	3		2	2
5	PZE-105165345	chr5	209002264	0.6	2	3		2	2
5	PZE-105166187	chr5	209764477	0.7	2	0		2	2
5	PZA00448.6	chr5	210299967	1.7	2	2		2	2
5	SYN17485	chr5	211077275	0.9	2	2		2	2
5	SYN3908	chr5	211300973	0.3	2	2		2	2
5	PZE-105169622	chr5	211302398	0.6	2	2		2	2
5	SYN3377	chr5	211440562	1.3	2	2		2	2
5	PZA03335.2	chr5	211666584	1.3	2	2		2	2
5	SYN18054	chr5	211939039	0.3	2	2		2	2
5	ZM013489-0395	chr5	212097827	0.6	2	2		2	2
5	PZE-105171747	chr5	212164824	0.3	2	2		2	2
5	PUT-163a-74237661-3634	chr5	212240868	1.1	2	2		2	2
5	SYN38855	chr5	212681166	0.3	2	2		2	2
5	SYN35254	chr5	212755839	0.3	2	2		2	2
5	SYN35258	chr5	212818816	0.6	2	2		2	2
5	SYN9176	chr5	213003999	0.6	2	2		2	2
5	SYN9183	chr5	213058307	0.6	2	2		2	2
5	SYN3361	chr5	213175503	0.3	2	2		2	2
5	SYN9404	chr5	213340014	1.7	2	2		2	2
5	PZE-105175232	chr5	213349642	1.3	2	2		2	2
5	SYN37237	chr5	213538081	0.3	2	2		2	2
5	SYN25263	chr5	213726718	0.3	2	2		2	2
5	SYN25261	chr5	213845119	3.5	2	2		2	2
5	SYN33425	chr5	214376946	0.8	2	3		2	2
5	PZE-105177818	chr5	214412948	1.2	2	3		2	2
5	SYN31148	chr5	214528430	0.9	2	3		2	2
5	SYN28054	chr5	214761836	0.5	2	3		2	2
5	PZE-105179316	chr5	215010748	1.2	2	0		2	2
5	PZA00069.4	chr5	215340163	0.3	2	2		2	2
5	SYN33322	chr5	215499572	0.9	2	2		2	2
5	ZM013596-0337	chr5	215561169	0.3	2	2		2	2
5	SYN33313	chr5	215627095	0.5	2	2		2	2
5	PZE-105180858	chr5	215783463	0.3	2	2		2	2
5	PZE-105180966	chr5	215818932	1.3	2	2		2	2
5	PZE-105181205	chr5	215925304	0.3	2	2		2	2
5	PUT-163a-149072818-838	chr5	215933877	1.2	2	2		2	2
5	PZE-105181691	chr5	216219076	1.2	2	3		2	2
5	PZE-105181857	chr5	216492096	0.5	2	3		2	2
5	SYN31560	chr5	217415637	--	2	3		2	2
6	PZE-106000007	chr6	129643	1.4	1	1		1	1
6	PZE-106001523	chr6	2440585	0.6	0	0		0	0
6	PZE-106001657	chr6	2716897	0.3	1	1		0	1
6	SYN20093	chr6	3180106	0.4	1	1		1	1
6	SYN20094	chr6	3188798	0.4	1	1		1	1
6	PZE-106002603	chr6	3573076	0.6	1	1		1	1
6	PZE-106003203	chr6	4145891	1.5	1	1		1	1
6	PUT-163a-18181180-1497	chr6	4594392	0.3	1	1		1	1
6	PZE-106003964	chr6	4888582	0.8	1	1		1	1
6	PZE-106004192	chr6	5300754	0.3	1	1		1	1
6	PZE-106004598	chr6	5644062	0.6	1	1		1	1
6	PZE-106004871	chr6	6255269	0.3	1	1		1	1
6	PZE-106005094	chr6	6514321	0.6	1	1		1	1
6	SYN10561	chr6	6890117	0.5	1	1		1	1
6	SYNGENTA10927	chr6	8142397	0.8	1	1		2	1
6	PZA03290.1	chr6	9144627	1.1	1	1		2	1
6	PZE-106020499	chr6	16167793	0.3	1	1		2	1
6	PZE-106008894	chr6	25545092	0.3	1	1		2	1
6	PZE-106010241	chr6	28175590	0.3	1	1		2	1
6	PZE-106011134	chr6	29964500	0.3	1	1		2	1
6	PZE-106014450	chr6	35895666	0.7	1	1		2	1
6	PZE-106016350	chr6	38428663	0.3	1	1		2	1
6	PZE-106016657	chr6	39272680	0.3	1	1		2	1
6	PZE-106023324	chr6	56458968	0.5	1	1		2	1
6	PZA03120.1	chr6	57538273	0.3	1	1		2	1
6	PZE-106024232	chr6	58450692	0.7	1	1		2	1
6	PZE-106024711	chr6	59102951	0.3	1	1		2	1
6	PZE-106025486	chr6	60934606	0.3	1	1		2	1
6	PZE-106026117	chr6	62082751	0.3	1	1		2	1
6	SYN3684	chr6	62879125	0.5	1	1		2	1
6	PZE-106029431	chr6	69622109	0.5	1	1		2	1
6	PZE-106032873	chr6	76166802	0.3	1	1		2	1
6	PZE-106033204	chr6	76884519	0.3	1	1		2	1
6	PZA00543.12	chr6	81693128	0.2	1	1		2	1
6	PZE-106035454	chr6	82760131	0.5	1	1		2	1
6	SYN33234	chr6	82967169	0.3	1	1		2	1
6	PZE-106035842	chr6	83228582	0.6	1	1		2	1
6	PZE-106036590	chr6	84382887	0.6	1	1		2	1
6	PZE-106037314	chr6	85211749	0.4	2	1		2	2
6	PZE-106038467	chr6	86548762	0.4	2	1		2	2
6	PZE-106038725	chr6	86755707	0.4	2	2		2	2
6	PZE-106039463	chr6	88065962	0.4	2	2		2	2
6	PZE-106039689	chr6	88246963	0.7	2	2		2	2
6	PZE-106040387	chr6	88911293	0.3	2	2		2	2
6	PZE-106040589	chr6	88994021	0.2	2	2		2	2
6	SYN15848	chr6	89122163	0.9	2	2		2	2
6	PZE-106041442	chr6	90548488	0.3	2	2		2	2
6	PZE-106042027	chr6	91567185	0.6	2	2		2	2
6	SYN32685	chr6	93004580	0.5	2	2		2	2
6	PZE-106045052	chr6	94500719	0.7	2	2		2	2
6	PZE-106045763	chr6	95069599	1.8	2	2		2	2
6	SYN12572	chr6	95608978	1.5	2	2		2	2
6	PZE-106047133	chr6	96558982	1.6	2	2		2	2
6	PZE-106047652	chr6	96880264	1.5	2	2		2	2
6	PZE-106048304	chr6	97320638	0.3	2	2		2	2
6	PZE-106048399	chr6	97342090	0.3	2	2		2	2
6	SYN3504	chr6	97614649	1.6	2	2		2	2
6	PZE-106049590	chr6	98623605	0.3	2	2		2	2
6	PZE-106049782	chr6	99128125	0.3	2	2		2	2
6	PZE-106050075	chr6	99944495	0.6	2	2		2	2
6	PZE-106050187	chr6	100085953	0.3	2	2		2	2
6	PZE-106050388	chr6	100200639	0.3	2	2		2	2
6	PZE-106050594	chr6	100609876	0.5	2	2		2	2
6	PZE-106050846	chr6	101463859	0.5	2	2		2	2
6	PZE-106051765	chr6	102548654	0.3	2	2		2	2
6	SYN27069	chr6	104211157	0.3	2	2		2	2
6	SYN12088	chr6	104505418	0.3	2	2		2	2
6	PZE-106054274	chr6	104967997	1.4	2	2		2	2
6	PZE-106054748	chr6	105228607	0.6	2	2		2	2
6	SYN29718	chr6	105597164	2.2	2	2		2	2
6	PZE-106055850	chr6	106180655	0.3	2	2		2	2
6	PUT-163a-71425802-3226	chr6	106338299	0.3	2	2		2	2
6	SYN21985	chr6	110695006	0.9	2	2		2	2
6	PZE-106057097	chr6	111018772	2.5	2	2		2	2
6	PZE-106060302	chr6	109087406	2	2	2		2	2
6	PUT-163a-60400367-3023	chr6	109092499	1.2	2	2		2	2
6	PZE-106060535	chr6	109306744	0.4	2	2		2	2
6	PZE-106060922	chr6	109901017	2	2	2		2	2
6	PZE-106061139	chr6	111970010	0.8	2	2		2	2
6	PZE-106061456	chr6	112248590	0.4	2	2		2	2
6	SYN28806	chr6	112514054	1.5	2	2		2	2
6	PZE-106062326	chr6	113049413	0.4	2	2		2	2
6	PZE-106062631	chr6	113591167	0.4	2	2		2	2
6	PZE-106062991	chr6	114178476	0.8	2	2		2	2
6	PZE-106063111	chr6	114441305	1.7	0	2		2	0
6	SYN27774	chr6	116282131	0.4	2	2		2	2
6	PZE-106065285	chr6	117577675	1.4	2	2		2	2
6	PZE-106066563	chr6	118749721	0.9	2	2		2	2
6	PZE-106066647	chr6	118828317	0.3	2	2		2	2
6	PZE-106067257	chr6	120177957	0.3	2	2		2	2
6	PZA00571.2	chr6	120640769	0.3	2	2		2	2
6	PZE-106068151	chr6	121030920	1.2	2	2		2	2
6	PZE-106068510	chr6	121692704	0.6	2	2		2	2
6	SYN33887	chr6	122709732	0.6	2	2		2	2
6	PZE-106069625	chr6	123336768	0.3	2	2		2	2
6	SYN3448	chr6	123751417	0.6	2	2		2	2
6	PZE-106070135	chr6	124106954	0.9	2	2		2	2
6	SYN7544	chr6	124532570	0.6	2	2		2	2
6	PZA01591.1	chr6	124805125	0.3	2	2		2	2
6	SYN16381	chr6	125241977	0.4	2	2		2	2
6	SYN24614	chr6	127895172	0.7	2	2		2	2
6	PZE-106072609	chr6	128207560	0.3	2	2		2	2
6	PZE-106073551	chr6	129139474	0.4	2	2		2	2
6	SYN10163	chr6	129966634	0.3	2	2		2	2
6	PZE-106074750	chr6	129971613	0.3	2	2		2	2
6	PZE-106075048	chr6	130132330	0.4	2	2		2	2
6	PZE-106075985	chr6	131402214	0.3	2	2		2	2
6	ZM015165-0299	chr6	131958845	0.3	2	2		1	2
6	PZE-106076654	chr6	132189856	0.3	2	2		1	2
6	PZE-106077002	chr6	132421967	0.3	2	2		1	2
6	PZE-106077055	chr6	132454941	0.9	2	2		1	2
6	PZE-106077437	chr6	132795124	0.3	2	2		2	2
6	SYN21700	chr6	133289229	0.6	2	2		2	2
6	SYN22720	chr6	133355175	0.9	2	2		2	2
6	PZE-106079456	chr6	135644553	2.6	2	2		2	2
6	PZE-106080854	chr6	137736792	1.3	2	2		2	2
6	ZM013861-0190	chr6	138361013	0.3	2	2		2	2
6	SYN29920	chr6	139441641	0.4	2	2		2	2
6	PZE-106082617	chr6	139887714	0.4	2	2		2	2
6	PZE-106082685	chr6	139912029	0.4	2	2		2	2
6	SYN24792	chr6	141276869	0.4	2	2		2	2
6	PZE-106084109	chr6	141285027	0.7	2	2		2	2
6	PZE-106084436	chr6	141591405	0.4	2	2		2	2
6	PZE-106084598	chr6	141690136	1.1	2	2		2	2
6	PZE-106085612	chr6	142751257	0.7	2	2		2	2
6	SYN22032	chr6	143983474	1	2	2		2	2
6	SYN14252	chr6	146851903	0.7	2	2		2	2
6	SYN6216	chr6	147024551	0.3	2	2		2	2
6	PZE-106089888	chr6	147060300	0.5	2	2		2	2
6	PZE-106090376	chr6	147337136	0.5	2	2		2	2
6	PZE-106090688	chr6	147547657	0.3	2	2		2	2
6	SYN29400	chr6	147915356	0.3	2	2		2	2
6	SYN32096	chr6	149468653	0.3	2	2		2	2
6	SYN12048	chr6	149672195	0.3	2	2		2	2
6	PUT-163a-94477459-4890	chr6	149823628	0.7	2	2		2	2
6	PZE-106095310	chr6	150460798	0.3	2	2		2	2
6	SYN11812	chr6	150745878	0.4	2	2		2	2
6	PZE-106097407	chr6	151453347	1.2	2	2		2	2
6	PZE-106097959	chr6	151784505	0.3	2	2		2	2
6	PZE-106097991	chr6	151792272	0.6	2	2		2	2
6	PZE-106098286	chr6	152085633	0.6	2	2		2	2
6	PZE-106098648	chr6	152257087	0.3	2	2		2	2
6	SYN16940	chr6	152286377	0.3	2	2		2	2
6	PZE-106099150	chr6	152541409	0.3	2	2		2	2
6	SYN30396	chr6	152777528	1.8	2	2		2	2
6	SYNGENTA5950	chr6	153239951	0.5	2	2		2	2
6	PZE-106101278	chr6	153766198	0.4	2	2		2	2
6	SYN24466	chr6	154167446	1.2	2	2		2	2
6	SYN30380	chr6	154640759	0.4	2	2		2	2
6	PZE-106102975	chr6	154882403	0.3	2	2		2	2
6	SYN27434	chr6	155015427	0.8	2	2		2	2
6	PZE-106103556	chr6	155105540	0.5	2	2		2	2
6	PZE-106103665	chr6	155177651	0.3	2	2		2	2
6	SYN30728	chr6	155238348	0.3	2	2		2	2
6	SYN22474	chr6	155452586	0.3	2	2		2	2
6	SYN23873	chr6	155509795	0.3	2	2		2	2
6	SYN23859	chr6	155589761	0.5	2	2		2	2
6	PZE-106104994	chr6	155647497	0.3	2	2		2	2
6	SYN10086	chr6	155758900	1.6	2	2		2	2
6	PZA00223.4	chr6	156592786	1.3	2	2		2	2
6	SYN23640	chr6	156879515	0.5	2	2		2	2
6	SYN22112	chr6	156928123	0.5	2	2		2	2
6	SYN22105	chr6	157024288	1.1	2	2		2	2
6	PZE-106108115	chr6	157324459	1.8	2	2		2	2
6	SYNGENTA12364	chr6	157863359	1.6	2	2		2	2
6	SYN38081	chr6	158185686	1.5	1	2		2	1
6	SYN10773	chr6	158509308	0.6	1	2		2	1
6	SYN27765	chr6	159007950	1.8	1	2		2	1
6	PZE-106111790	chr6	159381451	0.3	1	2		2	1
6	SYN26187	chr6	159623713	0.8	1	2		2	1
6	PUT-163a-71300804-3072	chr6	159760565	0.3	1	2		2	1
6	SYN27128	chr6	159825367	0.6	1	2		2	1
6	SYN21356	chr6	160000436	0.6	1	2		2	1
6	PZE-106113238	chr6	160019304	0.5	1	2		2	1
6	SYN21351	chr6	160133182	2.9	1	2		2	1
6	PZE-106114021	chr6	160332253	0.3	1	2		2	1
6	PZE-106114426	chr6	160607964	0.3	1	2		2	1
6	PUT-163a-71303230-3079	chr6	161448768	0.3	1	2		2	1
6	SYN32875	chr6	161548179	1.2	1	2		2	1
6	ZM013548-0535	chr6	161863984	5.2	1	2		2	1
6	SYN24415	chr6	162311097	0.8	1	2		2	1
6	SYN24540	chr6	162645223	2.5	1	2		2	1
6	SYN16022	chr6	162884424	0.3	1	2		2	1
6	PZE-106120075	chr6	162918042	1.5	1	2		2	1
6	SYN34380	chr6	163176024	0.3	1	2		2	1
6	PZE-106121133	chr6	163403214	0.3	1	2		2	1
6	PZE-106121450	chr6	163630212	3.2	1	2		2	1
6	SYN12702	chr6	163976594	3.5	1	2		2	1
6	SYN24474	chr6	164370115	1.3	1	1		2	1
6	PZE-106123501	chr6	164558994	0.3	1	1		2	1
6	SYN24876	chr6	164584350	0.8	1	1		2	1
6	SYN19442	chr6	164689742	1	1	1		2	1
6	SYN10686	chr6	164846481	0.3	1	1		2	1
6	PZE-106124631	chr6	164852377	0.8	1	1		2	1
6	PZA02141.1	chr6	164891527	0.3	1	1		2	1
6	SYN30011	chr6	165016328	0.5	1	1		2	1
6	PUT-163a-76287889-3910	chr6	165090578	0.5	1	1		2	1
6	SYN4311	chr6	165247443	1.5	1	1		2	1
6	SYN16403	chr6	165528476	1.2	1	1		2	1
6	PZE-106126300	chr6	165570001	2.3	1	1		2	1
6	SYN38613	chr6	165941925	1.1	1	1		2	1
6	PZE-106128641	chr6	166631089	0.8	1	1		2	1
6	SYN28514	chr6	166797439	1.1	1	1		2	1
6	PZE-106129292	chr6	166949988	1.3	1	1		2	1
6	SYN24802	chr6	167113114	1.4	1	1		2	1
6	PZE-106131169	chr6	167691333	--	1	1		2	1
7	PZE-107000059	chr7	32899	0.5	1	1		2	1
7	PZE-107000462	chr7	729175	0.3	1	1		2	1
7	PZE-107000687	chr7	955291	1.1	1	1		2	1
7	PZE-107000992	chr7	1138277	0.9	1	1		2	1
7	SYN10739	chr7	1267536	0.6	1	1		2	1
7	SYN10723	chr7	1285778	1.7	1	1		2	1
7	SYN10743	chr7	1297821	1.4	1	1		2	1
7	PZE-107002161	chr7	1928844	0.6	1	1		2	1
7	PZD00057.3	chr7	2073165	3.2	1	3		2	1
7	SYNGENTA14859	chr7	2582409	1.2	1	3		2	1
7	PZE-107003750	chr7	2717447	0.9	0	0		2	0
7	PZE-107004509	chr7	2951001	1.2	1	0		2	1
7	SYN24434	chr7	2963772	0.4	1	3		2	1
7	PZE-107004741	chr7	3073422	1.6	1	3		2	1
7	SYN23973	chr7	3182249	1.3	1	3		2	1
7	PZE-107005360	chr7	3588989	0.3	1	3		2	1
7	PZE-107005432	chr7	3666848	1.4	1	3		2	1
7	SYN39290	chr7	4078710	0.7	1	3		2	1
7	PZA02983.28	chr7	4238741	1.3	1	2		2	1
7	SYN37963	chr7	4703474	1.5	1	2		2	1
7	SYN15676	chr7	5038588	2	1	2		2	1
7	PZE-107008696	chr7	5516475	0.3	1	2		2	1
7	PZE-107008652	chr7	5520342	0.6	1	2		2	1
7	SYN3808	chr7	5552508	2.2	1	2		2	1
7	SYN36033	chr7	6221165	3.2	1	2		2	1
7	PZE-107010433	chr7	7011078	1	1	2		2	1
7	SYN19836	chr7	7462912	0.3	1	2		2	1
7	SYN21856	chr7	7501734	0.8	1	2		2	1
7	SYN4511	chr7	8049707	0.3	1	2		2	1
7	PZE-107011683	chr7	8178843	0.3	1	2		2	1
7	PZE-107012088	chr7	8687081	0.3	1	2		2	1
7	SYN9669	chr7	9048091	0.3	1	2		2	1
7	PZE-107012564	chr7	9200919	0.3	1	2		2	1
7	PZB02215.4	chr7	9257494	1	1	2		2	1
7	PZE-107012971	chr7	9330089	0.5	1	2		2	1
7	PZE-107013193	chr7	9531124	0.5	2	2		2	2
7	SYN39338	chr7	9708272	2.3	2	2		2	2
7	PUT-163a-50327005-2185	chr7	10290906	0.3	2	2		2	2
7	SYN19318	chr7	10549337	0.9	2	2		2	2
7	SYNGENTA0562	chr7	11442016	0.5	2	2		2	2
7	PZE-107014985	chr7	11664004	0.3	2	2		2	2
7	PZE-107015196	chr7	12248882	0.3	2	2		2	2
7	PZE-107015717	chr7	13065839	1	2	2		2	2
7	PZE-107016866	chr7	14369904	2.4	2	2		2	2
7	PZE-107016995	chr7	14538160	0.8	2	2		2	2
7	PZE-107018090	chr7	15543799	0.4	2	2		2	2
7	PZE-107018458	chr7	16277176	1	2	2		2	2
7	SYN27396	chr7	17697539	0.3	2	2		2	2
7	PZE-107020044	chr7	18625256	0.8	2	2		2	2
7	PUT-163a-89754706-4672	chr7	19497325	0.3	2	2		2	2
7	PZE-107021109	chr7	20452963	0.7	2	2		2	2
7	PZE-107021466	chr7	20891611	0.3	2	2		2	2
7	PZE-107021664	chr7	21123106	0.3	2	2		2	2
7	PZE-107021672	chr7	21188966	0.3	2	2		2	2
7	SYN28344	chr7	21330421	0.3	2	2		2	2
7	PUT-163a-21329873-1510	chr7	21636688	0.2	2	2		2	2
7	PZE-102187119	chr2	231115198	0.5	2	2		2	2
7	PZE-107023268	chr7	23754967	0.3	2	2		2	2
7	PZE-107023339	chr7	23917823	0.8	2	2		2	2
7	SYN23600	chr7	24408229	0.3	2	2		2	2
7	PZE-107023698	chr7	24795393	1.2	2	2		2	2
7	PZE-107023982	chr7	25500821	0.9	2	2		2	2
7	PZE-107024936	chr7	27009126	1.2	2	2		2	2
7	PZE-107026140	chr7	29197294	0.4	2	2		2	2
7	PZE-107026309	chr7	29529820	0.4	2	2		2	2
7	PZE-107027223	chr7	31732856	0.4	2	2		2	2
7	PZE-107030333	chr7	38902274	0.3	2	2		2	2
7	PZE-107031127	chr7	40570536	0.8	2	2		2	2
7	PZE-107042002	chr7	82408285	0.3	2	2		2	2
7	PZE-107042651	chr7	84124234	0.3	2	2		2	2
7	SYN37305	chr7	85637212	1.1	2	2		2	2
7	PZE-107051302	chr7	100690131	0.4	2	2		2	2
7	PZE-107052711	chr7	103537211	1.2	2	2		2	2
7	PZE-107053746	chr7	105059086	0.3	2	2		2	2
7	PZE-107054656	chr7	106326475	0.3	2	2		2	2
7	SYN16187	chr7	108387753	0.6	2	2		1	2
7	PZE-107056866	chr7	109052984	1.2	2	2		1	2
7	PZE-107058295	chr7	111993453	0.3	2	2		1	2
7	PZE-107058764	chr7	112758679	1.7	2	2		1	2
7	SYN16910	chr7	118016852	0.7	2	2		1	2
7	PZE-107063092	chr7	120200540	1.7	2	2		2	2
7	PZE-107066645	chr7	123597608	2.8	2	2		2	2
7	PZE-107070979	chr7	127296363	3.1	2	2		2	2
7	PZE-107075566	chr7	130986135	0.6	2	2		2	2
7	PZE-107076827	chr7	132157598	1.7	2	2		2	2
7	PZE-107077474	chr7	132591806	0.3	2	2		2	2
7	PZE-107077547	chr7	132627841	0.3	2	2		2	2
7	PZE-107078209	chr7	133139822	0.7	2	2		2	2
7	PZE-107078400	chr7	133367456	0.3	2	2		2	2
7	PUT-163a-78108989-4283	chr7	133943986	0.3	2	2		2	2
7	ZM013845-0612	chr7	134084837	1.6	2	2		2	2
7	PUT-163a-148967576-625	chr7	136148703	0.6	0	2		2	0
7	PZE-107082293	chr7	137280330	0.6	2	2		2	2
7	PZE-107082734	chr7	137522977	1.7	2	2		2	2
7	SYN24140	chr7	139138892	0.5	2	2		2	2
7	PZE-107084740	chr7	140421815	0.5	2	2		2	2
7	SYN6951	chr7	141638448	0.5	2	2		2	2
7	PZE-107086528	chr7	141805169	0.6	2	2		2	2
7	PZE-107087372	chr7	142726091	0.6	2	2		2	2
7	PZE-107087898	chr7	143003984	0.3	2	2		2	2
7	PZE-107088012	chr7	143050284	0.3	2	2		2	2
7	SYN18078	chr7	143747435	0.3	2	2		2	2
7	SYN35380	chr7	143821472	0.3	2	2		2	2
7	PZE-107089154	chr7	144098711	0.3	2	2		2	2
7	SYN14546	chr7	144200322	1.5	2	2		2	2
7	PZE-107089860	chr7	144835819	0.4	2	2		2	2
7	PZE-107089944	chr7	144985370	0.6	2	2		2	2
7	SYN19098	chr7	145300756	0.3	2	2		2	2
7	PZE-107090737	chr7	145743412	0.3	2	2		2	2
7	SYN17960	chr7	145969000	1.1	2	2		2	2
7	PZE-107092221	chr7	147124064	0.3	2	2		2	2
7	SYNGENTA14733	chr7	147161393	1	2	2		2	2
7	SYN11673	chr7	147382034	0.3	2	2		2	2
7	PZE-107092916	chr7	147420217	0.3	2	2		2	2
7	PZE-107093025	chr7	147578484	0.3	2	2		2	2
7	PZE-107093420	chr7	148173418	0.5	2	2		2	2
7	PZE-107094296	chr7	149560941	1.6	2	2		2	2
7	SYN1093	chr7	150040745	0.3	2	2		2	2
7	PZE-107095092	chr7	150043040	1.2	2	2		2	2
7	PZE-107095739	chr7	151409024	2.5	2	2		2	2
7	PZE-107097762	chr7	153174677	0.8	2	2		2	2
7	SYN18026	chr7	153821238	0.4	2	2		2	2
7	PZE-107098865	chr7	153839460	0.9	2	2		2	2
7	PZE-107099124	chr7	154179180	0.6	2	2		2	2
7	PUT-163a-13198758-193	chr7	154456657	0.3	2	2		2	2
7	PZE-107100880	chr7	155371350	0.6	2	2		2	2
7	PZE-107101066	chr7	155560837	0.3	2	2		2	2
7	SYN35956	chr7	155592075	0.6	2	2		2	2
7	PZE-107101504	chr7	155703825	0.3	2	2		2	2
7	PZE-107103104	chr7	156495205	0.9	2	2		2	2
7	PZE-107103646	chr7	156743862	0.3	2	2		2	2
7	PZA03176.4	chr7	157168710	0.7	2	2		2	2
7	PZE-107105152	chr7	157569872	0.3	2	2		2	2
7	PZE-107105875	chr7	157901175	0.3	2	2		2	2
7	PZE-107106025	chr7	158125856	0.3	2	2		2	2
7	PZE-107106138	chr7	158155700	0.5	2	2		2	2
7	PZA03329.1	chr7	158299030	0.3	2	2		2	2
7	PZE-107107221	chr7	159002344	0.5	2	2		2	2
7	SYN18948	chr7	159139233	0.6	2	2		2	2
7	SYN13846	chr7	159594134	0.3	2	2		2	2
7	PZE-107108200	chr7	159759568	0.3	2	2		2	2
7	SYN12174	chr7	159856573	2.5	2	2		2	2
7	PZE-107109512	chr7	160234574	0.8	2	2		2	2
7	PZE-107109854	chr7	160481074	0.4	2	2		2	2
7	PZE-107109969	chr7	160513085	0.4	2	2		2	2
7	PZE-107110443	chr7	160601897	1	2	2		2	2
7	PZE-107110823	chr7	160815326	0.6	2	2		2	2
7	PZE-107111253	chr7	161345428	0.4	2	2		2	2
7	SYNGENTA3646	chr7	161620067	0.4	2	2		2	2
7	PZE-107113533	chr7	162198997	1.9	2	2		2	2
7	SYN25311	chr7	162985181	0.4	2	2		2	2
7	SYN12221	chr7	163597901	1.2	2	2		2	2
7	SYN22854	chr7	163926862	1.5	2	2		2	2
7	SYN22850	chr7	163967925	0.9	2	2		2	2
7	PUT-163a-71432170-3289	chr7	164203613	0.9	2	2		2	2
7	SYN17039	chr7	164240011	1	2	2		2	2
7	PZE-107118197	chr7	164952176	0.7	2	2		2	2
7	PZE-107118905	chr7	165317404	0.5	2	2		2	2
7	PZE-107119102	chr7	165375694	0.7	2	2		2	2
7	PZE-107119249	chr7	165463878	0.4	2	2		2	2
7	PZE-107119738	chr7	165800841	0.8	2	2		2	2
7	ZM001788-1266	chr7	166123533	0.3	2	2		2	2
7	PUT-163a-76285464-3874	chr7	166548949	2.5	2	2		2	2
7	PZE-107121744	chr7	166845834	2.8	2	2		2	2
7	PZE-107121900	chr7	166858577	0.7	2	2		2	2
7	SYNGENTA16307	chr7	167042621	1.1	2	2		2	2
7	PZE-107122887	chr7	167500123	1.1	2	1		2	2
7	PZE-107123571	chr7	167715777	2.9	2	1		2	2
7	ZM008047-0510	chr7	168090928	0.9	2	2		2	2
7	PZA00505.5	chr7	168255020	0.9	2	2		2	2
7	PZE-107125313	chr7	168409905	2.4	2	2		2	2
7	SYN17022	chr7	169203221	0.7	2	2		2	2
7	PZE-107126988	chr7	169443263	0.3	2	2		2	2
7	SYN30790	chr7	169452570	0.3	2	2		2	2
7	PZE-107127258	chr7	169749336	1.3	2	2		2	2
7	PZE-107128011	chr7	170387842	0.4	2	2		2	2
7	PZE-107128144	chr7	170419774	1	2	2		2	2
7	PZE-107128836	chr7	170814758	3.9	2	2		2	2
7	PZE-107129811	chr7	171189139	3.9	2	3		2	2
7	PZE-107130514	chr7	171743914	0.8	2	2		2	2
7	PZE-107130986	chr7	172113929	3.1	2	2		2	2
7	PZE-107132427	chr7	172725270	0.6	2	2		2	2
7	PZE-107132535	chr7	172737026	1.3	2	2		2	2
7	PZE-107133122	chr7	172890236	0.7	2	2		2	2
7	SYN32828	chr7	172979510	1.9	2	2		2	2
7	PZE-107134586	chr7	173482344	2	2	2		2	2
7	PZE-107135626	chr7	173809956	0.9	2	2		2	2
7	SYN37420	chr7	173961155	0.9	2	2		2	2
7	SYN34642	chr7	174326263	1.1	2	2		2	2
7	SYN34653	chr7	174359101	0.8	2	2		2	2
7	ZM013744-0177	chr7	174519072	0.3	2	2		2	2
7	SYN24968	chr7	174745386	1.7	2	2		2	2
7	SYN18618	chr7	175209177	0.5	2	2		2	2
7	SYN18604	chr7	175278897	0.3	2	2		2	2
7	PZE-107137764	chr7	175349338	0.8	2	2		2	2
7	SYN9994	chr7	175568416	0.3	2	2		2	2
7	PZE-107137944	chr7	175637170	--	2	2		2	2
8	PZE-108000028	chr8	65513	0.8	2	2		2	2
8	SYN17377	chr8	401002	0.3	2	2		2	2
8	PZE-108000664	chr8	774782	0.3	2	2		2	2
8	SYN28779	chr8	841174	1.1	2	2		2	2
8	PZE-108000971	chr8	966657	0.5	2	2		2	2
8	SYN5929	chr8	1145570	1.1	2	2		2	2
8	SYN25100	chr8	1448705	0.3	2	2		2	2
8	SYN25095	chr8	1519759	0.8	2	2		2	2
8	SYN25108	chr8	1520998	0.3	2	2		2	2
8	SYN25096	chr8	1523779	0.3	2	2		2	2
8	SYNGENTA2053	chr8	1831466	0.4	2	2		2	2
8	PUT-163a-60337233-2343	chr8	2516825	0.4	2	2		2	2
8	SYN10808	chr8	2521550	0.9	2	2		2	2
8	PZE-108002532	chr8	2762025	1.9	2	2		2	2
8	SYNGENTA15947	chr8	3046696	2	2	2		1	2
8	SYN17936	chr8	3348753	0.3	2	2		1	2
8	PZE-108003848	chr8	3890740	0.3	2	2		1	2
[truncated: 489 more rows]
