# Supplementary material for: QTG-Miner aids rapid dissection of the genetic base of tassel branch number in maize
Source: Nat Commun. 2023 Aug 26;14:5232. doi: 10.1038/s41467-023-41022-1 (PMC10460418; doi:10.1038/s41467-023-41022-1)
Supplement: Supplementary file 6 — Supplementary Data 3 [file 41467_2023_41022_MOESM6_ESM.xlsx]

## Sheet: KUI3_B77_map
Supplementary Data 3. Genotype information of single QTL-paired RILs derived from inbred lines KUI3 and B77
chr_num	name	chr	pos_m	pos_g	12RIL0369	12RIL0372
1	PZE-101000083	chr1	239225	0.3	1	1
1	PZE-101001094	chr1	2038772	0.3	1	1
1	SYN13279	chr1	2088034	0.6	1	1
1	PZE-101001380	chr1	2428671	0.9	1	1
1	SYN35346	chr1	2739971	0.3	1	1
1	SYN2548	chr1	2941620	1	1	1
1	SYN30742	chr1	3181742	0.3	1	1
1	SYN9369	chr1	3354911	1	1	1
1	SYN11492	chr1	3665571	0.3	1	1
1	PZE-101004923	chr1	4021601	0.6	1	1
1	PZE-101005831	chr1	4451783	0.3	1	1
1	PZE-101005806	chr1	4452909	1.2	1	1
1	SYN7378	chr1	4603919	1.3	1	1
1	ZM013498-0200	chr1	5002749	1	1	1
1	PZE-101007769	chr1	5247339	2	1	1
1	PZE-101009163	chr1	5653264	0.8	1	1
1	SYN6322	chr1	6193258	0.4	1	1
1	SYN6333	chr1	6196694	0.7	1	1
1	SYN6317	chr1	6234278	0.3	1	1
1	PUT-163a-29543882-1755	chr1	6246273	3.3	1	1
1	SYN13185	chr1	6844116	2.1	1	1
1	SYN13395	chr1	7565560	1.3	1	1
1	PZE-101014266	chr1	8100477	1.6	1	1
1	SYN35551	chr1	8351500	1.3	1	1
1	PZA-000175002	chr1	8558256	0.6	1	1
1	SYN11903	chr1	8623080	0.3	1	1
1	PZE-101015471	chr1	8633823	0.7	1	1
1	PZA00731.6	chr1	9304156	0.7	1	1
1	SYN21172	chr1	9358866	2	1	1
1	PZE-101017380	chr1	9809995	0.9	1	1
1	PZE-101017487	chr1	9956621	2.6	1	1
1	SYN2434	chr1	10088946	0.8	1	1
1	PZE-101018111	chr1	10539039	0.3	1	1
1	PZE-101018400	chr1	10667363	0.6	1	1
1	PZE-101018729	chr1	10897853	1	1	1
1	PZE-101019536	chr1	11392013	0.3	1	1
1	PZE-101019727	chr1	11488397	1	1	1
1	PZE-101021455	chr1	12362508	0.3	1	1
1	PZE-101021690	chr1	12487014	2	1	1
1	SYN12549	chr1	12977425	0.7	1	1
1	SYN20037	chr1	13539219	0.3	1	1
1	SYN14642	chr1	13684372	0.3	1	1
1	SYN14645	chr1	13687372	0.7	1	1
1	PZE-101023625	chr1	13739473	0.7	1	1
1	SYN14647	chr1	13744228	0.3	1	1
1	SYN5664	chr1	14101866	0.3	1	1
1	SYN5663	chr1	14105214	0.6	1	1
1	PZE-101025434	chr1	15136379	0.3	1	1
1	SYNGENTA10955	chr1	15170841	0.9	1	1
1	SYN20196	chr1	15513197	0.3	1	1
1	PZE-101026621	chr1	15989724	1.6	1	1
1	PZE-101026882	chr1	16062335	0.3	2	1
1	ZM008441-0588	chr1	16335539	0.3	2	1
1	PZE-101027417	chr1	16436892	0.3	2	1
1	PUT-163a-76287542-3906	chr1	16603761	1.7	2	1
1	PZE-101028883	chr1	17464152	2.8	2	1
1	SYN30825	chr1	17716337	0.7	2	1
1	SYN10534	chr1	17881884	0.4	2	1
1	PZE-101030429	chr1	18624581	0.5	2	2
1	PZE-101030925	chr1	18986228	0.5	2	2
1	SYN16133	chr1	19327639	0.3	2	2
1	PZE-101032015	chr1	19640811	0.3	2	2
1	SYN38629	chr1	19680669	0.4	2	2
1	ZM004048-0695	chr1	19945363	3.5	2	2
1	PZE-101034395	chr1	22375781	0.8	2	2
1	SYN18922	chr1	22437864	2.1	2	2
1	PZD00098.2	chr1	23242364	0.4	2	2
1	PZE-101036799	chr1	24194242	0.4	2	2
1	PZE-101036991	chr1	24296248	0.4	2	2
1	PZE-101037211	chr1	24510735	1.7	2	2
1	PZE-101037751	chr1	24931201	0.4	2	2
1	PZE-101038250	chr1	25381332	0.3	2	2
1	SYN16262	chr1	25413694	0.3	2	2
1	PZE-101038501	chr1	25451848	0.3	2	2
1	PZE-101039466	chr1	26694328	1.5	2	2
1	PZE-101040594	chr1	27379439	0.3	2	2
1	PZE-101040783	chr1	27552783	0.3	2	2
1	SYN74	chr1	27638012	0.4	2	2
1	PZE-101042009	chr1	28615160	0.4	2	2
1	SYN23448	chr1	29255108	0.4	2	2
1	PZE-101043656	chr1	29694518	0.8	2	2
1	PZE-101044313	chr1	30279417	0.5	2	2
1	ZM009766-0333	chr1	30534349	0.5	2	2
1	PZE-101045616	chr1	31723361	1.5	2	2
1	PZE-101046080	chr1	31850441	1.3	2	2
1	SYN21341	chr1	34940995	2	2	2
1	SYN6102	chr1	35736346	0.7	2	2
1	PZE-101052635	chr1	36500030	0.4	2	2
1	PZE-101053410	chr1	37211144	0.3	2	2
1	PZE-101053675	chr1	37850063	0.3	2	2
1	SYN25114	chr1	38445432	0.3	2	2
1	SYN23289	chr1	38871055	0.3	2	2
1	PZE-101055774	chr1	39742946	1	2	2
1	PUT-163a-31406043-1919	chr1	40420899	0.3	1	2
1	SYN21367	chr1	40570584	0.3	1	2
1	PUT-163a-71445350-3373	chr1	42166337	0.3	1	2
1	SYN12588	chr1	43765452	0.3	1	2
1	ZM013220-0769	chr1	43974284	0.3	1	2
1	PZE-101060288	chr1	44029521	0.2	1	2
1	PUT-163a-60349887-2622	chr1	44192508	0.2	1	2
1	SYN36073	chr1	44801289	0.9	1	2
1	SYN28915	chr1	45338592	0.4	1	2
1	SYN29464	chr1	45441563	0.3	1	2
1	PZE-101062970	chr1	46418835	0.3	1	2
1	PZE-101063539	chr1	46685564	0.7	1	2
1	PZE-101064331	chr1	47468982	0.3	1	2
1	PZE-101064766	chr1	47829728	0.3	1	2
1	PZE-101065040	chr1	48420395	0.5	1	2
1	PZE-101065262	chr1	48547575	1	1	2
1	PZE-101065651	chr1	48659763	0.4	1	2
1	PZE-101065758	chr1	48688790	0.4	1	2
1	PUT-163a-4730462-2143	chr1	49131053	0.4	1	2
1	PZE-101066271	chr1	49392023	0.4	1	2
1	PZE-101067788	chr1	51323962	0.3	1	2
1	PZE-101068238	chr1	51460950	0.3	1	1
1	PZE-101069294	chr1	52398965	0.3	1	1
1	PZE-101071115	chr1	53623147	1	1	1
1	PZE-101071273	chr1	53663576	1.3	1	1
1	PZE-101071660	chr1	54186778	2.2	1	1
1	PZE-101074076	chr1	56757493	0.5	1	1
1	SYN25502	chr1	59506917	0.5	1	1
1	PZE-101076213	chr1	59959333	0.5	1	1
1	SYN38601	chr1	62141297	0.5	1	1
1	SYN24199	chr1	62228253	1.5	1	1
1	PZE-101078745	chr1	63102446	0.7	1	1
1	PZE-101079342	chr1	63645184	0.3	1	1
1	PZE-101079808	chr1	64391672	1.9	1	1
1	PZE-101119915	chr1	66015035	0.4	2	1
1	PZE-101120107	chr1	66295354	0.4	2	1
1	PZE-101120125	chr1	66316418	0.4	1	1
1	PZE-101120307	chr1	66671304	2.3	1	1
1	PZE-101081964	chr1	66974076	0.4	2	1
1	PZE-101082224	chr1	67246670	0.7	2	1
1	PZE-101080993	chr1	67849278	0.7	2	1
1	PZE-101081843	chr1	69289155	0.3	2	1
1	PZE-101081856	chr1	69289793	0.3	2	1
1	PZE-101081862	chr1	69290170	0.7	2	1
1	PZE-101082480	chr1	69699798	0.4	2	1
1	SYN35766	chr1	69888616	0.4	2	1
1	PZE-101083165	chr1	70750917	0.4	2	1
1	PZE-101083407	chr1	71025618	0.8	2	1
1	PZE-101083968	chr1	72093955	1.1	2	1
1	PZE-101085148	chr1	74409501	0.4	2	1
1	PZA00714.1	chr1	75768235	0.4	2	1
1	PZE-101085916	chr1	75898561	0.3	2	1
1	PZE-101086075	chr1	75963363	0.8	2	1
1	PZE-101087582	chr1	78049104	0.5	2	1
1	SYN3772	chr1	79417520	0.9	2	2
1	SYN7009	chr1	80621783	3.2	2	2
1	SYN35629	chr1	81106413	0.8	2	2
1	PZE-101091092	chr1	82943226	0.7	2	2
1	PZE-101093132	chr1	85834569	0.3	2	2
1	PZE-101093600	chr1	86589931	0.6	2	2
1	PZE-101093764	chr1	86844203	0.3	2	2
1	SYN12907	chr1	88004654	0.3	2	2
1	PZE-101097385	chr1	88132986	0.9	2	2
1	PZE-101097662	chr1	88558387	0.3	2	2
1	PZE-101098295	chr1	89384498	4.7	2	2
1	PZE-101098960	chr1	90820362	5.7	2	2
1	PZE-101099841	chr1	92022192	0.3	2	2
1	PZE-101094436	chr1	92345008	0.3	2	2
1	PZE-101094951	chr1	92871751	0.3	2	2
1	PZE-101095697	chr1	93909588	0.3	2	2
1	PZE-101096066	chr1	94370147	0.3	2	2
1	PZE-101096906	chr1	95457579	0.3	2	2
1	PZE-101100007	chr1	96081157	1	2	2
1	PZE-101101218	chr1	98164935	0.5	2	2
1	PZE-101101563	chr1	98798280	0.5	2	2
1	PZE-101101730	chr1	99134559	0.6	2	2
1	PZE-101101737	chr1	99165872	0.3	2	2
1	PZE-101102278	chr1	100825561	0.3	2	2
1	PZE-101102333	chr1	100906499	0.8	2	2
1	PZE-101110345	chr1	119144700	0.4	2	2
1	PZE-101110381	chr1	119213479	0.4	2	2
1	PZE-101110485	chr1	119334206	0.2	2	2
1	PUT-163a-71323303-3165	chr1	119413065	0.2	2	2
1	PZE-101116453	chr1	140213199	0.4	2	2
1	PZE-101116817	chr1	140933448	0.4	2	2
1	PZE-101117500	chr1	142371377	0.7	2	2
1	PZE-101123056	chr1	153995388	0.4	2	2
1	PZE-101124166	chr1	155679711	0.9	2	2
1	PZE-101124504	chr1	156485222	0.4	2	2
1	PZE-101124812	chr1	157134453	0.9	2	2
1	PZE-101125074	chr1	157868383	1.1	2	2
1	PZE-101125465	chr1	158483447	0.7	2	2
1	PZE-101126579	chr1	160306697	0.4	2	2
1	PZE-101126822	chr1	160854076	0.7	2	2
1	PZE-101126954	chr1	160948965	0.3	2	2
1	PZE-101127171	chr1	161228423	0.3	2	2
1	PZE-101127210	chr1	161614459	0.6	2	2
1	PZE-101128150	chr1	162789492	0.6	2	2
1	PZE-101129276	chr1	164950365	0.3	2	2
1	PZE-101131103	chr1	168237684	0.4	2	2
1	PZE-101132469	chr1	170851850	0.4	2	2
1	PZE-101132833	chr1	171534977	2	2	2
1	SYN38676	chr1	174365776	0.4	2	2
1	SYN26378	chr1	174634851	0.3	2	2
1	SYN2408	chr1	176058970	1	2	1
1	PZE-101137593	chr1	178285219	0.7	2	1
1	PZE-101138282	chr1	179372229	1.8	2	1
1	SYN24124	chr1	179598399	0.7	2	1
1	PZE-101139056	chr1	179884817	2	2	1
1	SYN2420	chr1	183301783	2.1	2	1
1	SYN1740	chr1	183843865	0.4	2	1
1	ZM013983-0207	chr1	184632015	0.4	2	1
1	PZE-101143900	chr1	187094386	0.5	2	1
1	PZE-101144895	chr1	188026447	0.8	2	1
1	PZE-101145571	chr1	188220467	0.3	2	1
1	PZE-101146427	chr1	189405822	0.4	2	1
1	PZE-101147226	chr1	190696711	0.8	2	1
1	PZE-101147579	chr1	191442592	0.4	2	1
1	PZE-101148422	chr1	191866204	0.4	2	1
1	SYN38769	chr1	194660260	0.7	2	1
1	ZM007294-0411	chr1	195149206	0.3	2	1
1	PZE-101152216	chr1	195651866	0.3	2	1
1	PZA03427.1	chr1	195720571	1.3	2	1
1	SYN28737	chr1	196642357	0.3	2	1
1	SYN38792	chr1	197386631	1.5	2	1
1	PZE-101154578	chr1	197659066	1.5	2	1
1	PZE-101155376	chr1	198393224	0.4	2	1
1	PZE-101156315	chr1	199115305	1	2	1
1	PZE-101156847	chr1	199613522	1.1	2	1
1	PZE-101158162	chr1	200409809	0.7	2	1
1	SYNGENTA16640	chr1	201487119	1.3	2	1
1	SYN19601	chr1	201736280	0.3	2	1
1	PZB00400.1	chr1	202301712	0.7	2	1
1	PZE0005899860	chr1	202648099	1.3	2	1
1	PZE-101160628	chr1	203170620	0.3	2	1
1	SYN26223	chr1	203719200	0.3	2	1
1	PZE-101162300	chr1	205499669	0.7	2	1
1	PZE-101163046	chr1	206340747	1	2	3
1	SYN37674	chr1	206859509	0.3	2	0
1	SYN21492	chr1	207127153	0.3	2	3
1	SYN15376	chr1	207275092	0.3	2	3
1	SYN15374	chr1	207322119	0.3	2	3
1	SYN15309	chr1	207708970	2.1	2	3
1	PZE-101166183	chr1	209126846	0.4	2	1
1	PZE-101167434	chr1	210705827	0.4	2	3
1	PZE-101167603	chr1	211005615	0.4	2	3
1	SYN20167	chr1	211264667	0.8	2	3
1	PZE-101168156	chr1	211453560	0.8	2	1
1	PZE-101168807	chr1	212059932	0.4	2	1
1	PZE-101169609	chr1	213096535	0.8	2	1
1	PZE-101169962	chr1	213269897	0.4	2	1
1	PZE-101170220	chr1	213539110	0.4	2	1
1	PZE-101170679	chr1	214238200	0.4	2	1
1	PZE-101170828	chr1	214327123	0.4	2	1
1	SYN38722	chr1	214888308	1.5	2	1
1	PZE-101171655	chr1	215205303	0.8	2	1
1	PZE-101171837	chr1	215345698	0.7	2	1
1	PZE-101172511	chr1	216472222	0.7	2	1
1	PZE-101172677	chr1	216580824	0.5	2	1
1	PZE-101173784	chr1	217450963	0.7	2	1
1	PZE-101174163	chr1	217878023	0.2	2	1
1	SYN25300	chr1	219065665	0.9	2	1
1	PZE-101175901	chr1	220365445	0.4	2	1
1	SYN2411	chr1	220711263	0.7	2	1
1	PZE-101177419	chr1	222398611	1	2	1
1	SYN15632	chr1	223038441	1.7	2	1
1	SYN16352	chr1	223322124	0.5	2	1
1	PZE-101178225	chr1	223400905	0.4	2	1
1	PZE-101178735	chr1	223760550	0.7	2	1
1	SYN31258	chr1	223941724	0.7	2	1
1	PZE-101180164	chr1	224722952	0.4	2	1
1	PZE-101180308	chr1	224783681	0.3	2	1
1	PZB01979.2	chr1	225033350	1	2	1
1	PZE-101180534	chr1	225040963	0.4	2	1
1	PZE-101181469	chr1	225878653	0.4	2	1
1	PZE-101181505	chr1	225883687	0.4	2	1
1	PZE-101182128	chr1	226456343	0.8	2	1
1	PZE-101182536	chr1	226941654	0.4	2	1
1	SYN12957	chr1	228196773	0.8	2	1
1	PZE-101183768	chr1	228403859	0.7	2	1
1	SYN9074	chr1	230122441	0.3	2	1
1	PZE-101186097	chr1	230810204	0.3	2	1
1	PZE-101186294	chr1	230927078	0.3	2	1
1	PZE-101186898	chr1	231389809	0.3	2	2
1	SYN25833	chr1	232741627	0.3	2	2
1	PZE-101187865	chr1	232953878	0.3	2	2
1	PZB00011.1	chr1	234058463	1.3	2	2
1	PZE-101190298	chr1	236090113	0.6	2	2
1	SYN423	chr1	236236647	0.6	2	2
1	PZE-101191529	chr1	237746143	0.3	2	2
1	SYN34989	chr1	238342886	0.3	2	2
1	PZE-101192357	chr1	238814219	0.3	2	2
1	SYN38851	chr1	239609138	0.3	2	2
1	SYN11526	chr1	239828763	0.6	2	2
1	PZE-101193629	chr1	240467225	0.9	2	2
1	PZE-101193678	chr1	240482483	0.3	2	2
1	PZE-101194696	chr1	241501850	0.3	2	2
1	PUT-163a-148991595-711	chr1	243129246	0.6	2	2
1	SYN14441	chr1	243783371	1	2	2
1	PZE-101197691	chr1	245955800	0.4	2	2
1	PZE-101198337	chr1	246489208	0.9	2	2
1	ZM013506-0433	chr1	249317993	0.3	2	2
1	PUT-163a-148958492-563	chr1	249538273	1.9	2	2
1	PZE-101202565	chr1	251158821	1	2	2
1	SYN28220	chr1	251386221	0.4	2	2
1	PZE-101201646	chr1	252139925	1.5	2	2
1	SYN6278	chr1	253276753	0.3	2	2
1	PZE-101205734	chr1	254464025	0.4	2	2
1	SYN32091	chr1	256489030	1	2	2
1	PZE-101207960	chr1	257324697	0.4	2	2
1	PZE-101208550	chr1	257995730	1	2	2
1	PZE-101209039	chr1	258448583	1.9	2	2
1	PZE-101209438	chr1	258690094	0.7	2	2
1	PZE-101210511	chr1	259948236	0.4	2	2
1	SYN15083	chr1	260683881	0.4	2	2
1	SYN26031	chr1	261179383	1.2	2	2
1	PZE-101211692	chr1	261662639	0.5	2	2
1	PZE-101212926	chr1	263000753	0.8	2	2
1	PZE-101213494	chr1	263732110	0.4	2	2
1	PZE-101214004	chr1	264506032	0.4	2	2
1	PZE-101214250	chr1	264596664	0.9	2	2
1	PZE-101215235	chr1	265758515	1.1	2	2
1	PZE-101215648	chr1	266310270	0.5	2	2
1	PZE-101216712	chr1	267888703	0.5	2	2
1	PZE-101217824	chr1	269037450	0.9	2	2
1	PZB00063.1	chr1	269322794	1	2	2
1	PUT-163a-60344363-2515	chr1	271114177	0.6	2	2
1	PZE-101220098	chr1	271627282	1.2	2	2
1	SYN8076	chr1	272351986	0.8	2	2
1	SYN20125	chr1	273786931	1.2	2	2
1	SYN19651	chr1	274722929	3	2	2
1	PZE-101224439	chr1	275090882	0.7	2	2
1	PZE-101225496	chr1	275780292	0.3	2	2
1	PUT-163a-16919241-1005	chr1	276075809	1.3	2	2
1	PZE-101228673	chr1	278512658	1.2	2	2
1	PZE-101229884	chr1	279410741	1.2	2	2
1	PZE-101230537	chr1	279679896	1.5	2	2
1	PZE-101231300	chr1	280209649	0.6	2	2
1	SYN2841	chr1	280581517	2.6	2	2
1	SYN14225	chr1	281165402	0.3	2	2
1	PZE-101233132	chr1	281321400	0.9	2	2
1	PUT-163a-31997542-2011	chr1	281951996	0.3	2	2
1	SYN255	chr1	282668830	0.9	2	2
1	PZE-101235983	chr1	283507072	0.6	2	2
1	PUT-163a-74233187-3589	chr1	285111089	0.6	2	2
1	SYN20067	chr1	285128105	0.6	2	2
1	SYN438	chr1	285782936	0.3	2	2
1	PZE-101238744	chr1	286339138	0.7	2	2
1	PZE-101238979	chr1	286439066	0.7	2	2
1	SYN38909	chr1	286862912	0.4	2	2
1	PZA03037.2	chr1	287063457	0.4	2	2
1	PZE-101240161	chr1	287146584	0.4	2	2
1	SYN37685	chr1	287715592	3.4	2	2
1	SYN91	chr1	288074905	0.9	2	2
1	PZE-101242336	chr1	288805764	0.3	2	2
1	SYN31289	chr1	289060310	1.8	2	2
1	SYNGENTA12738	chr1	290004725	0.3	2	2
1	SYN20359	chr1	290202510	0.9	2	2
1	PZE-101244039	chr1	290265854	0.5	2	2
1	PZE-101244344	chr1	290474156	0.9	2	2
1	PZE-101244646	chr1	290687056	4.8	2	2
1	PZE-101246663	chr1	292341123	0.4	2	2
1	PZE-101247063	chr1	292580529	0.7	2	2
1	SYN2024	chr1	293009316	1.4	2	2
1	SYN33785	chr1	293270954	2.1	2	2
1	SYN15620	chr1	293794734	0.9	2	2
1	PZE-101249114	chr1	294084520	0.5	2	2
1	PZE-101249551	chr1	294638119	1.8	2	2
1	SYN8230	chr1	295304944	1.1	2	2
1	PUT-163a-76012177-3732	chr1	295427386	0.7	2	2
1	SYN413	chr1	295490136	0.3	2	2
1	PZE-101251114	chr1	295762691	0.3	2	2
1	PZE-101251539	chr1	296016145	0.9	2	2
1	PZE-101251928	chr1	296260464	0.3	2	2
1	SYN26859	chr1	296847731	0.3	2	2
1	PZA00856.2	chr1	296905665	2.1	2	2
1	SYN25989	chr1	297974901	2.4	2	2
1	PZE-101254612	chr1	298413219	0.4	2	2
1	SYNGENTA1501	chr1	298689492	0.4	2	2
1	PUT-163a-60399874-3004	chr1	298967209	0.7	2	2
1	SYN16574	chr1	298986096	0.3	2	2
1	PUT-163a-71433079-3301	chr1	299197287	1.2	2	2
1	PZE-101255981	chr1	299391725	1.5	2	2
1	PZE-101256211	chr1	299548320	0.3	2	2
1	PZE-101256641	chr1	300041086	0.3	2	2
1	PZE-101257177	chr1	300741199	--	2	2
2	PZA03423.2	chr2	1931691	2.3	2	2
2	PZB02366.2	chr2	2496378	0.7	2	2
2	PZA02175.1	chr2	2805975	0.4	2	2
2	PZA-002264005	chr2	3180038	1.6	2	2
2	PZE-102006513	chr2	3391541	1.8	2	2
2	SYN9225	chr2	3738514	2	2	2
2	PZA00396.9	chr2	4692176	1.8	2	2
2	PZE-102012134	chr2	5506436	2.1	2	2
2	SYN29500	chr2	5826650	0.4	2	2
2	SYNGENTA13688	chr2	5681488	0.4	2	2
2	PZE-102013856	chr2	5997113	0.7	2	2
2	SYN7218	chr2	6337658	0.8	2	2
2	ZM010067-0315	chr2	6472868	0.8	2	2
2	ZM013608-0315	chr0	0	1	2	2
2	SYN2692	chr2	6914112	0.3	2	2
2	PZE-102016867	chr2	7267024	0.6	2	2
2	PUT-163a-149082994-865	chr2	7292319	1	2	2
2	PZE-102017964	chr2	8279264	0.7	2	2
2	PUT-163a-21480943-1550	chr2	9014014	1.3	2	2
2	SYN1752	chr2	9316162	1.3	2	2
2	SYN4736	chr2	9444144	0.8	2	2
2	PZA02272.3	chr2	9962933	0.6	2	2
2	SYN5847	chr2	10368832	0.4	2	2
2	SYN38158	chr2	10386100	0.4	2	2
2	ZM002926-0696	chr2	10603658	0.4	2	2
2	SYN37971	chr2	10776598	0.3	2	2
2	PZE-102024183	chr2	11516783	2.6	2	2
2	SYN7620	chr2	12026915	1	2	2
2	ZM013413-0669	chr2	12352215	1.1	2	2
2	PZE-102027555	chr2	12801778	0.5	2	2
2	PZE-102027614	chr2	12804354	0.9	2	2
2	PZE-102028039	chr2	13284840	0.4	2	2
2	SYN6387	chr2	13308222	0.3	2	2
2	PZE-102029061	chr2	13556002	0.5	2	2
2	PZE-102029329	chr2	13647931	1	2	2
2	PZE-102029532	chr2	13714128	0.3	2	2
2	PZE-102029821	chr2	13873595	0.3	2	2
2	SYN16703	chr2	14222128	0.7	2	2
2	PZE-102031002	chr2	14469306	0.7	2	2
2	SYN240	chr2	14685935	0.3	2	2
2	SYN8776	chr2	14804907	0.3	2	2
2	PZE-102032009	chr2	14940643	0.7	2	2
2	PZE-102032234	chr2	15025309	0.3	2	2
2	PZE-102032550	chr2	15246819	0.7	2	2
2	PZE-102033041	chr2	15577480	0.4	2	2
2	SYN14433	chr2	15909091	0.4	2	2
2	PZE-102033615	chr2	15979202	0.9	2	2
2	PZE-102034911	chr2	16546630	0.8	2	2
2	PZE-110090205	chr10	139746408	0.9	2	2
2	PZE-110089645	chr10	139318533	2	2	2
2	SYN9947	chr2	16776017	1.1	2	2
2	SYN36634	chr2	16938729	1	2	2
2	SYN29778	chr2	17793282	1.5	2	2
2	PZE-102038161	chr2	18316951	0.6	2	2
2	SYN455	chr2	18814785	0.3	2	2
2	PZE-102038897	chr2	19132913	0.3	2	2
2	PZE-102039656	chr2	19443900	0.3	2	2
2	PZE-102040312	chr2	20103068	0.9	2	2
2	PZE-102040402	chr2	20109709	0.3	2	2
2	PZE-102040639	chr2	20393117	0.6	2	2
2	SYN29038	chr2	20724795	1.9	2	2
2	PZE-102043154	chr2	21874416	0.3	2	2
2	PZE-102043421	chr2	22074887	1.6	2	2
2	PZE-102044897	chr2	22959039	0.3	2	2
2	PZE-102044689	chr2	22995141	0.3	2	2
2	PZE-102045174	chr2	23128751	1.3	2	2
2	PZE-102046324	chr2	23738424	0.3	2	2
2	PZE-102046459	chr2	23875729	0.3	2	2
2	PZE-102047235	chr2	24811785	0.3	2	2
2	PZE-102048598	chr2	26882539	0.8	2	2
2	PZE-102049280	chr2	27562776	1.2	2	2
2	SYN635	chr2	27810298	0.3	2	2
2	PZE-102049800	chr2	27870345	1.6	2	2
2	PZE-102050546	chr2	28199615	0.6	2	2
2	PZE-102050753	chr2	28402859	0.6	2	2
2	PZE-102051694	chr2	29110532	0.4	2	2
2	PZE-102052359	chr2	29680270	0.8	2	2
2	SYN19561	chr2	30589013	0.4	2	2
2	SYN19568	chr2	30592221	2.1	2	2
2	SYN314	chr2	31293233	0.4	2	2
2	PZE-102054526	chr2	32516815	0.5	2	2
2	PZE-102055513	chr2	33466585	0.5	2	2
2	PZE-102056514	chr2	34539814	0.3	2	2
2	PZE-102056669	chr2	34574575	0.3	2	2
2	SYN34233	chr2	36590474	0.3	2	2
2	PZE-102058084	chr2	36763506	0.3	2	2
2	PZE-102058450	chr2	36835700	0.3	2	2
2	PZE-102058916	chr2	37046358	0.3	2	2
2	PZE-102058956	chr2	37051147	0.3	2	2
2	ZM012191-1494	chr2	37198403	0.4	2	2
2	PZE-102060479	chr2	38844893	0.8	2	2
2	PZE-102061474	chr2	39799797	1.7	2	2
2	SYN33050	chr2	42106477	0.4	2	2
2	PZE-102065132	chr2	43201717	0.3	2	2
2	PZE-102065885	chr2	43753307	0.3	2	2
2	PZE-102066427	chr2	44275201	0.3	2	2
2	SYN20868	chr2	44561766	0.3	2	2
2	SYN24889	chr2	45958063	0.3	2	2
2	SYN21918	chr2	48402321	0.3	2	2
2	PZE-102070196	chr2	48407279	0.3	2	2
2	PZE-102070673	chr2	48823221	0.9	2	2
2	SYN24086	chr2	54088944	0.6	2	2
2	PZE-102074393	chr2	54962529	0.3	3	2
2	PZE-102075410	chr2	55829710	0.7	2	2
2	SYN36984	chr2	59630264	1.7	3	2
2	PZE-102078126	chr2	60875051	0.9	3	2
2	PZE-102080442	chr2	63991845	0.7	3	2
2	PZE-102080779	chr2	64697810	0.7	3	2
2	PZE-102083516	chr2	70748497	0.9	1	2
2	PZE-102084442	chr2	72211919	0.3	1	2
2	PZE-102084546	chr2	72440759	1.2	1	2
2	PZE-102087500	chr2	81675931	0.4	1	2
2	PZE-102098571	chr2	82813119	2.1	1	2
2	PZE-102093900	chr2	105610289	0.4	1	2
2	PZE-102094273	chr2	107290337	0.4	1	2
2	PZE-102094583	chr2	108049449	0.9	1	2
2	PZE-102102818	chr2	126001612	0.6	1	2
2	PZE-102105696	chr2	132571882	0.6	1	2
2	PZE-102106071	chr2	133588597	0.7	1	2
2	PZE-102106961	chr2	135820216	0.7	1	2
2	SYN783	chr2	140659027	0.7	1	2
2	SYN10916	chr2	140885851	1.6	1	2
2	SYN36647	chr2	144881570	1.1	1	2
2	PZE-102112726	chr2	147193016	0.8	1	2
2	SYN22871	chr2	148878787	0.8	1	2
2	PZE-102113760	chr2	149186343	0.3	1	2
2	SYN28165	chr2	152170363	1.1	1	2
2	PZE-102116228	chr2	154002633	0.8	1	2
2	PZE-102117172	chr2	156327952	0.4	1	2
2	PZE-102117290	chr2	156784670	0.7	1	2
2	PZE-102118190	chr2	158388088	0.7	1	2
2	PZE-102119908	chr2	163432373	0.4	1	2
2	PZE-102120407	chr2	164191885	2.1	1	2
2	PZE-102123005	chr2	170226186	0.8	1	2
2	PZE-102124079	chr2	172702849	1.1	1	2
2	PZE-102125696	chr2	174681647	0.8	2	2
2	PZE-102126610	chr2	176020325	0.4	2	2
2	PZE-102127330	chr2	177176478	0.4	2	2
2	PZE-102127663	chr2	177440328	0.4	2	2
2	SYN33470	chr2	177899328	0.3	2	2
2	SYN5941	chr2	178262299	0.3	2	2
2	PZE-102129268	chr2	179297201	0.9	2	2
2	PZE-102130434	chr2	180626735	0.3	2	2
2	PZE-102130490	chr2	180661906	0.6	2	2
2	PZE-102131113	chr2	181424666	0.3	2	2
2	PZE-102131631	chr2	181974346	6.1	2	2
2	PZE-102131815	chr2	182188122	4.9	2	2
2	PZE-102132131	chr2	182620244	0.3	2	2
2	PZE-102132575	chr2	183180056	0.3	2	2
2	PZE-102132756	chr2	183401493	0.3	2	2
2	PZE-102133103	chr2	183597013	0.9	2	2
2	PZE-102133526	chr2	183934547	0.6	2	2
2	PZA01735.1	chr2	184692191	0.3	2	2
2	PZE-102134800	chr2	184968231	4.7	2	2
2	PZA00755.2	chr0	0	1.3	2	2
2	PZE-102138920	chr2	187379223	1.6	2	2
2	PZE-102139383	chr2	187633354	0.9	2	2
2	SYN12079	chr2	187879024	0.5	2	2
2	PZE-102140170	chr2	188360287	1.9	2	2
2	PZE-102142638	chr2	189576023	0.3	2	2
2	SYN5427	chr2	190159816	1	2	2
2	PZE-102145051	chr2	192161777	0.3	2	2
2	SYN19725	chr2	192375056	2.5	2	2
2	PZE-102145592	chr2	192576250	0.4	2	2
2	SYN7847	chr2	193833284	0.4	2	2
2	PZE-102147036	chr2	194037420	2.3	2	2
2	PZE-102148135	chr2	195051904	0.4	2	2
2	PZE-102148457	chr2	195242843	0.3	2	2
2	PZE-102149235	chr2	196081377	0.3	2	2
2	SYN15388	chr2	196222019	1.4	2	2
2	PZE-102149655	chr2	196383782	0.3	2	2
2	PZE-102149768	chr2	196457774	1	2	2
2	SYN25765	chr2	196874765	0.9	2	2
2	PZE-102150256	chr2	196873199	0.4	2	2
2	SYN5254	chr2	197592584	0.4	2	2
2	SYN192	chr2	198019990	0.4	2	2
2	SYN25686	chr2	198582807	1	2	2
2	SYN10574	chr2	203603338	0.6	2	2
2	PZE-102158940	chr2	205716023	0.5	2	2
2	PZE-102159951	chr2	206122992	0.7	2	2
2	ZM013576-0480	chr2	206365515	0.4	2	2
2	SYN11854	chr2	208079759	0.3	2	2
2	PZE-102163561	chr2	208867724	0.3	2	2
2	PZE-102163599	chr2	208941503	1	2	2
2	PZE-102164353	chr2	209125351	0.3	2	2
2	SYN7495	chr2	209283727	0.3	2	2
2	SYN9524	chr2	209643782	1.3	2	2
2	PZE-102165990	chr2	210442992	0.3	2	2
2	SYN5612	chr2	210787853	0.3	2	2
2	PZE-102167636	chr2	211661987	0.6	2	2
2	PZE-102167923	chr2	211773129	2.6	2	2
2	PZE-102169752	chr2	213205091	0.6	2	2
2	PUT-163a-78089662-4227	chr2	213948797	0.6	2	2
2	PZE-102170888	chr2	214064639	0.3	2	2
2	PZE-102170996	chr2	214210573	0.3	2	2
2	PZE-102171277	chr2	214661090	0.9	2	2
2	ZM013701-0337	chr2	215087278	0.3	2	2
2	PZE-102172077	chr2	215134993	1.1	2	2
2	PZE-102172862	chr2	216004702	0.7	2	2
2	SYN5902	chr2	216666578	1.5	2	2
2	PZE-102174545	chr2	217120417	0.4	2	2
2	PZE-102174919	chr2	217357752	1.4	2	2
2	PZE-102176298	chr2	219053216	0.7	2	2
2	PZE-102176644	chr2	219328921	0.3	2	2
2	PZE-102176967	chr2	219730754	0.3	2	2
2	PZE-102177131	chr2	219774060	1.3	2	2
2	SYN7710	chr2	220618602	0.3	2	2
2	PZE-102178056	chr2	220670857	0.7	2	2
2	PZE-102179146	chr2	222210098	0.7	2	2
2	PZE-102179524	chr2	222416396	0.7	2	2
2	SYN18366	chr2	222600448	1.1	2	2
2	PZE-102179850	chr2	222649969	0.7	2	2
2	PZE-102180259	chr2	222879828	1.1	2	2
2	SYN18302	chr2	223283663	0.5	2	2
2	SYN18309	chr2	223309777	1.5	2	2
2	SYN22776	chr2	224907059	1.3	2	2
2	SYN28307	chr2	225537147	1.6	2	2
2	SYN8349	chr2	226205743	0.3	2	2
2	PZE-102183761	chr2	226394530	0.3	2	2
2	PZE-102184387	chr2	227531180	1	2	2
2	SYN15855	chr2	228895610	2.4	2	2
2	PZE-102185951	chr2	229678731	0.3	2	2
2	PZE-102186367	chr2	230291137	0.3	2	2
2	SYN39029	chr2	230520457	0.4	1	2
2	PZE-102186841	chr2	230917513	0.4	1	2
2	PUT-163a-21390620-1533	chr2	230934374	2.3	1	2
2	PZE-102187473	chr2	231380389	1.5	1	2
2	SYN37221	chr2	232392706	1.8	1	2
2	SYN37222	chr2	232528683	0.6	1	2
2	SYN14631	chr2	232877192	0.9	1	2
2	SYNGENTA13844	chr2	232965957	1.2	1	2
2	SYN20258	chr2	233742246	0.6	1	2
2	SYN6452	chr2	233794368	0.6	1	2
2	PZA02170.1	chr2	234211936	0.3	1	2
2	SYN24944	chr2	234408078	0.3	1	2
2	PZE-102192129	chr2	234434980	2.2	1	2
2	PZE-102192366	chr2	234718008	0.7	1	2
2	PZE-102194091	chr2	236796307	3.3	1	2
2	PZE-102192857	chr2	235442249	--	1	2
3	PZE-103000307	chr3	1233964	1.5	1	2
3	PZA00134.12	chr3	1631019	0.3	2	2
3	PZE-103001968	chr3	1978736	2.1	2	2
3	SYN9019	chr3	2450309	0.7	2	2
3	PZE-103003635	chr3	2629517	4.7	2	2
3	SYN10211	chr3	2783595	1.4	3	2
3	SYN28632	chr3	2876683	2.2	3	2
3	PZE-103005573	chr3	3432526	3.9	3	2
3	SYN6759	chr3	3705888	1.6	2	2
3	SYN15351	chr3	3841992	1	2	2
3	PZE-103007349	chr3	4064478	0.6	2	2
3	PUT-163a-71423695-3222	chr3	4441913	2.4	2	2
3	SYN5649	chr3	4679410	1.1	2	2
3	SYN5652	chr3	4722375	5.4	2	2
3	PZE-103009889	chr3	5447685	3	2	2
3	PZE-103011490	chr3	5948485	1.9	2	2
3	PZE-103011350	chr3	5997167	0.3	2	2
3	PZE-103011799	chr3	6289873	0.6	2	2
3	PZE-103012156	chr3	6433396	1.8	2	2
3	PZE-103012440	chr3	6648671	1.8	2	2
3	PUT-163a-18172180-1378	chr3	6926847	1.8	2	2
3	PZE-103013575	chr3	6974267	0.6	2	2
3	PZE-103013845	chr3	7129435	0.5	2	2
3	PZE-103014248	chr3	7520134	0.5	2	2
3	PZE-103014967	chr3	8091346	0.7	2	2
3	PZE-103015786	chr3	8888783	0.3	2	2
3	SYN31041	chr3	8874910	0.4	2	2
3	SYN13700	chr3	8978283	1.1	2	2
3	SYN21264	chr3	9380613	1.5	2	2
3	PZE-103016494	chr3	9451129	0.3	2	2
3	PZE-103016707	chr3	9580892	0.3	2	2
3	PZE-103017768	chr3	10455006	0.9	2	2
3	SYN38179	chr3	10676150	0.3	2	2
3	PZE-103019324	chr3	11529830	0.4	2	2
3	SYN12568	chr3	12189577	3.3	2	2
3	SYN37722	chr3	13312308	0.9	2	2
3	SYN37354	chr3	13728650	0.3	2	2
3	PZE-103023379	chr3	15426299	0.7	2	2
3	SYN33799	chr3	17430102	0.4	2	2
3	PZE-103024939	chr3	17607905	1.4	2	2
3	PZE-103025629	chr3	18228926	0.4	2	2
3	PZE-103025978	chr3	18995220	0.8	2	2
3	SYN8194	chr3	19927011	0.7	2	2
3	PZE-103027495	chr3	20178794	0.8	2	2
3	PZE-103028591	chr3	21367847	0.5	2	2
3	PZE-103028869	chr3	21559112	0.5	2	2
3	PZE-103031419	chr3	23435307	0.3	2	2
3	PZE-103031668	chr3	23845336	0.6	2	2
3	PZE-103031971	chr3	24445620	0.6	2	2
3	PZE-103033172	chr3	26007027	0.4	2	2
3	PZE-103034323	chr3	27531961	0.9	2	2
3	PZE-103035200	chr3	28355114	0.3	2	2
3	PZE-103035649	chr3	28922651	0.3	2	2
3	PZE-103036473	chr3	30034283	0.7	2	2
3	PZA00210.1	chr3	30057289	0.3	2	2
3	PZE-103041365	chr3	37671522	0.3	2	2
3	PZE-103044839	chr3	45229812	0.3	2	2
3	PZE-103047622	chr3	50367761	1.1	2	2
3	SYN37157	chr3	57099660	1.1	2	2
3	PZE-103068380	chr3	86872680	0.4	2	2
3	PZE-103070254	chr3	114784848	0.4	2	2
3	PZE-103073685	chr3	122071597	0.4	2	2
3	PZE-103074135	chr3	122513598	0.4	2	2
3	PZE-103075246	chr3	124666487	0.6	2	2
3	PZE-103078675	chr3	129984137	0.4	2	2
3	PZE-103079689	chr3	132143566	0.4	2	2
3	SYN7602	chr3	133180296	0.4	2	2
3	PZE-103081284	chr3	134953445	1.5	2	2
3	PZE-103082430	chr3	136419047	0.5	2	2
3	PZE-103083874	chr3	138778432	0.8	2	2
3	PUT-163a-22545381-1593	chr3	143091136	0.4	2	2
3	SYN13606	chr3	143812195	0.4	2	2
3	PZE-103088167	chr3	146363388	0.4	2	2
3	SYN8458	chr3	147406521	0.4	2	2
3	PZE-103089735	chr3	148231625	0.4	2	2
3	PZE-103090068	chr3	148835504	0.4	2	2
3	PZE-103090457	chr3	149385879	0.4	2	2
3	PZE-103091108	chr3	150169884	0.4	2	2
3	PZE-103092640	chr3	153261926	0.6	2	2
3	SYN20899	chr3	154974053	1.5	2	2
3	PZE-103095735	chr3	155761017	0.4	2	2
3	PZE-103095938	chr3	155803805	0.4	2	2
3	PZE-103096014	chr3	155955147	0.9	2	2
3	PZE-103096339	chr3	156152363	1.3	2	2
3	PZE-103096667	chr3	156497216	1.3	2	2
3	PUT-163a-148972526-651	chr3	157093019	1.5	2	2
3	SYN25554	chr3	158901160	1.5	2	2
3	SYN14007	chr3	159678385	2.1	2	2
3	PZE-103100020	chr3	160014652	0.4	2	2
3	PZE-103100389	chr3	160666381	0.4	2	2
3	SYN20321	chr3	160901101	0.4	2	2
3	PZE-103101073	chr3	161649325	2.1	2	2
3	PZE-103101981	chr3	162178525	0.4	2	2
3	PZE-103102351	chr3	162602937	0.3	1	2
3	PZE-103102855	chr3	164526553	0.3	1	2
3	ZM003119-1985	chr3	166011884	0.6	1	2
3	PZA01396.1	chr3	166377572	0.7	1	2
3	SYN37532	chr3	167007229	0.3	1	2
3	SYN9469	chr3	167445296	0.7	1	2
3	PUT-163a-149013809-772	chr3	168371776	1.1	1	2
3	PZE-103108908	chr3	169730362	0.4	1	2
3	PZE-103109049	chr3	169874341	1.3	1	2
3	SYN31450	chr3	170122703	0.8	1	2
3	SYN32933	chr3	171443739	0.3	1	2
3	PZE-103111690	chr3	172050320	0.4	1	2
3	PZE-103112034	chr3	172199779	0.4	1	2
3	SYN31457	chr3	172376257	0.8	1	2
3	PZE-103113115	chr3	172856579	0.8	1	2
3	PZA00166.1	chr3	173587461	2.5	1	2
3	PZE-103116753	chr3	176260144	0.6	1	2
3	SYN4983	chr3	177592712	0.5	1	2
3	PZE-103119085	chr3	178042239	1	1	2
3	PZE-103120792	chr3	179123627	0.4	1	2
3	SYN8999	chr3	179264619	0.7	1	2
3	SYN39105	chr3	179515933	0.4	1	2
3	PZE-103122966	chr3	180743388	0.3	1	2
3	PZE-103123538	chr3	181124427	0.7	1	2
3	PZA03359.1	chr3	181654006	0.3	1	2
3	PUT-163a-71768333-3527	chr3	181760602	0.6	1	2
3	SYN37012	chr3	181826802	0.3	1	2
3	PZE-103124901	chr3	182060793	0.3	1	2
3	PZE-103125642	chr3	183252371	0.3	1	2
3	PZE-103125919	chr3	183573470	0.4	1	2
3	SYN28564	chr3	183869141	0.4	1	2
3	PZE-103126743	chr3	184120546	0.4	1	2
3	PZE-103127446	chr3	184366871	0.7	1	2
3	PZE-103128590	chr3	185273524	0.3	1	2
3	SYN10650	chr3	185687306	0.3	1	2
3	SYN4113	chr3	185970642	0.4	1	2
3	PZE-103129508	chr3	186228185	0.4	1	2
3	PZA00099.6	chr3	186432969	0.4	1	2
3	SYN21219	chr3	187439811	0.3	1	2
3	SYN19587	chr3	187713556	0.3	1	2
3	PZE-103132150	chr3	188237045	1.6	1	2
3	PZE-103135227	chr3	190588013	0.8	1	2
3	SYN20189	chr3	193861432	0.3	1	2
3	PZE-103137930	chr3	194354432	0.3	1	2
3	PZE-103138454	chr3	194803727	0.3	1	1
3	SYN37387	chr3	195935474	0.4	1	1
3	SYN22214	chr3	196095712	0.8	1	1
3	PZE-103140791	chr3	196207132	0.3	1	1
3	PZE-103142398	chr3	197715215	0.3	1	1
3	SYN34732	chr3	198570951	0.3	1	1
3	PZE-103143680	chr3	199250779	0.3	1	1
3	PZE-103144159	chr3	199484261	1.3	1	1
3	SYN8110	chr3	201185845	0.3	1	1
3	PZE-103146876	chr3	201296095	1	1	1
3	SYN32688	chr3	201330178	1	1	1
3	SYN31915	chr3	202069334	0.7	1	1
3	ZM013813-0338	chr3	203151598	0.3	1	1
3	PZE-103149797	chr3	204130292	0.3	1	1
3	PZE-103150111	chr3	204433148	0.8	1	1
3	SYN10973	chr3	204644237	5	1	1
3	SYN26962	chr3	205626110	0.7	1	1
3	PZE-103154132	chr3	206962201	0.3	1	1
3	PZE-103155417	chr3	208048153	0.5	1	1
3	SYN28063	chr3	208785867	0.5	1	1
3	SYN28061	chr3	208830533	0.9	1	1
3	SYNGENTA2280	chr3	208969984	1.2	1	1
3	PZE-103157458	chr3	209492822	0.6	1	1
3	SYN34634	chr3	209848072	0.3	1	1
3	PZE-103158635	chr3	210426289	0.4	1	1
3	PZE-103159374	chr3	210790310	0.5	1	1
3	PZE-103159840	chr3	211123147	1	1	1
3	PZE-103160675	chr3	211718758	1.1	1	1
3	SYN1962	chr3	211982835	0.3	1	1
3	SYN31153	chr3	212407874	0.3	1	1
3	PZE-103162182	chr3	212548418	0.3	1	1
3	PZE-103162529	chr3	212771163	0.6	1	1
3	PZE-103162654	chr3	213010285	0.3	1	1
3	PZE-103162945	chr3	213414135	0.4	1	1
3	PZA03481.1	chr3	214621961	1.5	1	1
3	PZE-103165394	chr3	214861641	1.1	1	1
3	PUT-163a-101387821-12	chr3	216345579	1.1	1	1
3	PZE-103167850	chr3	216477504	2.3	1	1
3	PZE-103169160	chr3	217354617	0.4	1	1
3	PZE-103169856	chr3	217666239	0.3	1	1
3	ZM013002-0482	chr3	218017812	0.9	1	1
3	PZE-103171163	chr3	218190805	2.7	1	1
3	SYN8092	chr3	220522809	3.3	1	1
3	SYN38998	chr3	221183724	1.3	1	1
3	SYN6971	chr3	221637980	1.8	1	1
3	SYN15786	chr3	223562255	0.4	1	1
3	PZE-103177781	chr3	223683787	1	1	1
3	PZE-103178017	chr3	223760471	3.1	1	1
3	SYN4285	chr3	224677780	1.5	1	1
3	PZE-103180492	chr3	225447101	1	1	1
3	SYN19646	chr3	225780618	0.5	1	1
3	PZE-103181990	chr3	226957202	0.5	1	1
3	SYN24595	chr3	227412897	0.8	1	1
3	SYN15833	chr3	227579641	0.4	1	1
3	PZE-103183225	chr3	227623869	0.4	1	1
3	SYN613	chr3	227824894	0.7	1	1
3	PZE-103183476	chr3	227937959	1.3	1	1
3	PZE-103184380	chr3	229192335	1.3	1	1
3	PZE-103184603	chr3	229385474	0.5	1	1
3	SYNGENTA4061	chr3	229873258	0.4	1	1
3	ZM013829-0406	chr3	230177187	1.1	1	1
3	PZE-103186257	chr3	230526530	0.6	1	1
3	PZA02423.1	chr3	230745827	--	1	1
4	PZE-104000008	chr4	29441	0.9	1	2
4	SYN4279	chr4	1065383	0.3	1	2
4	SYN24156	chr4	1254252	0.8	1	2
4	PZE-104001384	chr4	1870690	2.8	1	2
4	SYN27469	chr4	2482323	0.7	1	2
4	PUT-163a-78115415-4344	chr4	2526167	2	1	2
4	PZE-104002805	chr4	2653924	0.3	1	2
4	PZE-104002900	chr4	2664737	0.3	1	2
4	PZE-104003184	chr4	2814297	2.3	1	2
4	SYNGENTA16581	chr4	2888238	1	1	2
4	PZE-104003833	chr4	3140718	0.3	1	2
4	PZE-104003896	chr4	3246263	0.9	1	2
4	PZE-104004194	chr4	3462992	0.8	1	2
4	SYN1071	chr4	3482349	0.3	1	2
4	PZE-104004415	chr4	3515393	1	1	2
4	SYN24520	chr4	3746664	0.3	1	2
4	PZE-104005031	chr4	4057478	0.4	1	2
4	PZE-104006165	chr4	4476092	3.9	1	2
4	SYN29995	chr4	5198472	6.1	1	2
4	SYN36225	chr4	5964840	0.7	1	2
4	PZE-104009340	chr4	6386865	0.6	1	2
4	SYN9597	chr4	6410813	0.4	1	2
4	SYN26453	chr4	6532693	0.3	1	2
4	SYN26457	chr4	6602578	0.3	1	2
4	PZE-104009755	chr4	6625084	0.7	1	2
4	PZE-104010109	chr4	7153998	0.7	1	2
4	PZE-104010326	chr4	7436345	0.7	1	2
4	PZE-104011070	chr4	9681734	0.7	1	2
4	SYN11694	chr4	9739699	0.7	1	2
4	SYN11697	chr4	9756254	0.3	1	2
4	PZE-104011650	chr4	10087637	0.7	1	2
4	PZE-104011716	chr4	10181663	0.3	1	2
4	PZE-104011831	chr4	10220935	1.3	1	2
4	PZE-104012403	chr4	10651614	0.3	1	2
4	PZE-104012758	chr4	10903835	0.3	1	2
4	PZE-104012818	chr4	11075210	1.1	1	2
4	PZE-104013174	chr4	11410107	1.1	1	2
4	PZE-104013651	chr4	11916567	0.5	1	2
4	SYN8707	chr4	12975769	0.8	1	2
4	SYNGENTA3520	chr4	13396122	1	1	2
4	PZE-104014780	chr4	14036462	4.1	1	2
4	PZE-104014994	chr4	14378055	0.6	1	2
4	SYN30111	chr4	14632980	0.6	1	2
4	PZE-104015374	chr4	14725893	0.6	1	2
4	PZE-104016598	chr4	16376197	2	1	2
4	PZE-104017667	chr4	17489280	1.5	1	2
4	PZE-104018300	chr4	18117835	0.4	1	2
4	SYN1498	chr4	18581823	0.3	1	2
4	PZE-104019125	chr4	19436201	1.5	1	2
4	SYN24377	chr4	20506680	1.5	1	2
4	PZE-104020144	chr4	21430542	0.6	1	2
4	PZE-104020366	chr4	21670706	0.3	1	2
4	SYN23842	chr4	21911830	0.9	1	2
4	SYN15294	chr4	22142582	1.4	1	1
4	PZE-104021394	chr4	22981306	0.7	1	1
4	PZE-104022104	chr4	23904621	0.3	1	1
4	PZE-104022932	chr4	25797161	0.3	1	1
4	SYN12641	chr4	26399454	0.6	1	1
4	PZE-104023646	chr4	26684552	0.9	1	1
4	PZE-104025032	chr4	29164960	0.6	1	1
4	PZE-104027058	chr4	32060494	0.4	1	1
4	SYN36957	chr4	33119560	0.9	1	1
4	PZE-104028825	chr4	34901943	0.5	1	1
4	PZE-104029100	chr4	35133733	0.9	1	1
4	SYN24111	chr4	37102610	0.6	1	1
4	PZE-104033489	chr4	41851034	0.5	1	1
4	PZE-104033895	chr4	42366405	0.4	1	1
4	PZE-104034332	chr4	43056149	0.7	1	1
4	PZE-104046177	chr4	68858235	1.4	1	1
4	PZE-104050563	chr4	78970561	1.1	1	1
4	PZE-104051793	chr4	81962913	0.5	1	1
4	PZE-104051877	chr4	82013799	0.5	1	1
4	PZE-104052129	chr4	82662652	0.5	1	1
4	PZE-104052431	chr4	83308978	0.3	1	1
4	PZE-104053856	chr4	86382390	0.3	1	1
4	PZE-104111101	chr4	97219178	0.6	1	1
4	PZE-104061861	chr4	121814052	1	1	1
4	PZE-104065734	chr4	130179032	0.3	1	1
4	SYN25562	chr4	130965324	0.3	1	1
4	PZE-104068465	chr4	136059878	0.3	1	1
4	PZE-104071646	chr4	142658320	0.6	2	1
4	PZE-104072084	chr4	143288495	1.5	2	1
4	PZE-104072386	chr4	143512347	0.9	2	1
4	PZE-104073334	chr4	144676869	0.3	2	1
4	SYN19887	chr4	145615210	0.3	2	1
4	PZE-104073980	chr4	145870422	0.3	2	1
4	PZE-104075475	chr4	148365841	0.6	2	1
4	PZE-104075958	chr4	149725197	0.3	2	1
4	PZE-104076360	chr4	150407705	0.3	2	1
4	PZE-104076500	chr4	150690375	0.6	2	1
4	PZE-104078143	chr4	152443711	0.3	2	2
4	PZE-104078716	chr4	152947093	0.3	2	2
4	SYN13972	chr4	153499805	0.3	2	2
4	SYN13974	chr4	153535734	0.3	2	2
4	PZE-104079495	chr4	153752770	0.3	2	2
4	PZE-104079825	chr4	154167076	0.3	2	2
4	PZE-104080515	chr4	154998625	0.4	2	2
4	PZE-104081058	chr4	155527009	0.4	2	2
4	PZE-104081644	chr4	156024793	1.7	2	2
4	PZE-104082175	chr4	156429206	1.5	2	2
4	PZE-104082452	chr4	156638203	0.4	2	2
4	PZE-104082520	chr4	156714293	0.4	2	2
4	PZE-104082628	chr4	156865430	1.1	2	2
4	PZE-104082879	chr4	156994628	1.3	2	2
4	PZE-104083434	chr4	157481753	0.8	2	2
4	PZE-104084021	chr4	158029888	0.3	2	2
4	PZE-104084170	chr4	158070392	0.3	2	2
4	SYN2196	chr4	159978967	0.3	2	2
4	SYN2192	chr4	159995034	1.3	2	2
4	PZE-104086186	chr4	160284527	0.3	2	2
4	SYN1917	chr4	160568591	1.1	2	2
4	PZE-104087554	chr4	162271648	0.3	2	2
4	PZE-104087710	chr4	162559844	0.3	2	2
4	PZE-104088205	chr4	163255042	2.1	2	2
4	PZE-104089383	chr4	164254458	0.7	2	2
4	PZE-104090796	chr4	166876428	0.3	2	2
4	SYN1892	chr4	166922358	1.1	2	2
4	PZE-104091530	chr4	167073786	0.4	2	2
4	PZE-104092674	chr4	168620926	0.4	2	2
4	PZE-104093275	chr4	169618616	0.4	2	2
4	PZE-104094133	chr4	170920615	0.7	2	2
4	PZE-104094288	chr4	171126206	0.4	2	1
4	PZE-104094456	chr4	171375416	2.1	2	1
4	SYN2344	chr4	172754187	1.3	2	1
4	PZE-104096416	chr4	172833206	0.7	2	1
4	PZE-104097221	chr4	173628058	0.3	2	1
4	PZE-104097271	chr4	173720021	0.7	2	1
4	PZE-104098368	chr4	174913568	0.3	2	1
4	PZE-104098756	chr4	175272679	0.6	2	1
4	PZE-104098869	chr4	175280015	0.3	2	1
4	SYN2327	chr4	177055653	0.4	2	1
4	SYN2317	chr4	177150719	1.6	2	1
4	PZE-104100613	chr4	177349073	1.5	2	1
4	PZE-104101149	chr4	177637119	0.4	2	1
4	PZE-104101376	chr4	177659916	0.4	2	1
4	SYN18326	chr4	178465128	0.7	2	1
4	SYN931	chr4	178665941	1	2	1
4	PZE-104102755	chr4	178823191	0.3	2	1
4	PZE-104102768	chr4	178889523	0.3	2	1
4	PZE-104102916	chr4	179610471	0.5	2	1
4	PZE-104103557	chr4	179796712	0.5	2	2
4	PZE-104103602	chr4	179801379	0.3	2	2
4	PZE-104104111	chr4	180428825	0.9	2	2
4	PZE-104104870	chr4	181228158	2.3	2	2
4	PZE-100002337	chr0	0	0.8	2	0
4	PZE-104106090	chr4	182279852	1.2	2	3
4	PZE-104107423	chr4	183941795	0.3	2	3
4	PZE-104107775	chr4	184468879	1.4	2	0
4	PZE-104108766	chr4	185468720	1.5	2	2
4	PZE-104109431	chr4	185726464	0.7	2	2
4	PZE-104110347	chr4	186596840	0.4	2	2
4	PZE-104112702	chr4	188005223	1.2	2	2
4	PZE-104113287	chr4	188491838	0.3	2	2
4	PZA00332.7	chr4	189042034	0.3	2	2
4	PZE-104114301	chr4	189814797	0.5	2	2
4	PZE-104114554	chr4	190008850	0.5	2	2
4	PZE-104114687	chr4	190263112	0.7	2	2
4	PZE-104115060	chr4	190609472	0.3	2	2
4	PZE-104116016	chr4	191644061	0.3	2	2
4	PHM4348.16	chr4	191767453	0.3	2	2
4	PZE-104116603	chr4	192456500	0.6	2	2
4	PZE-104118540	chr4	195218266	0.6	2	2
4	PZE-104119264	chr4	196198294	0.3	2	2
4	PZE-104120017	chr4	196985644	0.3	2	2
4	PZE-104120329	chr4	197372857	0.3	2	2
4	PZE-104120696	chr4	197816542	0.6	2	2
4	PZA01810.2	chr4	198078892	0.6	2	2
4	PZE-104122976	chr4	200057833	1.2	2	2
4	PZE-104123190	chr4	200223744	0.3	2	2
4	PZE-104124043	chr4	201365689	0.3	2	2
4	PZE-104126171	chr4	204153587	0.3	2	2
4	PZE-104127244	chr4	206080432	0.6	2	2
4	PZE-104130083	chr4	210882478	0.3	2	2
4	PZE-104131987	chr4	214509322	0.4	2	2
4	PZE-104132504	chr4	215715252	0.6	2	2
4	PZE-104132758	chr4	216244317	0.4	2	2
4	PZE-104134275	chr4	218321161	0.3	2	2
4	PZE-104136278	chr4	221987055	0.4	2	2
4	PUT-163a-74232765-3576	chr4	224036660	0.5	2	2
4	PZE-104139266	chr4	226676085	0.3	2	2
4	PZE-104139877	chr4	227889791	0.3	2	2
4	PZE-104140005	chr4	228013862	0.4	2	2
4	SYNGENTA16533	chr4	228662111	0.5	2	2
4	SYN25720	chr4	229341854	0.4	2	2
4	PZE-104141424	chr4	229819437	0.7	2	2
4	PZE-104141590	chr4	229975113	0.4	2	2
4	PZE-104141683	chr4	230216920	0.3	2	2
4	SYN26075	chr4	231235555	2.6	2	2
4	PZE-104143137	chr4	231732071	0.6	2	2
4	PHM5780.15	chr4	231974950	0.6	2	2
4	SYN11059	chr4	232933689	0.9	2	2
4	PZE-104144389	chr4	233207534	0.3	2	2
4	SYN14154	chr4	233626557	0.3	2	2
4	SYN36948	chr4	233821461	0.3	2	2
4	PZE-104145166	chr4	233994679	1.6	2	2
4	PZE-104146000	chr4	234405695	0.3	2	2
4	PZE-104146078	chr4	234424114	0.3	2	2
4	SYN28905	chr4	234567498	0.6	2	2
4	SYN19387	chr4	234683232	0.3	2	2
4	PZE-104146792	chr4	234820975	0.3	2	2
4	SYN923	chr4	234904406	0.7	2	2
4	PZE-104147186	chr4	235081646	0.3	2	2
4	PZE-104147527	chr4	235202974	0.7	2	2
4	SYN1165	chr4	235274903	1.4	2	2
4	PZE-104148404	chr4	235601081	2.1	2	2
4	SYN28881	chr4	235727057	0.5	2	2
4	SYN24005	chr4	236114204	1	2	2
4	SYN23995	chr4	236169120	0.8	2	2
4	PZE-104150232	chr4	236727088	3	2	2
4	SYN7921	chr4	237453178	2.3	2	2
4	SYN14623	chr4	237599972	0.8	2	2
4	SYN37133	chr4	238057060	0.8	2	2
4	PZE-104153704	chr4	238278327	0.8	2	2
4	SYN7817	chr4	238320876	0.5	2	2
4	PZE-104154409	chr4	238740712	1.1	2	2
4	PZE-104154549	chr4	238764383	0.4	2	2
4	PZE-104154700	chr4	238963086	0.4	2	2
4	PZE-104154748	chr4	238991842	0.3	2	2
4	PZA02239.11	chr4	239099536	0.8	2	2
4	PUT-163a-148956747-550	chr4	239153867	1	2	2
4	SYN39224	chr4	239370924	2.5	2	2
4	SYN16468	chr4	239686838	0.3	2	2
4	SYN21397	chr4	239730583	0.5	2	2
4	SYNGENTA0889	chr4	240106321	0.5	2	2
4	SYN864	chr4	240227508	0.9	2	2
4	PZE-104157519	chr4	240414411	--	2	2
5	PZE-105000247	chr5	648565	2.5	1	3
5	SYN9892	chr5	1062398	0.3	1	3
5	SYN9891	chr5	1123096	0.6	1	0
5	SYN21611	chr5	1534613	1.8	1	2
5	SYN21618	chr5	1552202	0.7	1	2
5	ZM013572-0266	chr5	1830997	0.4	1	2
5	SYN14899	chr5	1898437	1.5	1	2
5	SYN35352	chr5	2142403	0.7	1	2
5	SYN35369	chr5	2181673	0.6	1	2
5	PZE-105003736	chr5	2268991	1.3	1	2
5	PZE-105003938	chr5	2283974	1.3	2	2
5	SYN36925	chr5	2361135	0.3	2	2
5	SYN539	chr5	2790189	0.7	2	2
5	PHM3714.12	chr5	2926821	0.4	2	2
5	SYN31753	chr5	3408235	2.4	2	2
5	PZA01570.1	chr5	3538875	1.8	2	2
5	SYN36770	chr5	3946412	3.1	2	2
5	SYN520	chr5	4256607	0.4	2	1
5	SYN512	chr5	4278609	0.4	2	3
5	SYNGENTA16647	chr5	4335862	2.1	2	3
5	PZE-105010938	chr5	4777232	1.7	2	3
5	SYN30873	chr5	5199412	0.4	2	3
5	PZE-105011856	chr5	5200959	0.3	2	0
5	PUT-163a-13177998-175	chr5	5287947	0.3	2	3
5	SYN12678	chr5	5435218	0.7	2	3
5	SYN988	chr5	5578832	1	2	3
5	PZE-105013394	chr5	5797091	1	2	3
5	ZM010506-0461	chr5	5902688	1.1	2	3
5	SYN3122	chr5	5926183	3.4	1	3
5	PZE-105015168	chr5	6511373	1.2	1	1
5	PZA02462.1	chr5	6859778	0.5	1	3
5	PZE-105016060	chr5	6986417	1.1	1	3
5	PZE-105016296	chr5	7137203	0.4	1	2
5	PZE-105016506	chr5	7243639	0.8	1	2
5	SYN2126	chr5	7267543	0.8	1	2
5	PZE-105017254	chr5	7578083	0.3	2	2
5	PZE-105017551	chr5	7699996	0.6	2	2
5	PUT-163a-93016565-4831	chr5	7996427	0.3	2	1
5	PZE-105018375	chr5	8267126	0.3	2	1
5	SYN23461	chr5	8507235	1.2	2	1
5	SYN12860	chr5	9246681	1	2	1
5	SYN33205	chr5	9662329	1.1	2	1
5	SYN38234	chr5	10091198	1.9	2	1
5	PZE-105021600	chr5	10230581	0.7	2	1
5	PZE-105021941	chr5	10492311	0.3	2	1
5	PZE-105022090	chr5	10674245	0.3	2	1
5	PZA03244.1	chr5	10797882	0.3	2	1
5	PZE-105022751	chr5	11392159	1.4	2	1
5	PZE-105023608	chr5	11877562	2	2	1
5	PZE-105024161	chr5	11924411	1.3	2	1
5	PUT-163a-91049497-4725	chr5	12567844	0.4	2	1
5	PZE-105025123	chr5	12580999	0.8	2	1
5	SYN35808	chr5	13137731	0.4	2	1
5	PZE-105026164	chr5	13313388	1	2	1
5	PZE-105028002	chr5	14506758	0.8	2	1
5	PZE-105028067	chr5	14611522	1.9	2	1
5	SYN29610	chr5	14926188	0.7	2	1
5	SYN16500	chr5	15137526	0.4	2	1
5	PZE-105029341	chr5	15324004	0.8	2	1
5	SYN15152	chr5	15654073	0.3	2	1
5	SYN16325	chr5	15771383	0.3	2	1
5	PZE-105031041	chr5	16618360	0.4	2	1
5	PUT-163a-60348955-2602	chr5	17859992	2.2	2	1
5	PZE-105032664	chr5	18083763	0.3	2	1
5	PZE-105033242	chr5	18541052	0.3	2	1
5	SYN21204	chr5	18630178	1.5	2	1
5	PUT-163a-16925922-1125	chr5	18770133	0.6	2	1
5	PUT-163a-71422816-3214	chr5	19895817	0.9	2	1
5	PZE-105036479	chr5	21366349	0.4	2	1
5	PZE-105037660	chr5	22629419	0.6	2	1
5	PUT-163a-149083816-872	chr5	24217168	0.7	2	1
5	PZE-105039964	chr5	25273022	0.7	2	1
5	PZE-105040653	chr5	26445607	1	2	1
5	SYN23294	chr5	27394919	0.4	2	1
5	SYN32049	chr5	28335285	0.3	2	1
5	PZE-105042331	chr5	28627846	0.3	2	1
5	PZE-105042370	chr5	29222531	0.4	2	1
5	SYN26665	chr5	31655535	0.8	2	1
5	PZE-105044304	chr5	31857877	0.4	2	1
5	PZE-105044437	chr5	31906220	0.4	2	1
5	SYN11799	chr5	32661999	0.5	2	1
5	PZE-105045828	chr5	33824283	0.5	2	1
5	PZE-105046914	chr5	35984142	0.8	2	1
5	PZE-105048794	chr5	39494591	0.8	2	1
5	PZE-105049872	chr5	42227876	0.4	2	1
5	PZE-105049895	chr5	42231141	0.4	2	1
5	PZE-105050411	chr5	42865848	0.4	2	1
5	PZE-105052445	chr5	47582118	0.8	2	1
5	SYN2296	chr5	50552665	0.5	2	1
5	PZE-105057109	chr5	55353244	0.3	2	1
5	PZE-105057931	chr5	56370818	0.7	2	1
5	SYN24318	chr5	58753531	0.7	2	1
5	PZE-105060466	chr5	59461634	0.9	2	1
5	PZE-105062861	chr5	62111063	0.4	2	1
5	PZE-105063137	chr5	62604388	0.6	2	1
5	PZE-105063649	chr5	63326340	0.4	2	1
5	PZE-105064380	chr5	64775140	0.3	2	1
5	PZE-105065019	chr5	66037933	0.3	2	1
5	SYN28084	chr5	68517056	0.6	2	1
5	PZE-105066782	chr5	68871549	0.6	2	1
5	PZB-001112001	chr5	69119630	0.4	2	1
5	PZE-105067019	chr5	69304781	0.4	2	1
5	PZE-105068432	chr5	71267045	0.5	2	1
5	PZE-105071862	chr5	76616295	0.4	2	1
5	PZE-105072673	chr5	77527874	0.8	2	1
5	PZE-105072717	chr5	77746333	1	2	1
5	PUT-163a-60356346-2798	chr5	81267278	0.7	2	1
5	SYN16849	chr5	84843099	0.4	2	1
5	PZE-105077511	chr5	87109462	0.7	2	1
5	SYN36111	chr5	87115299	1.5	2	1
5	SYN36343	chr5	92806148	1.2	2	1
5	PZE-105090619	chr5	127357398	1.6	2	1
5	PZE-105092482	chr5	132171296	0.4	2	1
5	PZE-105093817	chr5	136446396	0.4	2	1
5	PZE-105096793	chr5	142579539	0.4	2	1
5	PZE-105097149	chr5	143185282	0.7	2	1
5	PZE-105098449	chr5	145338836	0.3	2	1
5	PZE-105099516	chr5	147687542	0.7	2	1
5	PZE-105100230	chr5	150050267	0.3	2	1
5	PZA00270.1	chr10	139529628	0.9	2	1
5	PZE-105100915	chr5	151532148	1.2	2	1
5	PZE-105101128	chr5	151715816	0.3	2	1
5	PZE-105102324	chr5	154198267	0.3	2	1
5	PZE-105102499	chr5	154808874	0.4	2	1
5	SYN13758	chr5	155418366	0.4	2	1
5	PZE-105103551	chr5	156888309	0.7	2	1
5	PZE-105105066	chr5	159451222	1	2	1
5	PZE-105105974	chr5	161197310	0.8	2	1
5	PZE-105106949	chr5	163409720	1.1	2	1
5	SYN37381	chr5	164361293	0.4	2	1
5	PZE-105108264	chr5	164842617	0.3	2	1
5	PZE-105108414	chr5	164985178	0.3	2	1
5	PZE-105108663	chr5	165456040	0.6	2	1
5	PZE-105108977	chr5	166061615	0.3	2	1
5	PZE-105110003	chr5	167248737	0.4	2	1
5	PZE-105110168	chr5	167276024	0.4	2	1
5	SYN35493	chr5	167431830	0.7	2	1
5	PZE-105110597	chr5	167598552	1.3	2	1
5	PZE-105111257	chr5	168224869	2.7	2	1
5	PUT-163a-4573181-2059	chr5	169843408	1	2	1
5	PZE-105113193	chr5	170067880	0.3	2	1
5	PUT-163a-71308794-3094	chr5	170416039	0.7	2	1
5	PZE-105113799	chr5	170633688	1.5	2	1
5	PZE-105114470	chr5	171202290	0.7	2	1
5	PZE-105115759	chr5	172742954	0.6	2	1
5	PZE-105116148	chr5	172957868	2	2	1
5	ZM005647-0353	chr5	174168560	0.3	2	1
5	SYN11017	chr5	174306662	0.3	2	1
5	SYN11028	chr5	174323346	0.3	2	1
5	SYN34523	chr5	175594044	0.7	2	1
5	SYN31798	chr5	175620124	0.6	2	1
5	PZE-105119960	chr5	176490601	0.3	2	1
5	PZE-105120419	chr5	176984900	0.3	2	1
5	PZE-105122300	chr5	179011004	0.3	2	1
5	SYN9622	chr5	179937225	0.3	2	1
5	SYN23381	chr5	180371986	0.3	2	1
5	PZE-105123692	chr5	180438569	1.4	2	1
5	SYN1146	chr5	183149204	0.9	2	1
5	PZE-105126747	chr5	184161821	1.1	2	1
5	PZE-105127013	chr5	184204981	0.5	2	1
5	PZE-105127327	chr5	184347551	0.3	2	1
5	ZM013681-0398	chr5	184490325	0.3	2	1
5	PZE-105128212	chr5	185569569	0.4	2	1
5	PZE-105128415	chr5	185630095	1.6	2	1
5	PZE-105128811	chr5	186100767	0.5	2	1
5	PZE-105129248	chr5	186507410	0.4	2	1
5	PZE-105129422	chr5	186680003	0.7	2	1
5	PZE-105129694	chr5	186832399	0.3	2	1
5	PZE-105129843	chr5	186875959	1.7	2	1
5	PZE-105130181	chr5	186942908	0.3	2	1
5	PZE-105130658	chr5	187081977	0.3	2	1
5	PZE-105130639	chr5	187083166	0.6	2	1
5	PZA02788.12	chr5	188609972	0.9	2	1
5	PZE-105132393	chr5	188844410	0.3	3	1
5	PZE-105132493	chr5	188858417	0.6	3	1
5	PZE-105132664	chr5	189039722	0.9	3	1
5	PZB02005.2	chr5	189199651	0.3	3	1
5	PZE-105132845	chr5	189297601	0.3	3	1
5	PZE-105133858	chr5	190198831	0.9	3	1
5	PZE-105134157	chr5	190295698	0.9	0	1
5	SYN14521	chr5	190481770	0.3	3	1
5	PZE-105134931	chr5	190748468	0.6	3	1
5	SYN30409	chr5	191119082	0.9	3	1
5	PUT-163a-89763149-4709	chr5	191361140	2.1	2	1
5	PZE-105137112	chr5	192161103	0.3	2	1
5	PZE-105137497	chr5	192258895	0.3	2	1
5	PZE-105138182	chr5	193310292	0.3	2	1
5	PZA03050.11	chr5	193730819	1.9	2	1
5	PZE-105139846	chr5	194343387	2	2	1
5	PZE-105141173	chr5	195687817	1.1	2	1
5	PZE-105142354	chr5	196685038	0.7	2	1
5	PZE-105142622	chr5	196800935	0.4	2	1
5	PZE-105143119	chr5	197706146	0.4	2	1
5	PZE-105143573	chr5	197842083	0.8	2	1
5	PZE-105143752	chr5	197849696	0.6	2	1
5	PZE-105144035	chr5	197977371	0.3	2	1
5	PZE-105144530	chr5	198309462	0.3	2	1
5	PZE-105145239	chr5	198878652	1.8	2	1
5	PZE-105146188	chr5	199380293	0.7	2	1
5	PZE-105147325	chr5	200113947	0.3	2	1
5	PZE-105148186	chr5	200598221	0.3	2	1
5	PZE-105150142	chr5	201632654	0.4	2	1
5	PZE-105151258	chr5	202394540	0.7	2	1
5	SYN29335	chr5	202823084	0.4	1	1
5	SYN14995	chr5	203820889	0.3	1	1
5	SYN21716	chr5	204087098	0.3	1	1
5	PZE-105154137	chr5	204390054	0.4	1	1
5	SYN1878	chr5	204581869	1.5	1	1
5	SYN22218	chr5	204909106	2	1	2
5	PZE-105156021	chr5	205369332	0.8	1	2
5	PZE-105156453	chr5	205507081	1	1	2
5	PUT-163a-71434064-3304	chr5	205553141	0.7	1	2
5	PZE-105156919	chr5	205567299	0.9	1	2
5	PZE-105156970	chr5	205776348	1.4	1	2
5	PZE-105157658	chr5	205926387	0.7	1	2
5	PUT-163a-148940529-435	chr5	206015849	0.7	1	2
5	PZE-105158393	chr5	206188028	0.7	1	2
5	PZE-105158756	chr5	206557530	1	1	2
5	SYNGENTA13997	chr5	206851860	0.3	1	2
5	PZE-105160040	chr5	206925544	0.6	1	2
5	PZE-105160408	chr5	207131812	0.6	1	2
5	PZE-105160612	chr5	207504978	0.3	1	2
5	PZE-105160804	chr5	207519300	0.7	1	2
5	PZE-105161918	chr5	208093582	2.2	1	2
5	PZE-105165053	chr5	208935009	1.5	1	2
5	PZE-105165345	chr5	209002264	0.3	1	2
5	PZE-105165764	chr5	209569020	1.2	1	2
5	PZA00448.6	chr5	210299967	2.9	1	2
5	SYN9389	chr5	211173150	0.3	1	2
5	SYN3905	chr5	211281947	0.6	1	2
5	PZE-105169622	chr5	211302398	0.3	1	2
5	PZE-105169772	chr5	211440190	0.3	1	2
5	SYN3380	chr5	211446075	2.2	1	2
5	PZA03339.3	chr5	211666684	0.9	1	2
5	SYN22488	chr5	211763488	0.3	1	2
5	SYN18047	chr5	212029424	0.3	1	2
5	PZE-105171775	chr5	212172916	0.9	1	2
5	PZA-002390001	chr5	212682814	0.4	1	2
5	SYN35261	chr5	212755174	0.7	1	2
5	SYN35258	chr5	212818816	1.3	1	2
5	SYN9180	chr5	213004050	1.6	1	2
5	SYN2914	chr5	213285063	0.9	1	2
5	SYN25255	chr5	213726940	1.1	1	2
5	PZE-105176814	chr5	214093241	0.7	1	2
5	SYN33410	chr5	214283992	2.7	1	2
5	ZM005841-0400	chr5	214622731	1.7	1	2
5	SYN28053	chr5	214729939	1.4	1	2
5	SYN31304	chr5	215011844	1.6	1	2
5	SYN32950	chr5	215471911	0.6	1	2
5	PZE-105180194	chr5	215492412	0.3	1	2
5	PUT-163a-78087119-4200	chr5	215659822	0.9	1	2
5	PZE-105181381	chr5	215993979	0.6	1	2
5	SYN11305	chr5	216074501	0.6	1	2
5	SYNGENTA14200	chr5	216439893	--	1	2
6	PZE-106000082	chr6	239873	0.3	1	2
6	PZE-106000504	chr6	1234387	0.3	1	2
6	PZE-106000993	chr6	1994553	0.6	1	2
6	PZE-106001126	chr6	2045413	0.6	1	2
6	PZE-106001206	chr6	2242075	1.1	1	2
6	PZE-106001657	chr6	2716897	0.3	1	2
6	SYN20089	chr6	3234538	1.6	1	2
6	PZE-106004064	chr6	5147445	0.3	1	2
6	PZE-106004307	chr6	5445335	0.6	1	2
6	PZE-106005865	chr6	7046840	0.3	1	2
6	SYN27273	chr6	8108778	0.3	1	2
6	PZE-106019875	chr6	13451860	1.6	1	2
6	PZE-106020490	chr6	16143879	0.4	1	2
6	PZE-106021363	chr6	18846283	0.7	1	2
6	PZE-106007780	chr6	22667086	0.7	1	2
6	PZE-106007874	chr6	22911180	0.3	1	2
6	SYN21966	chr6	22916719	1.1	1	2
6	PZE-106008617	chr6	24610573	1.5	1	2
6	PZE-106009223	chr6	26561158	0.3	1	2
6	PZE-106010058	chr6	28126890	0.8	1	2
6	PZE-106010463	chr6	28767888	0.4	1	2
6	PZE-106011053	chr6	29800854	0.4	1	2
6	PZE-106012770	chr6	32460267	0.4	1	2
6	PZE-106013446	chr6	34455853	0.4	1	2
6	PZE-106013567	chr6	34606025	0.4	1	2
6	PZE-106015120	chr6	36483884	0.8	1	2
6	PZE-106016936	chr6	39889813	0.8	1	2
6	PZE-106023804	chr6	57533668	0.8	1	2
6	PZE-106024581	chr6	58868368	0.4	1	2
6	PZE-106025197	chr6	60176632	0.6	1	2
6	PZE-106028261	chr6	67258537	0.5	1	2
6	PZE-106029615	chr6	69980493	0.3	1	2
6	SYN34792	chr6	74463114	0.3	1	2
6	PZE-106031979	chr6	74705326	0.3	1	2
6	PZE-106032324	chr6	75154660	0.4	1	2
6	PZB00236.2	chr6	76238828	1.2	1	2
6	PZE-106033477	chr6	77465624	0.8	1	2
6	SYN2644	chr6	78735781	0.7	1	2
6	SYN11612	chr6	78820537	0.3	1	2
6	PZE-106034553	chr6	80943440	0.4	1	2
6	PZE-106036132	chr6	83778276	0.8	1	2
6	PZE-106036872	chr6	84672159	0.4	1	2
6	PZE-106037792	chr6	86049903	0.3	1	2
6	PZE-106038498	chr6	86561164	0.3	1	2
6	PZE-106040045	chr6	88742823	0.3	1	2
6	PZE-106040279	chr6	88907571	0.3	1	2
6	PZE-106040387	chr6	88911293	0.3	1	2
6	PZE-106040697	chr6	89065990	0.7	1	2
6	PZE-106041753	chr6	91151309	3.1	1	2
6	PZE-106044620	chr6	93734379	0.3	1	2
6	PZE-106045064	chr6	94502702	4.1	1	2
6	PZE-106046103	chr6	95465885	0.8	1	2
6	PZE-106046449	chr6	95933670	0.5	1	2
6	PZE-106046852	chr6	96338681	1	1	2
6	PZE-106047663	chr6	96880860	0.6	1	2
6	SYN4037	chr6	97095674	0.8	1	2
6	SYN13504	chr6	97230864	0.4	1	2
6	SYN3504	chr6	97614649	1.3	1	2
6	PZE-106048953	chr6	97913770	1.1	1	2
6	PZE-106049264	chr6	98254432	0.8	1	2
6	PZE-106049618	chr6	98629034	0.4	1	2
6	PZE-106050301	chr6	100105277	1.3	1	2
6	PZE-106051387	chr6	102220944	0.7	1	2
6	PZE-106051765	chr6	102548654	0.4	1	2
6	SYN10502	chr6	103128518	0.8	1	2
6	SYN10504	chr6	103151754	1.2	1	2
6	PZE-106052904	chr6	103406208	0.3	1	2
6	PZE-106053038	chr6	103492330	0.3	1	2
6	PZE-106053072	chr6	103510831	0.7	1	2
6	SYNGENTA12137	chr6	104759408	0.3	1	2
6	PZE-106054245	chr6	104965149	1.1	1	2
6	PZE-106054842	chr6	105341725	3	1	2
6	PZE-106055606	chr6	105926744	2.8	1	2
6	PZE-106055781	chr6	106069077	0.3	1	2
6	PZE-106055886	chr6	106252221	0.7	1	2
6	SYN28490	chr6	106352194	0.7	1	2
6	PZE-106056472	chr6	109999906	0.4	1	2
6	PZE-106056816	chr6	110694194	0.8	1	2
6	PZE-106058244	chr6	107148306	1.2	1	2
6	PZE-106060505	chr6	109282216	0.5	1	2
6	PZE-106057733	chr6	111665043	0.4	1	2
6	PZE-106057284	chr6	111183761	0.9	1	2
6	PZE-106061431	chr6	112214318	0.4	1	2
6	PZE-106061929	chr6	112747404	0.4	1	2
6	PZE-106063093	chr6	114440316	0.4	1	2
6	SYN6717	chr6	114987253	0.4	1	2
6	PZE-106063999	chr6	115554474	1	1	2
6	PZE-106065233	chr6	117528973	0.5	1	2
6	PZE-106065268	chr6	117531752	0.8	1	2
6	PZE-106065562	chr6	117797189	1	1	3
6	PZE-106066548	chr6	118704612	0.3	1	3
6	PZE-106066723	chr6	118863220	0.6	1	3
6	PZE-106066805	chr6	119158886	0.3	1	3
6	PZE-106067012	chr6	119718277	0.7	1	2
6	PZE-106067109	chr6	119876370	1	1	3
6	SYN13426	chr6	120019623	0.3	1	3
6	PZE-106067257	chr6	120177957	0.5	1	3
6	PZE-106069731	chr6	123384636	1.3	1	3
6	PZE-106070297	chr6	124364134	0.9	1	3
6	PZA01591.1	chr6	124805125	0.4	1	3
6	PUT-163a-60355148-2754	chr6	125241378	0.3	1	3
6	SYN23894	chr6	128300507	0.3	1	3
6	PUT-163a-60337838-2346	chr6	128483844	0.3	1	3
6	PZE-106073197	chr6	128638446	0.3	1	3
6	PZE-106073551	chr6	129139474	0.6	1	3
6	PZE-106075035	chr6	130131604	0.9	1	0
6	PZE-106075833	chr6	131157755	0.3	1	3
6	PZE-106075973	chr6	131361013	1.3	1	3
6	PZE-106077056	chr6	132456719	0.3	1	3
6	PZE-106077683	chr6	132936718	0.6	1	3
6	SYN22725	chr6	133353389	1.9	1	3
6	PZE-106079330	chr6	135452015	0.3	1	3
6	PZE-106079920	chr6	136407283	0.9	1	2
6	PZE-106080638	chr6	137604936	0.3	1	3
6	PZE-106080908	chr6	137894750	1.2	1	1
6	PZE-106082139	chr6	139276559	0.3	1	1
6	PZE-106082466	chr6	139620998	0.6	1	1
6	PZE-106082658	chr6	139918178	0.7	1	1
6	PZE-106083335	chr6	140709052	0.3	1	1
6	PZE-106083544	chr6	140799491	0.3	1	1
6	SYN24786	chr6	141275282	0.3	1	1
6	PZE-106084252	chr6	141415711	0.7	1	1
6	PZE-106085298	chr6	142522764	0.4	1	0
6	SYN30967	chr6	142657643	0.4	1	1
6	PZB00942.1	chr6	144565746	0.4	1	3
6	PZE-106087551	chr6	145079810	0.4	1	3
6	PZE-106088248	chr6	145831321	0.3	1	3
6	PZE-106088879	chr6	146411055	0.4	1	3
6	SYN14246	chr6	146855398	1.8	1	3
6	SYN28463	chr6	147209416	0.5	1	3
6	SYN4662	chr6	147690966	0.5	1	3
6	SYN4655	chr6	147718327	0.4	1	3
6	SYN37016	chr6	148248228	0.7	1	1
6	PZE-106092575	chr6	148633300	0.5	1	1
6	PZE-106093775	chr6	149329133	0.3	1	1
6	PZE-106093879	chr6	149358254	0.7	1	1
6	SYN32096	chr6	149468653	0.4	1	1
6	PZE-106094294	chr6	149598681	1.2	1	1
6	PUT-163a-94477459-4887	chr6	149823632	0.4	1	1
6	SYN29970	chr6	150017729	0.8	1	1
6	PZE-106095464	chr6	150659217	0.4	1	1
6	SYN11816	chr6	150737685	0.4	1	1
6	SYN11809	chr6	150805009	0.7	1	1
6	PUT-163a-149109935-959	chr6	150887388	1	1	1
6	SYN37999	chr6	151442112	0.6	1	1
6	SYN35963	chr6	151581241	0.6	1	1
6	PZE-106098403	chr6	152167281	1.1	1	1
6	PZE-106099075	chr6	152508130	1.4	1	1
6	SYN30394	chr6	153243286	0.3	1	1
6	PZE-106100504	chr6	153264786	0.3	1	1
6	PZE-106100720	chr6	153308899	0.9	1	1
6	PZE-106101278	chr6	153766198	1.2	1	1
6	SYN24462	chr6	154173819	0.3	1	1
6	PZE-106102433	chr6	154334748	0.3	1	1
6	PZE-106103012	chr6	154891236	1	1	1
6	SYN27434	chr6	155015427	1.4	1	1
6	PZE-106103556	chr6	155105540	1.5	1	1
6	SYN23869	chr6	155590529	0.6	1	1
6	SYN10079	chr6	155757747	0.6	1	1
6	PZA00223.4	chr6	156592786	0.7	1	1
6	SYN23624	chr6	156822664	1.1	1	1
6	SYN23640	chr6	156879515	0.8	1	1
6	SYN4000	chr6	157738286	0.8	1	1
6	SYN38078	chr6	158225752	0.8	1	1
6	SYN19163	chr6	158259841	0.3	1	1
6	SYN4181	chr6	158652765	0.3	1	1
6	SYN4182	chr6	158688484	0.3	1	1
6	SYN27765	chr6	159007950	0.6	1	1
6	PZE-106111799	chr6	159384518	0.3	1	1
6	PZE-106112056	chr6	159464206	0.8	1	1
6	PZE-106113359	chr6	160041172	1.2	1	1
6	SYN8245	chr6	160333267	0.7	1	1
6	SYN23744	chr6	161054398	0.4	1	1
6	PZE-106115190	chr6	161280391	1.4	1	1
6	PZE-106116197	chr6	161835257	1.5	1	1
6	SYN23307	chr6	162123972	1.7	1	1
6	PUT-163a-60338619-2363	chr6	162188263	0.5	1	1
6	SYN24415	chr6	162311097	3.1	1	1
6	PZE-106121293	chr6	163511278	1.2	1	1
6	SYN13325	chr6	163817046	0.6	1	1
6	SYN12702	chr6	163976594	0.3	1	1
6	SYN17151	chr6	164140593	0.6	1	1
6	SYN24474	chr6	164370115	1.3	1	1
6	PZE-106123514	chr6	164560470	1.3	1	1
6	SYN19437	chr6	164678359	0.6	1	1
6	SYN11198	chr6	165092438	0.3	1	1
6	SYN11202	chr6	165162296	0.6	1	1
6	SYN4311	chr6	165247443	0.6	1	1
6	PZE-106126667	chr6	165544915	2.2	1	1
6	PZE-106126296	chr6	165582394	0.4	1	1
6	SYN22597	chr6	165806991	0.3	1	1
6	SYN38609	chr6	165941397	0.3	1	1
6	SYN18594	chr6	166054160	0.3	1	1
6	PHM5361.13	chr6	166592099	0.6	1	1
6	PUT-163a-30705899-1904	chr6	166803016	0.6	1	1
6	PZE-106129549	chr6	167325854	1.3	1	1
6	PZE-106131218	chr6	167716280	--	1	1
7	PZE-107000722	chr7	957245	0.3	1	1
7	SYN5002	chr7	1192473	1.3	1	1
7	SYN10746	chr7	1304163	2.4	1	1
7	SYN36192	chr7	1946716	1.2	1	1
7	PZE-107002478	chr7	2023138	5	1	1
7	SYN8556	chr7	2585078	1.9	1	1
7	PZE-107003481	chr7	2616628	8.8	1	1
7	PZE-107005432	chr7	3666848	2	1	1
7	PZB01083.2	chr7	4236854	1.8	1	1
7	SYN37963	chr7	4703474	2.9	1	1
7	SYN15676	chr7	5038588	0.3	1	1
7	SYN15672	chr7	5072755	0.3	1	1
7	SYN4762	chr7	5137030	4.6	1	1
7	SYN3807	chr7	5525020	1.3	1	2
7	PZE-107008540	chr7	5526782	0.6	1	2
7	ZM011374-0383	chr7	5563492	1.4	1	2
7	PZE-107009300	chr7	6069661	1.9	1	2
7	SYN27174	chr7	6576881	1.5	1	2
7	SYN4965	chr7	7150699	1.1	1	2
7	SYN25000	chr7	8305436	0.4	1	2
7	PZE-107012088	chr7	8687081	0.5	1	2
7	PZE-107012245	chr7	8845552	1	1	2
7	PZE-107012624	chr7	9204412	1.6	1	2
7	SYN36577	chr7	9330613	1.2	1	2
7	PZE-107013114	chr7	9363775	1.5	1	2
7	PZE-107013641	chr7	10070810	2	1	2
7	SYN6902	chr7	10694673	0.7	1	2
7	PZB02544.1	chr7	11131119	1	1	2
7	PZE-107015159	chr7	12221735	0.6	1	2
7	PZE-107015358	chr7	12458296	0.9	1	1
7	PZE-107016512	chr7	13846390	1.9	1	1
7	PZE-107016972	chr7	14462136	0.3	1	1
7	PZE-107017571	chr7	15156278	0.3	1	1
7	SYN20980	chr7	15417564	0.3	1	1
7	PZE-107019010	chr7	17246760	0.6	1	1
7	SYN15992	chr7	17480898	0.6	1	1
7	SYN16009	chr7	17521742	0.6	1	1
7	PZE-107019646	chr7	18075154	0.4	1	1
7	PZE-107021494	chr7	20996032	1.7	1	1
7	PZE-107021963	chr7	21514201	0.6	1	1
7	PZE-107024515	chr7	26454501	0.8	1	1
7	PZE-107025115	chr7	27312619	0.9	1	1
7	PZE-107025325	chr7	27593951	0.5	1	1
7	SYN37867	chr7	28764069	0.9	1	1
7	PZE-107026710	chr7	30322553	1.1	1	1
7	SYN32377	chr7	34876281	0.6	1	1
7	PZE-107030695	chr7	39637179	0.7	1	1
7	PZE-107031346	chr7	40999377	0.6	1	1
7	PZE-107031924	chr7	41490888	0.6	1	1
7	PZE-107032120	chr7	42216758	0.5	1	1
7	PZE-107039675	chr7	77082796	0.8	1	1
7	PZE-107044149	chr7	87513908	0.4	1	1
7	PZE-107045416	chr7	92726573	0.4	1	1
7	PZE-107049972	chr7	98819147	0.9	1	1
7	PZE-107050349	chr7	99541343	0.3	1	1
7	PZE-107050868	chr7	100265366	0.3	1	1
7	PZE-107052949	chr7	103880315	2	1	1
7	PZE-107055495	chr7	107367349	0.7	1	1
7	PZE-107055759	chr7	107841613	0.3	1	1
7	SYN16569	chr7	107928749	0.3	1	1
7	SYN16553	chr7	107931299	0.7	1	1
7	PZE-107056650	chr7	108789974	0.4	1	1
7	PZE-107056722	chr7	108844035	0.6	1	1
7	SYN15108	chr7	109309228	0.3	1	1
7	PZE-107057158	chr7	109344519	0.3	1	1
7	PZE-107058097	chr7	111666306	1.3	1	1
7	PZE-107058710	chr7	112632458	0.7	1	3
7	PZE-107058826	chr7	112874380	0.7	1	3
7	PZE-107058976	chr7	112980785	0.3	1	3
7	PZE-107060141	chr7	115691953	0.3	1	3
7	PZE-107060277	chr7	115821250	1.5	1	3
7	SYN18268	chr7	118302629	0.5	1	3
7	PZE-107063092	chr7	120200540	0.7	1	3
7	PZE-107063292	chr7	120505397	0.4	1	3
7	PZE-107063654	chr7	120895897	0.4	1	3
7	PZE-107064289	chr7	121252990	0.7	1	0
7	SYN13512	chr7	121982961	0.7	1	3
7	PZE-107066469	chr7	123565899	1	1	3
7	PZE-107067197	chr7	123880597	0.6	1	3
7	PZE-107067262	chr7	124144853	0.6	1	3
7	PZE-107068214	chr7	124923381	0.3	1	3
7	PZE-107068730	chr7	125404626	0.7	1	3
7	PZE-107069530	chr7	126350715	0.7	1	0
7	PZE-107070661	chr7	127248316	0.7	1	3
7	SYN3738	chr7	127298382	1.3	1	3
7	PZA00370.1	chr7	128121229	0.3	1	2
7	PZE-107072200	chr7	128420528	0.6	1	2
7	PZE-107072492	chr7	128851921	0.8	1	2
7	SYN27282	chr7	129264180	0.4	1	2
7	PZE-107072975	chr7	129344816	0.8	1	2
7	PZE-107073348	chr7	129866732	0.8	1	2
7	PZE-107074506	chr7	130360641	1.6	1	2
7	SYN17332	chr7	130940717	0.4	1	2
7	PZE-107075781	chr7	131085089	0.4	1	2
7	PZE-107076252	chr7	131436957	0.7	1	2
7	SYN29951	chr7	132157634	0.8	1	2
7	PZE-107077474	chr7	132591806	1.3	1	2
7	SYN38308	chr7	132805691	0.3	1	2
7	PZE-107078024	chr7	133050886	0.3	1	2
7	SYN32297	chr7	133374241	0.3	1	2
7	SYN22406	chr7	134080000	0.4	1	2
7	SYN22401	chr7	134099896	0.8	1	2
7	SYN24824	chr7	137525580	0.9	1	2
7	PZE-107082293	chr7	137280330	0.4	1	2
7	PZE-107081789	chr7	136864646	1.3	1	2
7	PZE-107080831	chr7	135818558	1.7	1	2
7	SYN6941	chr7	141676398	0.5	1	2
7	PZE-107087372	chr7	142726091	0.5	1	2
7	PZE-107088012	chr7	143050284	0.3	1	2
7	PZE-107088998	chr7	144000432	0.6	1	2
7	SYN35523	chr7	145152582	0.3	1	2
7	SYN17960	chr7	145969000	0.3	1	2
7	SYN32262	chr7	146489081	0.3	1	2
7	PZE-107092221	chr7	147124064	0.9	1	2
7	PZE-107092533	chr7	147204978	0.3	1	2
7	SYN14780	chr7	148182076	0.3	1	2
7	SYN1093	chr7	150040745	0.6	1	2
7	SYN11218	chr7	150973075	0.4	1	2
7	SYN5124	chr7	152255629	1.4	1	2
7	SYN5208	chr7	152778126	0.3	1	2
7	PZE-107098128	chr7	153285819	0.9	1	2
7	SYN2768	chr7	154267142	0.3	1	2
7	PZE-107099852	chr7	154609755	0.3	1	2
7	PZE-107100713	chr7	155251327	0.3	1	2
7	PZE-107100880	chr7	155371350	0.4	1	2
7	PZE-107101783	chr7	155782675	0.4	1	2
7	SYN19064	chr7	155964847	0.6	1	2
7	PZE-107102412	chr7	156182273	0.3	1	2
7	SYN3652	chr7	156667314	0.3	1	2
7	PZE-107103543	chr7	156738189	1.5	1	2
7	SYN36108	chr7	157876103	0.4	1	2
7	PZE-107106721	chr7	158677274	0.4	1	2
7	SYN5313	chr7	158945766	0.4	1	2
7	SYN18936	chr7	159132758	0.8	1	2
7	PUT-163a-14244132-307	chr7	159727557	0.4	1	2
7	PZE-107108200	chr7	159759568	0.3	1	2
7	PZE-107108840	chr7	160034549	0.4	1	2
7	SYN23166	chr7	160152925	0.4	1	2
7	SYN23144	chr7	160256427	0.7	1	2
7	PZE-107109969	chr7	160513085	0.4	1	2
7	PZE-107110093	chr7	160532207	0.4	1	2
7	PZE-107110616	chr7	160753439	0.3	1	2
7	PZE-107110721	chr7	160776301	0.4	1	2
7	SYN10522	chr7	160817033	0.4	1	2
7	PZE-107110984	chr7	161120572	0.8	1	2
7	SYNGENTA3646	chr7	161620067	0.4	1	2
7	SYN15451	chr7	161805336	1	1	2
7	PZE-107112903	chr7	161948016	0.7	1	2
7	PZE-107113180	chr7	162036118	0.3	1	2
7	PZE-107113484	chr7	162156811	1	1	2
7	PZA03544.3	chr7	162810949	0.9	1	2
7	ZM007288-0400	chr7	162985256	0.3	1	2
7	PZE-107115307	chr7	163046499	1.9	1	2
7	SYN22850	chr7	163967925	0.3	1	2
7	PZE-107116723	chr7	164071283	0.6	1	2
7	SYN17043	chr7	164200564	1.9	1	2
7	PZE-107117132	chr7	164457184	2.9	1	2
7	PZE-107119112	chr7	165383540	1.2	1	2
7	PZB00777.2	chr7	165535073	1.3	1	2
7	SYNGENTA6440	chr7	166163257	3	1	2
7	SYNGENTA16307	chr7	167042621	0.6	1	2
7	PZB00597.1	chr7	167238710	0.3	1	2
7	PZE-107123002	chr7	167508408	0.6	1	2
7	PZE-107123571	chr7	167715777	2.1	1	2
7	SYN12247	chr7	167990907	0.7	1	2
7	PZE-107125344	chr7	168450512	0.6	1	2
7	PZE-107126314	chr7	168994282	0.7	1	2
7	SYN17022	chr7	169203221	0.7	1	2
7	PZE-107127494	chr7	169963658	1.1	1	2
7	SYN10749	chr7	170436606	0.4	1	2
7	PZE-107128836	chr7	170814758	1.3	1	2
7	PZE-107129811	chr7	171189139	0.7	1	2
7	PZE-107130802	chr7	171931248	6.2	1	2
7	PZE-107132981	chr7	172877675	0.7	1	2
7	SYN32824	chr7	172979834	0.9	1	2
7	SYN4568	chr7	173251613	2.6	1	2
7	PZE-107135851	chr7	174093918	1.8	1	2
7	PZE-107136612	chr7	174534308	0.7	1	2
7	SYNGENTA1697	chr7	174744632	0.6	1	2
7	PZE-107137478	chr7	175200588	0.3	1	2
7	PZE-107137764	chr7	175349338	0.3	1	2
7	SYN9994	chr7	175568416	--	1	2
8	PZE-108000105	chr8	173476	1.6	1	1
8	SYN17375	chr8	403963	0.6	1	1
8	SYN28780	chr8	834223	0.9	1	1
8	PZE-108001108	chr8	935340	1	1	1
8	SYN4028	chr8	1371873	1.9	1	1
8	PZE-108001699	chr8	1640555	1.3	1	1
8	PUT-163a-13557719-256	chr8	1831996	0.5	1	1
8	PZE-108002130	chr8	2111434	3.1	1	1
8	SYN10808	chr8	2521550	1.9	1	1
8	PZE-108002910	chr8	3159216	0.3	1	1
8	SYN9921	chr8	3198251	1.1	1	1
8	SYN17933	chr8	3298822	1.1	1	1
8	PZE-108004350	chr8	4360224	1	1	1
8	PZE-108004530	chr8	4541593	0.6	1	1
8	PZA03316.2	chr8	4792016	0.9	2	1
8	PZE-108004908	chr8	5024449	1.6	2	1
8	PZE-108005623	chr8	5678995	2	2	1
8	SYN10427	chr8	6584683	2.9	2	1
8	PZE-108007014	chr8	7039461	2.5	2	1
8	SYN20700	chr8	7748559	0.6	2	1
8	SYN11626	chr8	8293779	4.2	2	1
8	SYN18181	chr8	8857715	1.8	1	1
8	PZE-108009117	chr8	9009481	0.9	1	1
8	PZE-108009497	chr8	10004094	0.6	1	1
8	SYN12760	chr8	10092916	0.3	1	1
8	PZE-108009968	chr8	10392275	0.3	1	1
8	SYN36560	chr8	10862428	1	1	1
8	PZA03178.1	chr8	11485052	0.7	1	1
8	PZE-108012356	chr8	12786273	3.8	1	1
8	PZE-108013757	chr8	13620474	1.1	1	1
8	PZE-108014972	chr8	14701412	0.4	1	1
8	PZE-108015015	chr8	14753943	1.4	1	1
8	SYN39276	chr8	15105878	0.7	1	1
8	PZE-108016329	chr8	15992740	1.2	1	1
8	PZE-108016622	chr8	16423578	0.4	1	1
8	PZE-108017379	chr8	16999766	0.8	1	1
8	PZE-108017647	chr8	17068235	1.2	1	1
8	PZE-108018250	chr8	17383010	1.8	1	1
8	SYN19375	chr8	18450805	0.6	1	1
8	SYN10980	chr8	18892970	0.8	1	1
8	PZE-108020413	chr8	19550800	0.4	1	1
8	PZE-108020961	chr8	19857985	0.9	1	1
8	PZE-108021577	chr8	20565416	1.4	1	1
8	PZE-108022581	chr8	21445124	0.4	1	1
8	PZE-108023409	chr8	22246534	0.4	3	1
8	PZE-108024645	chr8	23421042	0.8	3	1
8	PZE-108025031	chr8	23772490	0.4	3	1
8	SYN15118	chr8	23961095	0.4	3	1
8	SYNGENTA7016	chr8	25122464	0.6	3	1
8	PZE-108026852	chr8	26104017	0.6	3	1
8	PZE-108029255	chr8	27116887	0.4	1	1
8	SYN21180	chr8	37221722	0.5	1	1
8	PZE-108041587	chr8	67888277	0.5	1	1
8	PZE-108044276	chr8	73854282	0.4	1	1
8	PZE-108046118	chr8	76039534	0.4	1	1
8	SYN13186	chr8	83794374	0.4	1	1
8	PZE-108049104	chr8	83911663	0.4	1	1
8	PZE-108049474	chr8	85149829	0.4	1	1
8	PZE-108050083	chr8	87027394	0.4	1	1
8	PZE-108051805	chr8	91422962	0.7	1	1
8	PZE-108053436	chr8	95128674	0.8	1	1
8	PZE-108054764	chr8	97777183	0.4	1	1
8	PZE-108055459	chr8	99749632	0.8	1	1
8	PZE-108056460	chr8	101409730	0.8	1	1
8	PZA02019.1	chr8	102108063	0.8	1	1
8	PZE-108057526	chr8	102699176	0.3	1	1
8	SYN21788	chr8	104770890	0.6	1	1
8	SYN39345	chr8	106271779	0.4	1	1
8	SYN18734	chr8	106752337	0.4	1	1
8	PZE-108059948	chr8	106947104	0.4	1	1
8	PZE-108060017	chr8	107010896	0.8	1	1
8	PZE-108060829	chr8	108813559	0.8	1	1
8	PUT-163a-78092237-4251	chr8	110988894	0.3	1	1
8	PZE-108062506	chr8	111726522	0.7	1	1
8	PZE-108064061	chr8	114297738	0.3	1	1
8	PZE-108064921	chr8	116024460	0.3	1	1
8	PZE-108065067	chr8	116262279	0.3	1	1
8	PZE-108066080	chr8	117871384	0.3	1	1
8	SYNGENTA14910	chr8	118401344	0.3	1	1
8	PZE-108067299	chr8	119036659	0.3	1	1
8	PZA03638.2	chr8	119831316	0.3	1	1
8	PZE-108068541	chr8	120241582	0.9	1	1
8	PZE-108069440	chr8	121902511	0.6	1	1
8	SYN31886	chr8	122752586	1.5	1	1
8	SYN3614	chr8	123609179	0.3	1	1
8	PZE-108070826	chr8	123843714	0.3	1	1
8	PZB02159.2	chr8	124653417	0.3	1	1
8	PZE-108072015	chr8	124952125	0.3	1	1
8	PZE-108072502	chr8	125523343	0.3	1	1
8	SYN34036	chr8	128250549	0.3	1	1
8	PZE-108073768	chr8	128752617	0.3	1	1
8	PZE-108074258	chr8	129496028	0.3	1	1
8	PZE-108074750	chr8	130213045	0.3	1	1
8	PZE-108075290	chr8	130926291	0.3	1	1
8	PZE-108075552	chr8	131113149	1.4	1	1
8	PZE-108075933	chr8	131353512	0.7	1	1
8	SYN14136	chr8	131681497	0.3	1	1
8	SYN14131	chr8	131690284	0.3	1	1
8	SYN18014	chr8	133446239	0.7	1	1
8	PZE-108080291	chr8	136413666	0.3	1	1
8	PZE-108081133	chr8	137777356	0.4	1	1
8	PZE-108082144	chr8	138910229	0.4	1	1
8	PZE-108082808	chr8	139594221	0.7	1	1
8	PZE-108083275	chr8	140094813	1.3	1	1
8	PZE-108083525	chr8	140384122	1	1	1
8	PZE-108085655	chr8	142532635	0.7	1	1
8	PZE-108086642	chr8	144021136	0.4	1	1
8	PZE-108087230	chr8	144963683	1.7	1	1
8	PZE-108087617	chr8	145222784	0.4	1	1
8	PZE-108087724	chr8	145293766	0.9	1	1
8	PZE-108088016	chr8	145477966	1.3	1	1
8	PZE-108091013	chr8	148139960	1.1	1	1
8	PZE-108093282	chr8	150151320	0.6	1	1
8	PZE-108094089	chr8	150906612	0.9	1	1
8	PZE-108094730	chr8	151273060	0.9	1	1
8	PZE-108095959	chr8	152323044	1.2	1	1
8	PZE-108096732	chr8	152768590	0.3	1	1
8	PZE-108097836	chr8	153783966	0.8	1	1
8	PZE-108099142	chr8	155365189	0.8	1	1
8	PZE-108099332	chr8	155590962	0.3	1	1
8	PZE-108099541	chr8	155841393	0.3	1	1
8	PZE-108099840	chr8	155979665	0.7	1	1
8	PZE-108100367	chr8	156436697	0.3	1	1
8	PZE-108101551	chr8	157409910	1.3	1	1
8	PUT-163a-71425880-3234	chr8	157967951	0.4	1	1
8	PUT-163a-29576864-1790	chr8	158114000	0.4	1	1
8	PZE-108103951	chr8	159388825	0.4	1	1
8	PZE-108104613	chr8	159709402	1.3	1	1
8	PZE-108105136	chr8	159948099	0.4	1	1
8	PZE-108105390	chr8	159984107	0.5	1	1
8	SYN13664	chr8	160607942	0.4	1	1
8	SYN15872	chr8	161523427	2	1	1
8	SYN36383	chr1	141076738	0.4	1	1
8	SYN9926	chr8	161865033	0.4	1	1
8	PZE-108108783	chr8	162191084	0.4	1	1
8	SYN1030	chr8	162222740	1.5	1	1
8	SYN8904	chr8	162666154	0.5	1	1
8	SYN13358	chr8	162785912	2.4	1	1
8	PZE-108111057	chr8	163735603	0.3	1	1
8	PZE-108111470	chr8	164010822	0.6	1	1
8	SYN13209	chr8	164063270	0.3	1	1
8	PZE-108112124	chr8	164188490	0.6	1	1
8	PZE-108113101	chr8	164685934	0.3	1	1
8	PZA00516.2	chr8	164866552	0.8	1	1
8	SYN32177	chr8	165268442	0.8	1	1
8	SYNGENTA6460	chr8	165350861	0.7	1	1
8	PZE-108115404	chr8	165633914	0.3	1	1
8	PZE-108115883	chr8	165857279	1.7	1	1
8	PZE-108116190	chr8	165990567	1.3	1	1
8	PZE-108116973	chr8	166581356	1	1	1
8	PZE-108117488	chr8	166746515	1.3	1	1
8	PZE-108118075	chr8	166913953	0.3	1	1
8	PZE-108118488	chr8	167159402	1.2	1	1
8	PZE-108118864	chr8	167269750	0.6	1	1
8	PZE-108119127	chr8	167384105	0.9	1	1
8	SYN29149	chr8	167603209	0.3	2	1
8	PZE-108120155	chr8	168023398	1	2	1
8	SYN25133	chr8	169088333	0.3	2	1
8	SYN25130	chr8	169127002	1.3	2	1
8	SYN21886	chr8	169524533	1	2	1
8	SYN21964	chr8	169688531	3.6	2	1
8	PUT-163a-86469720-4496	chr8	170316558	1.2	2	1
8	SYN5110	chr8	170878986	1.7	2	1
8	PZE-108127168	chr8	171190391	0.3	2	1
8	PZE-108128026	chr8	171539899	0.3	2	1
8	PZE-108128116	chr8	171569912	4.2	2	1
8	SYN958	chr8	171757352	0.8	2	1
8	SYNGENTA13678	chr8	171853343	0.5	2	1
8	PUT-163a-148961306-578	chr8	172223703	0.7	2	1
8	ZM014265-0085	chr8	172245618	0.3	2	1
8	SYN7593	chr8	172251405	2.2	2	1
8	SYN14957	chr8	172404294	0.3	2	1
8	SYN34193	chr8	172684330	0.3	2	1
8	SYN15047	chr8	172810442	0.3	2	1
8	PUT-163a-4647150-2110	chr8	173119869	0.6	2	1
8	ZM003074-0422	chr8	173565193	3.4	2	1
8	SYN20806	chr8	174419330	--	1	1
9	PZE-109000162	chr9	564361	0.3	1	1
9	PZE-109000486	chr9	1077198	1	1	1
9	PZE-109001746	chr9	2254173	0.4	1	1
9	PZE-109001902	chr9	2333656	1.2	1	1
9	PZE-109002219	chr9	2625102	0.4	1	1
9	PZE-109003131	chr9	3660240	0.7	1	1
9	PZE-109003288	chr9	3840821	0.3	1	1
9	PZE-109003728	chr9	4297387	0.9	1	1
9	PZE-109004022	chr9	4506942	0.3	1	1
9	SYN22281	chr9	4838919	0.3	1	1
9	PZE-109004401	chr9	5044631	0.9	1	1
9	PZE-109004718	chr9	5348891	1.6	1	1
9	PZE-109005097	chr9	5516605	2.3	1	1
9	PZE-109005893	chr9	6493356	1.3	1	1
9	PZE-109006351	chr9	7177627	0.3	1	1
9	PZE-109006546	chr9	7403362	0.3	1	1
9	SYN32077	chr9	7771241	3	1	1
9	PZE-109008190	chr9	8660701	0.4	1	1
9	PZE-109008703	chr9	9311106	1.5	1	1
9	SYN5760	chr9	9812716	1	1	1
9	PZE-109009413	chr9	10319551	0.6	1	1
9	PZE-109009619	chr9	10630759	0.3	1	1
9	PZE-109009784	chr9	10831579	1.7	1	1
9	PUT-163a-18163412-1252	chr9	11080686	1	1	1
9	SYN31948	chr9	11233167	0.5	1	1
9	SYN19982	chr9	11454516	0.5	1	1
9	sh1.4	chr9	11495562	0.9	1	1
9	PZE-109010932	chr9	11562651	0.8	1	1
9	PZE-109011274	chr9	11743722	0.4	1	1
9	PZE-109011647	chr9	12330275	2.5	1	1
9	PZE-109012535	chr9	12982884	0.7	1	1
9	SYN18843	chr9	13164213	2.3	1	1
9	PUT-163a-31909417-1997	chr9	13766519	1.5	1	1
9	SYN12315	chr9	14313887	0.3	1	1
9	SYN5866	chr9	14327158	0.3	1	1
9	SYN27750	chr9	14843562	1	1	1
9	SYN10997	chr9	15365854	0.3	1	1
9	PZE-109015601	chr9	15700369	1.6	1	1
9	PZE-109016061	chr9	16251247	2.2	1	1
9	PZE-109016429	chr9	16488769	0.3	1	1
9	SYN16080	chr9	16728980	0.9	1	1
9	PZE-109018101	chr9	18388324	2.1	1	1
9	SYN33108	chr9	18894260	1.7	1	1
9	PZE-109019592	chr9	19931621	0.4	1	1
9	SYN25193	chr9	20740718	0.3	1	1
9	PZE-109020811	chr9	20828894	0.3	1	1
9	PZE-109020987	chr9	20870816	0.6	1	1
9	PZE-109021274	chr9	21678811	1	2	1
9	PZE-109022064	chr9	22327191	0.6	2	1
9	PZE-109022525	chr9	23008509	0.3	2	1
9	SYN6546	chr9	23210326	1	2	1
9	PZE-109023327	chr9	23456480	0.7	2	1
9	SYN34184	chr9	23738591	0.3	2	1
9	PZE-109023847	chr9	24066011	0.3	2	1
9	PZE-109024455	chr9	24487068	1	2	1
9	SYN11956	chr9	25817148	1.1	2	1
9	SYN5236	chr9	26715588	0.4	2	1
9	PZE-109026896	chr9	26939945	0.7	2	1
9	PZE-109027147	chr9	27095476	0.7	2	1
9	PZE-109033563	chr9	41671039	0.5	2	1
9	PZE-109033783	chr9	41933195	0.5	2	1
9	PZE-109034727	chr9	44164205	0.4	2	1
9	PZE-109037923	chr9	55512249	0.4	2	1
9	PZE-109044435	chr9	75488178	0.4	2	1
9	PZE-109046118	chr9	79119114	0.8	2	1
9	PZE-109051855	chr9	89598902	1.3	2	2
9	PZE-109055561	chr9	89325234	0.8	2	2
9	PZE-109057219	chr9	98428827	0.3	2	2
9	PZE-109057687	chr9	98898232	0.5	2	2
9	PZE-109060151	chr9	101751787	0.5	2	2
9	PZE-109060220	chr9	101902713	0.3	2	2
9	PZE-109060648	chr9	102354287	0.4	2	1
9	PZE-109061750	chr9	103346902	0.4	2	1
9	PZE-109061895	chr9	103683188	0.4	2	1
9	PZE-109061997	chr9	103853485	0.4	2	1
9	SYN37647	chr9	105064711	0.5	2	1
9	PZB02480.2	chr9	107416972	0.8	2	1
9	PZE-109065808	chr9	108522923	0.4	2	1
9	PZE-109066235	chr9	109304376	0.4	2	1
9	ZM001821-0944	chr9	110713902	0.3	2	1
9	PZE-109068561	chr9	112808213	0.3	2	1
9	PZB01867.5	chr9	115492257	0.3	2	1
9	SYN28897	chr9	115958210	0.3	2	1
9	PZE-109071675	chr9	116353876	0.4	2	1
9	SYN29020	chr9	117333111	0.4	2	1
9	PUT-163a-37425582-2026	chr9	118451193	0.4	2	1
9	PZE-109073536	chr9	118862807	0.8	2	1
9	SYN30845	chr9	119948016	0.5	2	1
9	SYN6723	chr9	122826982	0.9	2	1
9	PZE-109077445	chr9	124946897	1	2	1
9	PZE-109077598	chr9	124965620	0.6	2	1
9	PZE-109078814	chr9	126938954	0.6	2	1
9	SYN39368	chr9	127647488	0.5	2	1
9	PZE-109080700	chr9	128662031	0.4	2	1
9	PZE-109081242	chr9	129403934	0.4	2	1
9	PZE-109081680	chr9	130093144	0.4	2	1
9	SYN29834	chr9	130214105	0.4	2	1
9	PZE-109082327	chr9	130873209	0.3	2	1
9	SYN35841	chr9	132814746	1	2	1
9	SYN9773	chr9	133699134	1	2	1
9	PZA01866.1	chr9	133886984	0.7	2	1
9	SYN38163	chr9	135855353	2.5	2	1
9	SYN31610	chr9	136236511	0.7	2	2
9	SYN22499	chr9	136867832	0.3	2	2
9	PZE-109089050	chr9	137154420	1	2	2
9	PZE-109090152	chr9	138019524	0.3	2	2
9	SYN8886	chr9	138312159	0.3	2	2
9	PZE-109091082	chr9	138555855	1.3	2	2
9	PZE-109092637	chr9	139661789	2.5	2	2
9	PZE-109093491	chr9	139961409	0.7	2	2
9	SYN32371	chr9	140773445	1.5	2	2
9	SYN11597	chr9	141469803	1.1	2	2
9	PZE-109095932	chr9	141784421	0.4	2	2
9	SYN26723	chr9	141830021	0.4	2	2
9	PZE-109096246	chr9	141983085	0.4	2	2
9	PZE-109096501	chr9	142202674	0.7	2	2
9	PZE-109097083	chr9	142658967	1	2	2
9	SYN30940	chr9	142946238	0.7	2	2
9	PZE-109098921	chr9	143906100	0.7	2	2
9	PZE-109099347	chr9	144079529	2	2	2
9	PZE-109100121	chr9	144785153	1.4	2	2
9	SYN25124	chr9	145371925	1.4	2	2
9	PUT-163a-60357079-2822	chr9	146464107	1.1	2	2
9	PZE-109102962	chr9	146529319	0.6	2	2
9	PZD00055.1	chr9	146686444	1.8	2	2
9	SYN26910	chr9	147456894	0.3	2	2
9	PZE-109104633	chr9	147511324	0.7	2	2
9	PZE-109105485	chr9	147708849	1.6	2	2
9	PZE-109106215	chr9	148060583	1	2	2
9	PZE-109108255	chr9	149456411	1.5	2	2
9	PZE-109109322	chr9	149986460	1.2	2	2
9	PZE-109109509	chr9	150234107	0.3	2	2
9	PZE-109109569	chr9	150237694	0.3	2	2
9	PZE-109109991	chr9	150811329	0.8	2	2
9	PZE-109110300	chr9	150895815	1.9	2	2
9	SYN7113	chr9	151267243	0.4	2	2
9	SYN7134	chr9	151286902	0.4	2	2
9	PZE-109112279	chr9	151481015	2.2	2	2
9	PUT-163a-93013517-4810	chr9	151764660	1.1	2	1
9	PZE-109114762	chr9	152304425	1.9	2	1
9	PUT-163a-50330000-2209	chr9	152641948	1.8	2	1
9	PZE-109117113	chr9	153457608	0.7	2	1
9	SYN15956	chr9	153592168	2.9	2	1
9	SYN13931	chr9	153885302	2.1	2	1
[truncated: 129 more rows]
