# Supplementary material for: QTG-Miner aids rapid dissection of the genetic base of tassel branch number in maize
Source: Nat Commun. 2023 Aug 26;14:5232. doi: 10.1038/s41467-023-41022-1 (PMC10460418; doi:10.1038/s41467-023-41022-1)
Supplement: Supplementary file 7 — Supplementary Data 4 [file 41467_2023_41022_MOESM7_ESM.xlsx]

## Sheet: B73_BY804_map
Supplementary Data 4. Genotype information of single QTL-paired RILs derived from inbred lines B73 and BY804
chr_num	name	chr	pos_m	pos_g	12RIL0010	12RIL0186		12RIL0061	12RIL0059		12RIL0061	12RIL0180
1	SYN83	chr1	3498	0.6	2	2		2	2		2	2
1	PZE-101001280	chr1	2306521	1	2	2		2	2		2	2
1	SYN38927	chr1	2693676	0.3	2	2		2	2		2	2
1	SYN35346	chr1	2739971	0.3	2	2		2	2		2	2
1	SYN35337	chr1	2870877	0.8	2	2		2	2		2	2
1	SYN2547	chr1	2941443	1	2	2		2	2		2	2
1	SYN2545	chr1	3014858	0.3	2	2		2	2		2	2
1	SYN11121	chr1	3035496	0.5	2	2		2	2		2	2
1	SYN11129	chr1	3068657	0.3	2	2		2	2		2	2
1	SYN11122	chr1	3078140	0.5	2	2		2	2		2	2
1	SYNGENTA17310	chr1	3130961	1.2	2	2		2	2		2	2
1	SYN30746	chr1	3194019	0.4	2	2		2	2		2	2
1	SYN9369	chr1	3354911	0.8	2	2		2	2		2	2
1	SYN11492	chr1	3665571	0.3	2	2		2	2		2	2
1	SYN11494	chr1	3708114	0.3	2	2		2	2		2	2
1	SYN15069	chr1	3889632	0.6	2	2		2	2		2	2
1	SYN5934	chr1	4306991	0.6	2	2		2	2		2	2
1	SYN7380	chr1	4603414	1.5	2	2		2	2		2	2
1	SYN7751	chr1	4716238	0.9	2	2		2	2		2	2
1	SYN10708	chr1	4764811	0.5	2	2		2	2		2	2
1	PZE-101006745	chr1	4796398	1.4	2	2		2	2		2	2
1	SYN11315	chr1	4994459	1.4	2	2		2	2		2	2
1	PZA01022.1	chr1	5327583	1.4	2	2		2	2		2	2
1	SYN10139	chr1	5438841	1.7	2	2		2	2		2	2
1	PZE-101009163	chr1	5653264	0.9	2	2		2	2		2	2
1	SYN6315	chr1	6195492	0.3	2	2		2	2		2	2
1	SYN6346	chr1	6201190	0.6	2	2		2	2		2	2
1	PZE-101011048	chr1	6547772	0.3	1	2		2	2		2	2
1	SYN13174	chr1	6841926	0.5	1	2		2	2		2	2
1	SYN7706	chr1	7046265	0.5	1	2		2	2		2	2
1	SYN13394	chr1	7456817	0.3	1	2		2	2		2	2
1	SYN13518	chr1	7699553	0.3	1	2		2	2		2	2
1	PZE-101013802	chr1	7861831	0.3	1	2		2	2		2	2
1	PZE-101014003	chr1	7998309	0.3	1	2		2	2		1	2
1	PZE-101014135	chr1	8032199	3	1	2		2	2		1	2
1	SYN11901	chr1	8515602	0.5	1	2		2	2		1	2
1	SYN11911	chr1	8617553	0.4	1	2		2	2		1	2
1	SYN11915	chr1	8631717	0.6	1	2		2	2		1	2
1	SYN6211	chr1	8944033	0.3	1	2		2	2		1	2
1	PZA00447.5	chr1	9052575	0.3	1	2		2	2		1	2
1	PZB01915.1	chr1	9058572	1.6	1	2		2	2		1	2
1	PZA00731.7	chr1	9304303	1	1	2		2	2		1	2
1	SYN14141	chr1	9434247	0.5	1	2		2	2		1	2
1	SYN10547	chr1	9581723	0.8	1	2		2	2		1	2
1	PZE-101017380	chr1	9809995	0.3	1	2		2	2		1	2
1	PZE-101018023	chr1	10533553	0.7	1	2		2	2		1	2
1	PZE-101018668	chr1	10844119	0.5	1	2		2	2		1	2
1	PZE-101019334	chr1	11110601	0.3	1	2		2	2		1	2
1	PZE-101019767	chr1	11532836	0.3	1	2		2	2		1	2
1	SYN20883	chr1	11911814	0.3	1	2		2	2		1	2
1	SYN33828	chr1	12175324	0.7	1	2		2	2		1	2
1	PZE-101020844	chr1	12248726	0.5	1	2		2	2		1	2
1	SYN20609	chr1	12437531	0.8	1	2		2	2		1	2
1	PZE-101021930	chr1	12519269	2.1	1	2		2	2		1	2
1	SYN12549	chr1	12977425	0.5	1	2		2	2		1	2
1	SYN14642	chr1	13684372	0.8	1	2		2	2		1	2
1	SYN5667	chr1	14104282	0.5	1	2		2	2		1	2
1	PZE-101024353	chr1	14449797	0.5	1	2		2	2		1	2
1	PZE-101024424	chr1	14507453	0.6	1	2		2	2		1	2
1	PZA01652.1	chr1	14959203	0.3	1	2		2	2		1	2
1	SYN33162	chr1	14960382	0.3	1	2		2	2		1	2
1	PZE-101025101	chr1	15067963	0.9	1	2		2	2		1	2
1	SYN31163	chr1	15170385	0.3	1	2		2	2		1	2
1	SYN22238	chr1	15491852	0.3	1	2		2	2		1	2
1	PZE-101026749	chr1	16048515	0.6	1	2		2	2		1	2
1	ZM008441-0588	chr1	16335539	0.3	1	2		2	2		1	2
1	SYN14297	chr1	16579851	0.3	1	2		2	2		1	2
1	SYN367	chr1	16826305	0.3	1	2		2	2		1	2
1	PZE-101028930	chr1	17493297	0.3	1	2		2	2		1	2
1	SYN33270	chr1	17654025	0.7	1	2		2	2		1	2
1	PZE-101029587	chr1	17695889	0.3	1	2		2	2		1	2
1	SYN30822	chr1	17714192	1.9	1	2		2	2		1	2
1	PZE-101030211	chr1	18190764	0.3	1	2		2	2		1	2
1	PZE-101030692	chr1	18957087	0.3	1	2		2	2		1	2
1	PZA00358.12	chr1	18980563	0.3	1	2		2	2		1	2
1	PZE-101031146	chr1	19103803	1.2	1	2		2	2		1	2
1	PZE-101031542	chr1	19262378	0.3	1	2		2	2		1	2
1	PZE-101031655	chr1	19346576	0.3	1	2		2	2		1	2
1	SYN7651	chr1	19560075	0.6	1	2		2	2		1	2
1	PZE-101032015	chr1	19640811	1.6	1	2		2	2		1	2
1	PZE-101032230	chr1	19696230	0.3	1	2		2	2		1	2
1	SYN18698	chr1	21525564	1.8	1	2		1	2		1	1
1	SYN430	chr1	21983736	0.3	1	2		1	2		1	1
1	SYN18923	chr1	22379557	0.5	1	2		1	2		1	1
1	PZE-101035341	chr1	23054862	0.3	1	2		1	2		1	1
1	PZD00096.1	chr1	23241186	1.1	1	2		1	2		1	1
1	PZE-101036444	chr1	23936178	0.5	1	2		1	1		1	1
1	PZE-101037211	chr1	24510735	0.5	1	2		1	1		1	1
1	PZE-101037751	chr1	24931201	0.3	1	1		1	1		1	1
1	PZE-101038176	chr1	25376989	0.3	1	1		1	1		1	1
1	SYN30328	chr1	25824203	0.6	1	1		1	1		1	1
1	PZD00026.5	chr3	94598486	0.3	1	1		1	1		1	1
1	SYN250	chr1	26825413	0.3	1	1		1	1		1	1
1	PZE-101039648	chr1	26917064	1.6	1	1		1	1		1	1
1	PZE-101040499	chr1	27172731	1	1	1		1	2		1	1
1	PZE-101041837	chr1	28529484	0.6	1	2		1	2		1	1
1	PZE-101043604	chr1	29684027	0.6	1	2		1	2		1	1
1	PZE-101044448	chr1	30292896	1.2	1	1		1	2		1	1
1	PZE-101046080	chr1	31850441	0.3	1	1		1	2		1	1
1	PZE-101046835	chr1	32197696	0.6	1	1		1	2		1	1
1	SYN10144	chr1	33118004	0.3	1	1		1	2		1	1
1	PZE-101047925	chr1	33123139	0.3	1	1		1	2		1	1
1	PZE-101048115	chr1	33216955	0.6	1	1		1	2		1	1
1	PZE-101049091	chr1	33824383	0.5	1	1		1	2		1	1
1	PZE-101049396	chr1	33968557	0.5	1	1		1	2		1	1
1	PZA00017.1	chr1	35578083	0.3	1	1		1	2		1	1
1	PZE-101054527	chr1	38733586	0.3	1	1		1	2		1	1
1	PZE-101055259	chr1	39139698	0.3	1	1		1	2		1	1
1	PZE-101056007	chr1	39855722	0.5	1	1		1	2		1	1
1	SYN15466	chr1	40139302	0.3	1	1		1	2		1	1
1	SYN9135	chr1	40418574	0.5	1	1		1	2		1	1
1	PZE-101057000	chr1	40511560	0.4	1	1		1	2		1	1
1	PZE-101057994	chr1	41436592	0.5	1	1		1	2		1	1
1	SYN11249	chr1	42921565	0.3	1	1		1	2		1	1
1	SYN12588	chr1	43765452	0.6	1	1		1	2		1	1
1	PZE-101060224	chr1	43970480	0.3	1	1		1	2		1	1
1	PZE-101061225	chr1	45115245	0.5	1	1		1	2		1	1
1	PZE-101061587	chr1	45365633	0.3	1	1		1	2		1	1
1	SYN29464	chr1	45441563	0.3	1	1		1	2		1	1
1	PUT-163a-148958166-556	chr1	45513087	0.3	1	1		1	2		1	1
1	ZM013814-0513	chr1	45772846	0.8	1	1		1	2		1	1
1	SYN10040	chr1	45931011	0.3	1	1		1	2		1	1
1	PZE-101062857	chr1	46122729	0.3	1	1		1	2		1	1
1	PZE-101064334	chr1	47469477	0.3	1	1		2	2		1	2
1	SYN12170	chr1	47505586	0.3	1	1		2	2		1	2
1	PZE-101065262	chr1	48547575	0.3	1	1		2	2		1	2
1	PZE-101065552	chr1	48651131	0.6	1	1		2	2		1	2
1	PZE-101067487	chr1	51010189	1.1	1	1		2	2		1	2
1	PZE-101068888	chr1	52098757	1.1	1	1		2	2		1	2
1	PZE-101069307	chr1	52394588	0.6	1	1		2	2		1	2
1	PZE-101071675	chr1	54189169	0.6	1	1		2	2		1	2
1	PZE-101071843	chr1	54277268	0.3	1	1		2	2		1	2
1	PZE-101072856	chr1	55499148	0.3	1	1		2	2		1	2
1	PZE-101073000	chr1	55506363	0.6	1	1		2	2		1	2
1	PZE-101074076	chr1	56757493	0.3	1	1		2	2		1	2
1	SYN37939	chr1	56892934	0.3	1	1		2	2		1	2
1	PZE-101074969	chr1	58451321	0.3	1	1		2	2		1	2
1	PZE-101074998	chr1	58459159	0.6	1	1		2	2		1	2
1	PZE-101075379	chr1	58712579	0.3	1	1		2	2		1	2
1	PZE-101076878	chr1	60830639	0.4	1	1		2	2		1	2
1	SYN29228	chr1	62530745	0.4	1	1		2	2		1	2
1	PZE-101080201	chr1	64831408	0.9	1	1		2	2		1	2
1	SYN36408	chr1	66024494	0.6	1	1		2	2		1	2
1	PZE-101120107	chr1	66295354	0.9	1	1		2	2		1	2
1	PZE-101081454	chr1	68543937	0.3	1	1		2	2		1	2
1	PZE-101081841	chr1	69289096	0.9	1	1		2	2		1	2
1	PZE-101082523	chr1	69752187	0.3	1	1		2	2		1	2
1	PZE-101082975	chr1	70575326	0.5	1	1		2	2		1	2
1	PZE-101084096	chr1	72351869	0.3	1	1		2	2		1	2
1	SYN339	chr1	72804956	0.6	1	1		2	2		1	2
1	PZE-101086586	chr1	76871645	0.3	1	1		2	2		1	2
1	PZE-101087758	chr1	78702655	0.6	1	1		2	2		1	2
1	PZE-101087969	chr1	79323377	0.9	1	1		2	2		1	2
1	PZE-101088154	chr1	79708387	0.6	1	1		2	2		1	2
1	PZE-101089182	chr1	80918241	0.3	1	1		2	2		1	2
1	PZE-101089322	chr1	80922782	0.3	1	1		2	2		1	2
1	PZE-101089572	chr1	81213033	1.8	1	1		2	2		1	2
1	PZE-101091104	chr1	82945835	0.3	1	1		1	2		1	1
1	PZE-101093639	chr1	86606867	0.3	1	1		1	2		1	1
1	PZE-101094126	chr1	87762856	0.3	1	1		1	2		1	1
1	PZE-101094170	chr1	87769998	0.3	1	1		1	2		1	1
1	PZE-101097163	chr1	87992252	1.2	1	1		1	2		1	1
1	PZE-101097273	chr1	88014649	0.6	1	1		1	2		1	1
1	SYN25508	chr1	89237681	0.9	1	1		1	2		1	1
1	PZE-101098936	chr1	90790537	0.9	1	1		1	2		1	1
1	PZE-101099237	chr1	91188438	0.3	1	1		1	2		1	1
1	PZE-101099263	chr1	91189455	0.6	1	1		1	2		1	1
1	PZE-101096927	chr1	95440325	0.3	1	1		1	2		1	1
1	PZE-101096835	chr1	95489366	0.3	1	1		1	2		1	1
1	PZE-101101256	chr1	98297572	0.6	1	1		1	2		1	1
1	PZE-101101536	chr1	98761833	0.3	1	1		1	2		1	1
1	PZE-101101899	chr1	99697433	0.3	1	1		1	2		1	1
1	PZE-101104401	chr1	105471290	0.7	1	1		1	2		1	1
1	PZE-101105436	chr1	107365735	0.3	1	1		1	2		1	1
1	PZE-101105662	chr1	107851365	0.1	1	1		1	2		1	1
1	SYN25693	chr1	107883631	0.1	1	1		1	2		1	1
1	PZE-101108089	chr1	113972484	0.3	1	1		1	2		1	1
1	PZE-101109208	chr1	116767275	0.3	1	1		1	2		1	1
1	PZE-101111032	chr1	120093389	2.3	1	1		1	2		1	1
1	PZE-101121779	chr1	150709357	1.3	1	1		1	2		3	1
1	PZE-101123982	chr1	155411924	0.9	1	1		1	2		3	1
1	PZE-101124388	chr1	156215338	0.4	1	1		1	2		3	1
1	PZE-101124566	chr1	156537741	0.4	1	1		1	2		3	1
1	SYN18204	chr1	157233234	0.3	1	1		1	2		3	1
1	PZE-101126822	chr1	160854076	0.3	1	1		1	2		3	1
1	SYN382	chr1	162266403	0.6	1	1		1	2		3	1
1	PZE-101128051	chr1	162542042	0.3	1	1		1	2		3	1
1	PZE-101130395	chr1	166806590	0.3	1	1		1	2		3	1
1	PZE-101131597	chr1	169400927	0.6	1	1		1	2		3	1
1	SYN38816	chr1	170305374	0.3	1	1		1	2		3	1
1	PZE-101132145	chr1	170477418	0.3	1	1		1	2		3	1
1	PZE-101133634	chr1	172907882	0.6	1	1		1	2		3	1
1	PZE-101134573	chr1	174174934	0.3	1	1		1	2		3	1
1	SYN38676	chr1	174365776	0.9	1	1		1	2		1	1
1	PZE-101135244	chr1	174639422	0.4	1	1		1	2		1	1
1	PZE-101135833	chr1	175644273	0.3	1	1		1	2		1	1
1	SYN32836	chr1	175893601	0.3	1	1		1	2		1	1
1	PZE-101137860	chr1	178599747	0.4	1	1		1	2		1	1
1	SYN24128	chr1	179597006	0.4	1	1		1	2		1	1
1	PZE-101138985	chr1	179922916	0.6	1	1		1	2		1	1
1	SYN15576	chr1	179964522	0.7	1	1		1	2		1	1
1	PZE-101139819	chr1	180516191	0.3	1	1		1	2		1	1
1	PZE-101140058	chr1	180697454	0.3	1	1		1	2		1	1
1	PUT-163a-21390532-1529	chr1	182995323	0.3	1	1		1	2		1	1
1	SYN1730	chr1	183779311	0.3	1	1		1	2		1	1
1	SYN1734	chr1	183779624	0.3	1	1		1	2		1	1
1	SYN1728	chr1	183808081	0.3	1	1		1	2		1	1
1	SYN1742	chr1	183842089	0.3	1	1		1	2		1	1
1	SYN3632	chr1	184700424	1.2	1	1		1	2		1	1
1	SYN11638	chr1	187587794	0.9	1	1		1	2		1	1
1	PZE-101145571	chr1	188220467	0.3	1	1		1	2		1	1
1	PZE-101146428	chr1	189405915	0.6	1	1		1	2		1	1
1	PZE-101146598	chr1	189773451	0.6	1	1		2	2		1	2
1	PZE-101147579	chr1	191442592	0.3	1	1		2	2		1	2
1	PZE-101149961	chr1	193591740	0.9	1	1		2	2		1	2
1	SYN38769	chr1	194660260	0.3	1	1		2	2		1	2
1	PZE-101150835	chr1	194674422	0.9	1	1		2	2		1	2
1	PUT-163a-5499453-2274	chr1	194732460	1.2	1	1		2	2		1	2
1	PZE-101152132	chr1	195559029	0.3	1	1		2	2		1	2
1	PZE-101152241	chr1	195684390	0.6	1	1		2	2		1	2
1	SYN31539	chr1	196214027	0.6	1	1		2	2		1	2
1	SYN28737	chr1	196642357	0.6	1	1		2	2		1	2
1	PZE-101153599	chr1	196823351	0.3	1	1		2	2		1	2
1	SYN38805	chr1	197269767	0.3	1	1		2	2		1	2
1	PZE-101154103	chr1	197272932	0.3	1	1		2	2		1	2
1	SYN33041	chr1	197661973	0.6	1	1		2	2		1	2
1	PZE-101154881	chr1	197858175	0.3	1	1		2	2		1	2
1	PZE-101155828	chr1	198779072	2	1	1		2	2		1	2
1	PZE-101156458	chr1	199277724	0.7	2	1		2	2		1	2
1	PZE-101156771	chr1	199502844	0.4	2	1		2	2		1	2
1	PZE-101156913	chr1	199631639	0.6	2	1		2	2		1	2
1	SYN26133	chr1	199731381	0.6	2	1		2	2		1	2
1	PZE-101157488	chr1	199963599	0.7	2	1		2	2		1	2
1	PZE-101157937	chr1	200161821	0.4	2	1		2	2		1	2
1	SYN34480	chr1	200469008	1.1	2	1		2	2		1	2
1	PZE-101159132	chr1	201194199	0.3	2	1		2	2		1	2
1	SYN19601	chr1	201736280	0.3	2	1		2	2		1	2
1	PZE-101159556	chr1	201868530	0.3	2	1		2	2		1	2
1	PZE-101159648	chr1	201958398	0.3	2	1		2	2		1	2
1	PZE-101159930	chr1	202169254	0.9	2	1		2	2		1	2
1	PZE0005896632	chr1	202644871	0.1	2	1		2	2		1	2
1	PZE-101161103	chr1	203720397	0.1	2	1		2	2		1	2
1	SYN2012	chr1	204435631	0.5	2	1		2	2		1	2
1	SYN10831	chr1	205387824	0.5	2	1		2	2		1	2
1	SYN20517	chr1	206266016	0.6	2	1		2	2		1	2
1	SYN15301	chr1	207711467	0.3	2	1		2	2		1	2
1	PZE-101165016	chr1	208246885	1.6	2	1		2	2		1	2
1	SYN34585	chr1	209181081	0.3	2	1		2	2		1	2
1	SYN14506	chr1	210467487	0.3	2	1		2	2		1	2
1	PZE-101167434	chr1	210705827	0.6	2	1		2	2		1	2
1	PZE-101167639	chr1	211083097	0.3	2	1		2	2		1	2
1	PZE-101168156	chr1	211453560	0.6	2	1		2	2		1	2
1	PZA03194.1	chr1	212843739	1.3	2	1		2	2		1	2
1	SYN37702	chr1	213152142	0.6	2	1		2	2		1	2
1	PZE-101169699	chr1	213154724	1.1	2	1		2	2		1	2
1	PZE-101171300	chr1	214925252	0.7	2	1		2	2		1	2
1	PZE-101172177	chr1	215762247	0.3	2	1		2	2		1	2
1	SYN28646	chr1	216695475	0.3	2	1		2	2		1	2
1	PZE-101173494	chr1	217252011	0.8	2	1		2	2		1	2
1	PZE-101173830	chr1	217523118	0.3	2	1		2	2		1	2
1	PZE-101174076	chr1	217781852	0.5	2	1		2	2		1	2
1	PZE-101174158	chr1	217875936	0.3	2	1		2	2		1	2
1	SYN31629	chr1	219231030	1.3	2	1		2	2		1	2
1	PZE-101177419	chr1	222398611	0.3	2	1		2	2		1	2
1	PZE-101177728	chr1	222592017	0.3	2	1		2	2		1	2
1	PZE-101178467	chr1	223165736	0.3	2	1		2	2		1	2
1	SYN16352	chr1	223322124	0.3	2	1		2	2		1	2
1	PZE-101178735	chr1	223760550	0.6	2	1		2	2		1	2
1	SYN31262	chr1	223842573	0.3	2	1		2	2		1	2
1	PZE-101179918	chr1	224372583	0.3	2	1		2	2		1	2
1	PZE-101180164	chr1	224722952	0.8	2	1		2	2		1	2
1	PZE-101180531	chr1	225041058	0.7	2	1		1	2		1	1
1	PZE-101181384	chr1	225866807	1.1	2	1		1	2		1	1
1	PZE-101182083	chr1	226317430	0.9	2	1		1	2		1	1
1	PZE-101182760	chr1	227437319	0.6	2	1		1	2		1	1
1	PZE-101183173	chr1	228051317	0.3	2	1		1	2		1	1
1	SYN18165	chr1	228151671	0.6	2	1		1	2		1	1
1	SYN29461	chr1	228317552	0.6	2	1		1	2		1	1
1	PZE-101184757	chr1	229541701	0.4	0	1		1	2		1	1
1	SYN2701	chr1	230015920	1.1	2	1		1	2		1	1
1	PZE-101185524	chr1	230202213	0.7	2	1		1	2		1	1
1	PZE-101186097	chr1	230810204	0.7	2	1		1	2		1	1
1	PZE-101186316	chr1	230921454	0.4	2	1		1	2		1	1
1	PZE-101186685	chr1	231181383	0.4	2	1		1	2		1	1
1	PZE-101186871	chr1	231342037	0.6	2	1		1	2		1	1
1	PZE-101188238	chr1	233456564	0.6	2	1		1	2		1	1
1	SYN14744	chr1	234219351	0.7	2	1		1	2		1	1
1	PZE-101189310	chr1	234910278	0.3	2	1		1	2		1	1
1	PZE-101189670	chr1	235448908	0.3	2	1		1	2		1	1
1	PZE-101189713	chr1	235488582	0.7	2	1		1	2		1	1
1	SYN422	chr1	236231739	0.4	2	1		1	2		1	1
1	PUT-163a-91054620-4735	chr1	237087492	0.3	2	1		1	2		1	1
1	PZE-101191112	chr1	237487223	0.3	2	1		1	2		1	1
1	PZE-101191468	chr1	237659085	0.3	2	1		1	2		1	1
1	PZA00381.5	chr1	238343616	0.3	2	1		1	2		1	1
1	PZE-101192090	chr1	238542709	0.5	2	1		1	2		1	1
1	PZE-101192489	chr1	239104443	0.3	2	1		1	2		1	1
1	SYN21006	chr1	240039874	0.6	2	1		1	2		1	1
1	PZE-101193551	chr1	240383816	1.5	2	1		1	2		1	1
1	SYN33589	chr1	240864820	0.7	2	1		1	2		1	1
1	PZE-101194734	chr1	241508807	0.3	2	1		1	2		1	1
1	PZE-101195407	chr1	242719423	0.3	2	1		1	2		1	1
1	SYN9185	chr1	242913113	0.3	2	1		1	2		1	1
1	PZE-101195541	chr1	242987323	0.6	2	1		1	2		1	1
1	PZE-101195565	chr1	243021141	0.3	2	1		1	2		1	1
1	PZE-101195616	chr1	243126409	1.1	2	1		1	2		1	1
1	PZE-101195985	chr1	243655350	2	1	1		1	2		1	1
1	PZE-101197686	chr1	245955573	0.3	1	1		1	2		1	1
1	SYN12881	chr1	246137184	0.7	1	1		1	2		1	1
1	PUT-163a-149064115-819	chr1	246466342	0.6	1	1		1	2		1	1
1	SYN6110	chr1	246548504	0.3	1	1		1	2		1	1
1	SYN20343	chr1	246685331	0.3	1	1		1	2		1	1
1	SYNGENTA6010	chr1	248422592	0.3	1	1		1	2		1	1
1	PZE-101199628	chr1	248736328	0.3	1	1		1	2		1	1
1	PZE-101199598	chr1	248737375	0.3	1	1		1	2		1	1
1	ZM013506-0433	chr1	249317993	0.3	1	1		1	2		1	1
1	PZE-101203949	chr1	250068693	0.3	1	1		1	2		1	1
1	PZE-101203123	chr1	250891161	0.3	1	1		1	2		1	1
1	PZE-101203166	chr1	250893932	0.5	1	1		1	2		1	1
1	PZE-101203291	chr1	250911095	0.3	1	1		1	2		1	1
1	PZE-101203040	chr1	251041358	0.3	1	1		1	2		1	1
1	PZE-101202660	chr1	251146325	0.3	1	1		1	2		1	1
1	SYN30075	chr1	251163778	0.5	1	1		1	2		1	1
1	SYN28220	chr1	251386221	0.3	1	1		1	2		1	1
1	PZE-101201972	chr1	251711469	0.3	1	1		1	2		1	1
1	PZE-101201243	chr1	252790397	0.4	1	1		1	2		1	1
1	PZE-101201013	chr1	253109684	0.9	1	1		1	2		1	1
1	SYN6278	chr1	253276753	0.4	1	1		1	2		1	1
1	PZE-101204999	chr1	253716559	0.4	1	1		1	2		1	1
1	PZE-101205432	chr1	253960710	0.4	1	1		1	2		2	1
1	PZE-101206027	chr1	254890863	0.4	1	1		1	2		2	1
1	PZE-101206527	chr1	255576116	1.7	1	1		1	2		2	1
1	SYN32091	chr1	256489030	0.3	1	1		1	2		2	1
1	SYN32084	chr1	256515262	0.5	1	1		1	2		2	1
1	PZE-101207480	chr1	256797371	1.4	1	1		1	2		2	1
1	PZE-101208112	chr1	257458841	0.3	1	1		1	2		1	1
1	PZE-101208550	chr1	257995730	0.3	1	1		1	2		1	1
1	PUT-163a-148955657-539	chr1	258365782	0.3	1	1		1	2		1	1
1	SYN20199	chr1	258384695	1.3	1	1		1	2		1	1
1	PZE-101209157	chr1	258553081	0.8	2	1		1	2		1	1
1	PZE-101209438	chr1	258690094	0.5	2	1		1	2		1	1
1	SYN271	chr1	260148154	0.4	2	1		1	2		1	1
1	PZE-101210780	chr1	260404680	0.4	2	1		1	2		1	1
1	SYN2267	chr1	260920359	0.3	2	1		1	2		1	1
1	SYN2268	chr1	260940436	0.8	2	1		1	2		2	1
1	PZE-101211251	chr1	260959318	0.9	2	1		1	2		2	1
1	PZA00709.19	chr1	262720351	0.3	2	1		1	2		2	1
1	PUT-163a-148950351-508	chr1	263200484	0.3	2	1		1	2		2	1
1	PZE-101213906	chr1	264212108	0.3	2	1		1	2		2	1
1	PZE-101214116	chr1	264520117	0.3	2	1		1	2		2	1
1	PZE-101214804	chr1	265437856	0.5	2	1		1	2		2	1
1	PZE-101215428	chr1	266085367	1.6	2	1		1	2		2	1
1	PZE-101215677	chr1	266334191	0.3	2	1		1	2		2	1
1	PZE-101216104	chr1	267162166	0.5	2	1		1	2		2	1
1	SYN14074	chr1	267897461	0.3	2	1		1	2		2	1
1	PZE-101218726	chr1	269932585	0.4	2	1		1	2		2	1
1	PZE-101219227	chr1	270670952	0.4	2	1		1	2		2	1
1	PZE-101219487	chr1	270963711	0.4	2	1		1	2		2	1
1	PZE-101219633	chr1	271025986	0.7	2	1		1	2		2	1
1	PZE-101219932	chr1	271313099	0.7	2	1		1	2		2	1
1	PZE-101219999	chr1	271341256	0.3	2	1		1	2		2	1
1	PZE-101220121	chr1	271681138	0.3	2	1		1	2		2	1
1	SYN31240	chr1	272939237	0.3	2	1		1	2		2	1
1	PZE-101222240	chr1	273342335	0.3	2	1		1	2		2	1
1	SYN20124	chr1	273782694	0.3	2	1		1	2		2	1
1	PZE-101222675	chr1	273866378	0.5	2	1		1	2		2	1
1	PZE-101223251	chr1	274480534	0.3	2	1		1	2		2	1
1	SYN11652	chr1	274884317	0.3	2	1		1	2		2	1
1	PZE-101224017	chr1	274990688	0.3	2	1		1	2		2	1
1	PZE-101224439	chr1	275090882	0.6	2	1		1	2		2	1
1	PZE-101225496	chr1	275780292	0.8	2	1		1	2		2	1
1	SYN16701	chr1	276307975	0.6	1	1		1	2		2	1
1	PZE-101226968	chr1	276989083	0.3	1	1		1	2		2	1
1	SYN19255	chr1	278034724	0.3	1	1		1	2		2	1
1	PZE-101228519	chr1	278451399	0.3	1	1		1	2		2	1
1	PZE-101229013	chr1	278652042	0.3	1	1		1	2		2	1
1	PZE-101229195	chr1	278908851	0.3	1	1		1	2		2	1
1	PZE-101229323	chr1	279068468	0.6	1	1		1	2		2	1
1	PZE-101229632	chr1	279178064	0.3	1	1		1	2		2	1
1	PZE-101229795	chr1	279269507	0.3	1	1		1	2		2	1
1	SYN2725	chr1	279571516	0.3	1	1		1	2		2	1
1	SYN2727	chr1	279626351	0.6	1	1		1	2		2	1
1	PZE-101231475	chr1	280342498	0.3	1	1		1	2		2	1
1	SYN25211	chr1	280975319	0.3	1	1		1	2		2	1
1	PZE-101232581	chr1	281070786	0.6	1	1		1	2		2	1
1	PZE-101232969	chr1	281164488	0.5	1	1		1	2		2	1
1	PZE-101233241	chr1	281335832	0.5	1	1		1	2		2	1
1	SYN2051	chr1	281644340	0.3	1	1		1	2		2	1
1	PZE-101233861	chr1	281709732	0.5	1	1		1	2		2	1
1	SYN10352	chr1	282468793	0.8	1	1		1	2		2	1
1	PUT-163a-149108458-947	chr1	282530892	0.5	1	1		1	2		2	1
1	SYN5985	chr1	282790783	1.4	1	1		1	2		2	1
1	SYN8680	chr1	283601391	0.3	1	1		1	2		2	1
1	PUT-163a-71301715-3073	chr1	284010179	0.5	1	1		1	2		2	1
1	SYN20051	chr1	285126972	0.3	1	1		1	2		2	1
1	PUT-163a-78122363-4402	chr1	285228530	1.4	1	1		1	2		2	1
1	PZE-101237701	chr1	285525052	0.5	1	1		1	2		2	1
1	PZE-101238744	chr1	286339138	0.8	1	1		1	2		2	1
1	SYN19965	chr1	286399396	0.8	1	1		1	2		2	1
1	SYN25673	chr1	286712883	0.3	1	1		1	2		2	1
1	PZA03037.2	chr1	287063457	0.7	1	1		1	2		2	1
1	SYN15007	chr1	287489942	0.5	1	2		1	2		2	1
1	SYN37690	chr1	287713729	0.3	1	2		1	2		2	1
1	SYN91	chr1	288074905	1.1	1	2		1	2		2	1
1	PZE-101241854	chr1	288559212	0.3	1	2		1	2		2	1
1	PZE-101242721	chr1	289238830	1.1	1	2		1	2		2	1
1	PZE-101243675	chr1	290130280	1.9	1	2		1	2		2	1
1	SYN37172	chr1	290856725	0.8	1	2		1	2		2	1
1	SYN27559	chr1	291789227	0.8	1	2		1	2		2	1
1	SYN3285	chr1	292080703	0.3	1	2		1	2		2	1
1	PZB02502.1	chr1	292087937	0.3	1	2		1	1		2	1
1	PZE-101246581	chr1	292337172	0.9	1	2		1	1		2	1
1	PZD00069.4	chr1	292892381	1.1	1	2		1	1		2	1
1	PZE-101248001	chr1	293327617	0.3	1	2		1	1		2	1
1	PZE-101248685	chr1	293646759	1.2	1	2		1	1		2	1
1	SYN21640	chr1	294097769	0.3	1	2		1	1		2	1
1	SYN31870	chr1	294728560	0.6	2	2		1	1		2	1
1	SYN26282	chr1	294924702	2.1	2	2		1	1		2	1
1	PUT-163a-76012177-3730	chr1	295427233	0.6	2	2		1	1		2	1
1	PZE-101251251	chr1	295876688	0.8	2	2		1	1		2	1
1	SYN36179	chr1	296023133	0.3	2	2		1	1		2	1
1	SYN14021	chr1	296259612	0.3	2	2		1	1		2	1
1	PZE-101252431	chr1	296767385	1	2	2		1	1		2	1
1	SYN2035	chr1	297180162	0.3	2	1		1	1		2	1
1	SYN30061	chr1	297376903	0.3	2	1		1	1		2	1
1	PZE-101253504	chr1	297750992	0.3	2	1		1	1		2	1
1	PZE-101253642	chr1	297794535	4.2	2	1		1	1		2	1
1	PZE-101254368	chr1	298277113	0.8	2	1		1	1		2	1
1	SYNGENTA11157	chr1	298332290	0.3	2	1		1	1		2	1
1	SYN6838	chr1	298497315	0.3	2	1		1	1		2	1
1	SYN16572	chr1	298964481	0.6	2	1		1	1		2	1
1	SYN38948	chr1	299125003	0.5	2	1		1	1		2	1
1	PZE-101256110	chr1	299471268	0.5	2	1		1	1		2	1
1	SYN20427	chr1	300272437	--	2	1		1	1		2	1
2	PZE-102000007	chr2	10770	1	1	1		2	1		1	2
2	PUT-163a-76280414-3829	chr2	959006	0.3	1	1		2	1		1	2
2	PUT-163a-78092140-4247	chr2	1285001	1.1	1	1		2	1		1	2
2	SYN20783	chr2	1548075	1.1	1	1		2	1		1	2
2	PZE-102002360	chr2	1723802	0.5	1	1		1	1		1	1
2	PZE-102002992	chr2	1971537	0.3	1	1		1	1		1	1
2	PZE-102003082	chr2	2020244	1.3	1	1		1	1		1	1
2	SYN152	chr2	2119653	1.8	1	1		1	1		1	1
2	SYN7972	chr2	2274276	2.4	1	1		1	1		1	1
2	SYN30	chr2	2547837	0.8	1	1		1	1		1	1
2	SYN44	chr2	2622332	0.3	1	1		1	1		1	1
2	SYN6306	chr2	2785992	0.3	1	1		1	1		1	1
2	SYN14169	chr2	2817036	1.2	1	1		1	1		1	1
2	PZE-102005877	chr2	3107562	0.3	1	1		1	1		1	1
2	PZA-002264005	chr2	3180038	0.7	1	1		1	1		1	1
2	PZE-102006148	chr2	3229157	1.1	1	1		1	1		1	1
2	PZE-102006513	chr2	3391541	4.9	1	1		1	1		1	1
2	PZE-102007348	chr2	3707679	1.7	1	1		1	1		2	1
2	PUT-163a-149071857-836	chr2	3805681	0.3	1	1		1	1		2	1
2	SYN31709	chr2	4054442	0.6	1	1		1	1		2	1
2	SYN31700	chr2	4188743	1.6	1	1		1	1		2	1
2	PZE-102009755	chr2	4365980	1.1	1	1		1	1		1	1
2	SYN3557	chr2	4674071	0.6	1	1		1	1		1	1
2	PZA00396.9	chr2	4692176	1.1	1	1		1	1		1	1
2	SYN10378	chr2	5379504	0.3	1	1		1	1		1	1
2	SYN9292	chr2	5468068	1.3	1	1		1	1		1	1
2	SYNGENTA13689	chr2	5681699	0.9	1	1		1	1		2	1
2	SYN29487	chr2	5824360	0.6	1	1		1	1		2	1
2	SYN27519	chr2	5860173	0.3	1	1		1	1		2	1
2	PZE-102013856	chr2	5997113	0.8	2	1		1	1		2	1
2	PZE-102014212	chr2	6037602	0.3	2	1		1	1		2	1
2	SYN7225	chr2	6176216	0.8	2	1		1	1		2	1
2	PZE-102015152	chr2	6458762	1.3	2	1		1	1		2	1
2	SYN2699	chr2	6983963	1	2	1		1	1		2	1
2	PZE-102017073	chr2	7324638	1.3	2	1		1	1		2	1
2	PZE-102017472	chr2	7666882	0.6	1	1		1	1		2	1
2	PZE-102017620	chr2	7745364	0.8	1	1		1	1		2	1
2	PZE-102018300	chr2	8781646	0.3	1	1		1	1		2	1
2	PUT-163a-60342470-2456	chr2	8910492	1.1	1	1		1	1		2	1
2	SYN12986	chr2	8920324	0.6	1	1		1	1		2	1
2	SYN6132	chr2	9001745	0.5	1	1		1	1		2	1
2	SYN6133	chr2	9015201	1.4	1	1		1	1		2	1
2	SYN1127	chr2	9125504	3.2	1	1		1	1		1	1
2	SYN4738	chr2	9444031	0.9	1	1		1	1		1	1
2	PZE-102021279	chr2	9941674	0.3	1	1		1	1		1	1
2	PZE-102021588	chr2	9997341	1.1	1	1		1	1		1	1
2	SYN5847	chr2	10368832	1.1	1	1		1	1		1	1
2	SYN30558	chr2	10568523	0.3	1	1		1	1		1	1
2	SYN30579	chr2	10603746	0.5	1	1		1	1		1	1
2	SYN37971	chr2	10776598	0.6	1	1		1	1		1	1
2	SYN32566	chr2	11053622	1.3	1	1		1	1		1	1
2	SYN13012	chr2	11367217	3	1	1		1	1		1	1
2	SYN5491	chr2	11762756	0.5	1	1		1	1		1	1
2	SYN456	chr2	11949884	0.8	1	1		1	1		1	1
2	SYN16784	chr2	12196829	1.1	1	1		1	1		1	1
2	zfl2.9	chr2	12644166	0.5	1	1		1	1		1	1
2	PZE-102027971	chr2	13154161	0.8	1	1		1	1		1	1
2	PZE-102028305	chr2	13300441	1.6	1	1		1	1		1	1
2	SYN6586	chr2	13784703	0.6	1	2		1	1		1	1
2	SYN16703	chr2	14222128	0.6	1	2		1	1		1	1
2	PZE-102030524	chr2	14267707	0.3	1	2		1	1		1	1
2	PZE-102030673	chr2	14331721	0.3	1	2		1	1		1	1
2	PZE-102030787	chr2	14402460	1.2	1	2		1	1		1	1
2	PUT-163a-31406116-1928	chr2	14721161	0.3	1	2		1	1		1	1
2	SYN8783	chr2	14835974	1.1	1	2		1	1		1	1
2	SYN3308	chr2	15133336	1.4	1	2		1	1		1	1
2	PZA02337.4	chr2	15580132	0.3	1	2		1	1		1	1
2	SYN14433	chr2	15909091	1.1	1	2		1	1		1	1
2	SYN7466	chr2	15989022	0.5	1	2		1	1		1	1
2	PZE-102034797	chr2	16532267	0.3	1	2		1	1		1	1
2	PZE-102034918	chr2	16547063	0.8	1	2		1	1		1	1
2	PZE-110090205	chr10	139746408	0.9	1	2		1	1		1	1
2	PZE-110089469	chr10	139307919	1.1	1	2		1	1		1	1
2	ZM011415-0567	chr2	16873555	1.4	1	2		1	1		1	1
2	SYN29780	chr2	17791824	0.8	1	2		1	1		1	1
2	PZE-102037684	chr2	18120475	0.5	1	2		1	1		1	1
2	SYN20892	chr2	18134220	0.3	1	2		1	1		1	1
2	PZE-102038161	chr2	18316951	0.3	1	2		1	1		1	1
2	PZE-102038265	chr2	18417725	0.3	1	2		1	1		1	1
2	PZE-102038543	chr2	18622594	0.3	1	2		1	1		1	1
2	PZE-102038897	chr2	19132913	0.6	1	2		1	1		1	1
2	PZE-102039583	chr2	19432056	0.6	1	2		1	1		1	1
2	PZE-102040312	chr2	20103068	0.6	1	2		1	1		1	1
2	PZE-102040639	chr2	20393117	2.2	1	2		1	1		1	1
2	SYN25976	chr2	21794826	0.6	1	2		1	1		1	1
2	PZE-102043154	chr2	21874416	0.3	1	2		1	1		1	1
2	PZA00590.1	chr2	22069205	0.4	1	2		1	1		1	1
2	PZE-102043995	chr2	22704923	0.4	1	2		1	1		1	1
2	SYN21116	chr2	22884570	0.3	1	2		1	1		1	1
2	PZE-102044503	chr2	22951381	0.3	1	2		1	1		1	1
2	PZE-102045032	chr2	23093122	0.9	1	2		1	1		1	1
2	PZE-102045735	chr2	23556814	0.6	1	2		1	1		1	1
2	PZE-102046696	chr2	24033371	0.3	1	2		1	1		1	1
2	PZE-102047224	chr2	24809381	0.3	1	2		1	1		1	1
2	SYN38823	chr2	26137220	0.6	1	2		1	1		1	1
2	PZE-102049428	chr2	27586034	0.3	1	2		1	1		1	1
2	SYN635	chr2	27810298	0.4	1	2		1	1		1	1
2	PZE-102050135	chr2	28006625	1.1	1	2		1	1		1	1
2	PZE-102050546	chr2	28199615	0.3	0	2		1	1		1	1
2	PZE-102050587	chr2	28309765	1.3	1	2		1	1		1	1
2	SYN2579	chr2	30261576	0.4	3	2		1	1		1	1
2	PUT-163a-148957860-553	chr2	32492387	0.6	2	2		1	1		1	1
2	PZE-102055572	chr2	33499665	0.3	2	2		1	1		1	1
2	PZE-102055929	chr2	33621498	0.3	2	2		1	1		1	1
2	PZE-102056594	chr2	34569022	0.3	2	2		1	1		1	1
2	PZE-102056733	chr2	34671116	0.9	2	2		1	1		1	1
2	SYN10823	chr2	36891244	1.1	2	2		1	1		1	1
2	PZE-102060224	chr2	38546950	0.4	2	2		1	1		1	1
2	PZE-102060428	chr2	38694325	0.4	2	2		1	1		1	1
2	PZE-102060571	chr2	38802418	0.3	2	2		1	1		1	1
2	PZE-102060918	chr2	39315566	0.6	2	2		1	1		1	1
2	PZE-102061118	chr2	39429510	0.3	2	2		1	1		1	1
2	PZE-102061320	chr2	39621308	0.5	2	2		1	1		1	1
2	PZE-102061736	chr2	40012500	0.4	2	2		1	1		1	1
2	SYN26600	chr2	40588254	0.7	2	2		1	1		1	1
2	PZE-102063367	chr2	41733910	0.9	2	2		1	1		1	1
2	SYN15436	chr2	42000920	0.9	2	2		1	1		1	1
2	PZE-102067031	chr2	44472541	0.3	2	2		1	1		1	1
2	PZE-102067907	chr2	45766231	0.3	2	2		1	1		1	1
2	SYN21926	chr2	48421449	0.3	2	2		1	1		1	1
2	PZE-102070399	chr2	48427895	0.3	2	2		1	1		1	1
2	SYN23576	chr2	49923876	0.3	2	2		1	1		1	1
2	SYN38708	chr2	51280924	0.3	2	2		1	1		1	1
2	SYN22303	chr2	51331986	0.3	2	2		1	1		1	1
2	PZE-102075471	chr2	55801159	0.6	2	2		1	1		1	1
2	PZA03756.2	chr2	58470691	0.6	2	2		1	3		1	1
2	SYN36987	chr2	59712482	0.3	2	2		1	3		1	1
2	PZE-102077462	chr2	60070382	0.6	2	2		1	3		1	1
2	PZE-102078110	chr2	60874421	0.3	2	2		1	3		1	1
2	PZE-102078384	chr2	60948241	0.3	2	2		1	3		1	1
2	PZE-102078403	chr2	60949381	0.3	2	2		1	3		1	1
2	PZE-102079950	chr2	63372339	0.3	2	2		1	3		1	1
2	PZE-102080336	chr2	63949812	0.3	2	2		1	3		1	1
2	PZE-102080513	chr2	64277757	0.9	2	2		1	3		1	1
2	PZE-102080745	chr2	64605765	0.3	2	2		1	3		1	1
2	SYN37607	chr2	67931211	1.4	2	2		1	0		1	1
2	PZE-102083245	chr2	70285961	0.5	2	2		1	1		1	1
2	SYN27686	chr2	72456512	1.4	2	2		1	2		1	1
2	SYN36415	chr2	80300486	1.1	2	2		1	2		1	1
2	PZE-102093185	chr2	104173818	1	2	2		1	2		1	1
2	PZE-102095526	chr2	109492167	1.8	2	2		1	2		1	1
2	PZE-102098265	chr2	115070099	1.9	2	2		1	2		1	1
2	PZE-102100397	chr2	119531183	0.4	2	2		1	2		1	1
2	SYN32508	chr2	136182428	0.4	2	2		1	2		1	1
2	PZE-102107533	chr2	136666707	0.7	2	2		1	2		1	1
2	PZE-102110333	chr2	142684984	0.4	2	2		1	2		1	1
2	PZE-102111351	chr2	144169321	0.3	2	2		1	2		1	1
2	SYN36645	chr2	144984928	0.4	2	2		1	2		1	1
2	PZE-102113171	chr2	148506108	0.8	2	2		1	2		1	1
2	PZE-102113254	chr2	148668875	0.4	2	2		1	2		1	1
2	SYN22873	chr2	148866078	0.5	2	2		1	2		1	1
2	PZE-102114250	chr2	150168952	0.4	2	2		1	2		1	1
2	PZE-102115690	chr2	153014910	0.3	2	2		1	2		1	1
2	PZE-102115730	chr2	153128900	0.3	2	2		1	2		1	1
2	PZE-102116009	chr2	153439441	0.3	2	2		1	2		1	1
2	PZE-102117310	chr2	156726411	0.3	2	2		1	2		1	1
2	PZE-102117505	chr2	157235174	0.3	2	2		1	2		1	1
2	PUT-163a-149102041-931	chr2	157292561	1.1	2	2		1	2		1	1
2	PZE-102119060	chr2	160788859	0.3	2	2		1	2		1	1
2	PZE-102119448	chr2	161704695	0.3	2	2		1	2		1	1
2	SYN8406	chr2	163565006	0.4	2	2		1	2		1	1
2	PZE-102120293	chr2	163840440	0.7	2	2		1	2		1	1
2	SYN7202	chr2	168703182	0.3	2	2		1	2		1	1
2	SYN6624	chr2	169736927	0.3	2	2		1	2		1	1
2	PZE-102124424	chr2	173418120	0.5	2	2		1	2		1	1
2	PZE-102124831	chr2	173777357	1.1	2	2		1	2		1	1
2	PZE-102124713	chr2	173766973	0.5	2	2		1	2		1	1
2	PZE-102125367	chr2	174425139	0.5	2	2		1	2		1	1
2	PZE-102126161	chr2	175517220	0.7	2	2		1	2		1	1
2	SYN9560	chr2	175831713	0.4	2	2		1	2		1	1
2	PZE-102127350	chr2	177179134	0.5	2	2		1	2		1	1
2	SYN33470	chr2	177899328	0.5	2	2		1	2		1	1
2	PZE-102130369	chr2	180527693	0.5	2	2		1	2		1	1
2	PZE-102131289	chr2	181674678	0.8	2	2		1	2		1	1
2	PZE-102131393	chr2	181682109	0.3	2	2		1	2		1	1
2	PZE-102131600	chr2	181977188	0.3	2	2		1	2		1	1
2	PZE-102131796	chr2	182174755	0.8	2	2		1	2		1	1
2	PZE-102132549	chr2	183105525	0.8	2	2		1	2		1	1
2	PZE-102133290	chr2	183754638	0.3	2	2		1	2		1	1
2	PZE-102133496	chr2	183928202	0.8	0	2		1	2		1	1
2	PZE-102134014	chr2	184259332	0.8	2	2		1	1		1	1
2	PZE-102135100	chr2	185018645	1	2	2		1	1		1	1
2	SYN30240	chr2	185234482	0.8	2	2		1	1		1	1
2	PZE-102136109	chr2	185693530	1.8	2	2		1	1		1	1
2	PZE-102136708	chr2	185857209	1.1	2	2		1	1		1	1
2	PZE-102137410	chr2	186265441	0.8	2	2		1	1		1	1
2	PZE-102137862	chr2	186641473	0.3	2	2		1	1		1	1
2	PZE-102138112	chr2	186851829	0.3	2	2		1	1		1	1
2	SYN33697	chr2	187126094	0.8	2	2		1	1		1	1
2	PZE-102139190	chr2	187622339	0.3	2	2		1	1		1	1
2	PZE-102139383	chr2	187633354	0.3	2	2		1	1		1	1
2	PZE-102139664	chr2	187818481	0.3	2	2		1	1		1	1
2	PZE-102140144	chr2	188161371	0.6	2	2		1	1		1	1
2	PZE-102140935	chr2	188526520	0.5	2	2		1	1		1	1
2	SYN26573	chr2	188983797	0.6	2	2		1	1		1	1
2	PZE-102142917	chr2	189717808	0.4	2	2		1	1		1	1
2	PUT-163a-76292635-3968	chr2	190158725	0.8	2	2		1	3		1	1
2	PZE-102143912	chr2	190865859	2.1	2	2		1	1		1	1
2	SYN19863	chr2	191148734	0.8	2	2		1	3		1	1
2	PZE-102144397	chr2	191375902	0.8	2	2		1	2		1	1
2	PZE-102145051	chr2	192161777	0.4	2	2		1	3		1	1
2	SYN19722	chr2	192421782	0.6	2	2		1	3		1	1
2	SYNGENTA12112	chr2	193319543	0.3	2	2		1	2		2	1
2	ZM010337-0281	chr2	193494287	1.4	2	2		1	2		2	1
2	PZE-102147873	chr2	194635503	0.4	2	2		1	2		2	1
2	PZE-102148135	chr2	195051904	0.7	2	2		1	1		2	1
2	PZE-102149656	chr2	196383842	0.5	2	2		1	1		2	1
2	SYN15804	chr2	198724266	1.3	2	2		1	1		2	1
2	PZE-102153698	chr2	200747334	0.3	2	2		1	1		2	1
2	SYNGENTA3331	chr2	202311926	0.5	2	2		1	1		2	1
2	PZE-102155019	chr2	202423487	0.3	2	2		1	1		2	1
2	SYN30953	chr2	202643907	0.3	2	2		1	1		2	1
2	SYN20477	chr2	203154378	0.3	2	2		1	1		2	1
2	SYN26925	chr2	203254118	1.3	2	2		1	1		2	1
2	PZE-102159305	chr2	205905372	0.5	2	2		1	1		2	1
2	PZE-102161536	chr2	207358447	0.4	2	2		1	1		2	1
2	PZE-102162076	chr2	207836297	0.4	2	2		1	1		2	1
2	PZE-102162540	chr2	208129231	2	2	2		1	1		1	1
2	SYN7498	chr2	209254978	1	2	2		1	1		1	1
2	SYN9532	chr2	209645932	0.6	2	2		1	1		1	1
2	SYN24422	chr2	210393174	0.3	2	2		1	1		1	1
2	SYN259	chr2	210859226	1.2	2	2		1	1		1	1
2	SYN733	chr2	211793024	0.3	2	2		1	1		1	1
2	SYN31932	chr2	212245013	0.3	2	2		1	1		1	1
2	SYN10674	chr2	212528937	0.6	2	2		1	1		1	1
2	SYN751	chr2	212647057	0.3	2	2		1	1		1	1
2	PZE-102170920	chr2	214079953	0.6	2	2		1	1		1	1
2	PZE-102170996	chr2	214210573	1.7	2	2		1	0		1	1
2	SYN33231	chr2	215485183	1.6	1	2		1	1		1	1
2	PZE-102174545	chr2	217120417	0.8	1	2		1	1		1	1
2	PZE-102176273	chr2	219023887	0.5	1	2		1	1		1	1
2	PZE-102177071	chr2	219661637	0.3	1	2		1	1		1	1
2	PZE-102176967	chr2	219730754	0.5	1	2		1	1		1	1
2	SYN5469	chr2	219801993	0.3	1	2		1	1		1	1
2	PZA-000527006	chr2	219860018	1.1	1	2		1	1		1	1
2	SYN27033	chr2	220322486	0.6	1	2		1	1		1	1
2	PZE-102177631	chr2	220429691	0.6	1	2		1	1		1	1
2	PZE-102179558	chr2	222434786	0.6	1	2		1	1		1	1
2	PZE-102179704	chr2	222467895	0.3	1	2		1	1		1	1
2	PZE-102179850	chr2	222649969	2.7	1	2		1	1		1	1
2	PZE-102180652	chr2	223173416	0.6	1	2		1	1		1	1
2	SYN18300	chr2	223308030	1.9	1	2		1	1		1	1
2	PUT-163a-76909091-3994	chr2	223976034	0.3	1	2		1	1		1	1
2	PZE-102181758	chr2	224175323	0.3	1	2		1	1		1	1
2	SYN31625	chr2	224549805	1.1	1	2		1	1		1	1
2	SYN28305	chr2	225530997	0.8	1	2		1	1		1	1
2	SYN29925	chr2	225784693	0.8	1	2		1	1		1	1
2	SYN8350	chr2	226205570	0.3	1	2		1	1		1	1
2	PZE-102183628	chr2	226370656	0.3	1	2		1	1		1	1
2	PZE-102183761	chr2	226394530	0.5	1	2		1	1		1	1
2	SYN7388	chr2	226447182	0.3	1	2		1	1		1	1
2	SYN7210	chr2	228036900	0.3	1	2		1	1		1	1
2	PZE-102184804	chr2	228744448	0.5	1	2		1	1		1	1
2	PZE-102184919	chr2	228804355	0.8	1	2		1	1		1	1
2	PZE-102185353	chr2	229130229	0.5	1	2		1	1		1	1
2	PZE-102185406	chr2	229188586	0.8	1	2		1	1		1	1
2	SYN6350	chr2	229414096	0.3	1	2		1	1		1	1
2	PZE-102186160	chr2	229917830	0.8	1	2		1	1		1	1
2	PZE-102186216	chr2	229979263	0.5	1	2		1	1		1	1
2	PZE-102186267	chr2	229990484	0.3	1	2		1	1		1	1
2	PZE-102186322	chr2	230001772	0.3	1	2		1	1		1	1
2	PZE-102186773	chr2	230885423	0.3	1	2		1	1		1	1
2	PUT-163a-21390620-1533	chr2	230934374	0.8	1	2		1	1		1	1
2	PZE-102187473	chr2	231380389	0.3	1	2		1	1		1	1
2	SYN20403	chr2	232098825	0.3	1	2		1	1		1	1
2	SYN20399	chr2	232167912	1.4	1	2		1	1		1	1
2	SYN37219	chr2	232368205	0.5	1	2		1	1		1	1
2	SYN37221	chr2	232392706	0.3	1	2		1	1		1	1
2	SYN37214	chr2	232461062	1.1	1	2		1	1		1	1
2	SYN37222	chr2	232528683	0.3	1	2		1	1		1	1
2	SYN30088	chr2	232650940	1.3	1	2		1	1		1	1
2	SYN14632	chr2	232987439	0.3	1	2		1	1		1	1
2	SYN7578	chr2	233117664	0.3	1	2		1	1		1	1
2	SYN34408	chr2	233426438	1.4	1	2		1	1		1	1
2	SYN31202	chr2	233677897	0.3	1	2		1	1		1	1
2	SYN6451	chr2	233794457	0.8	1	2		1	1		1	1
2	SYN37310	chr2	234032004	1.1	1	2		1	1		1	1
2	PZE-102191900	chr2	234266187	0.6	1	2		1	1		1	1
2	SYN24938	chr2	234408477	1.1	1	2		1	1		1	1
2	PZE-102192159	chr2	234436947	0.5	1	2		1	1		1	1
2	SYN6439	chr2	234722418	5.5	1	2		1	1		1	1
2	PZE-102192587	chr2	234839771	0.5	1	2		2	2		1	2
2	PZE-102193011	chr2	235852849	0.5	1	2		2	2		1	2
2	PZD00022.3	chr2	235853500	1	1	2		2	2		1	2
2	PZE-102193611	chr2	236351458	0.5	1	2		2	1		1	2
2	SYN5631	chr2	236409469	1.1	1	2		2	1		1	2
2	PZE-102193904	chr2	236615130	--	1	2		1	1		1	1
3	PZE-103000497	chr3	1350533	0.8	2	2		1	2		2	1
3	SYN5839	chr3	1468409	0.5	2	2		1	2		2	1
3	PZE-103001622	chr3	1773319	0.8	2	2		1	2		2	1
3	SYN778	chr3	2101516	1.6	2	2		1	2		2	1
3	SYN764	chr3	2218889	1.4	2	2		1	2		2	1
3	SYN10208	chr3	2745080	0.5	2	2		1	2		2	1
3	SYN28626	chr3	2813597	2.1	2	2		1	2		2	1
3	SYN34600	chr3	3095871	0.9	2	2		1	2		2	1
3	SYN34622	chr3	3311084	4	2	2		1	2		2	1
3	SYN25617	chr3	3456454	4.6	2	2		1	2		2	1
3	PZE-103006124	chr3	3550275	1.3	2	2		1	2		2	1
3	SYN15343	chr3	3830081	0.5	2	2		1	2		2	1
3	SYN15344	chr3	3840948	0.5	2	2		1	2		2	1
3	SYN15334	chr3	3915432	0.5	2	2		1	2		2	1
3	PZE-103007349	chr3	4064478	1.3	2	2		2	2		2	2
3	PZE-103007930	chr3	4546895	1.7	2	2		2	2		2	2
3	SYN5649	chr3	4679410	0.3	2	2		2	2		2	2
3	PZE-103008616	chr3	4713354	1	2	2		2	2		2	2
3	SYN10329	chr3	4844708	1.4	2	2		2	2		2	2
3	SYN7900	chr3	5433765	0.4	2	2		2	2		2	2
3	SYN31010	chr3	5674706	0.7	2	2		2	2		2	2
3	PUT-163a-148951348-515	chr3	5788501	1.5	2	2		2	2		2	2
3	PZA03527.1	chr3	5985118	0.5	2	2		2	2		2	2
3	PZE-103011717	chr3	6101141	1.1	2	2		2	2		2	2
3	PZE-103012907	chr3	6683570	1.8	2	2		2	2		2	2
3	PZE-103013676	chr3	7078802	1.2	2	2		2	2		2	2
3	PZE-103014244	chr3	7519876	0.5	2	2		2	2		2	2
3	SYN5641	chr3	7971247	0.6	2	2		2	2		2	2
3	PZE-103014890	chr3	8034109	2.8	2	2		2	2		2	2
3	PZE-103015618	chr3	8595582	0.3	2	2		2	2		2	2
3	PZE-103015689	chr3	8816424	0.3	2	2		2	2		2	2
3	SYN13709	chr3	8978060	0.3	2	2		2	2		2	2
3	SYN13699	chr3	9067379	1.1	2	2		2	2		2	2
3	PZE-103016432	chr3	9316642	4.2	2	2		2	2		2	2
3	PZE-103017663	chr3	10325135	2.2	2	1		2	2		2	2
3	PZE-103018830	chr3	11029501	1.1	2	1		2	2		2	2
3	PZE-103020274	chr3	12563408	0.6	2	1		2	2		2	2
3	PZE-103020815	chr3	12883323	1.4	2	1		2	2		2	2
3	PZE-103020945	chr3	13068463	0.3	2	1		2	2		2	2
3	PZE-103021174	chr3	13277867	1.3	2	1		2	2		2	2
3	PZE-103021381	chr3	13504561	0.8	2	1		2	2		2	2
3	SYN12453	chr3	14470338	0.3	2	1		2	2		2	2
3	PZE-103023198	chr3	15473768	0.3	2	1		2	2		2	2
3	PZE-103023792	chr3	16424786	1.5	2	1		2	2		2	2
3	PZE-103025270	chr3	17924068	0.3	2	1		2	2		2	2
3	ZM013773-0223	chr3	18026149	0.6	2	1		2	2		2	2
3	PZE-103025956	chr3	18994492	0.7	2	1		2	2		2	2
3	SYN8195	chr3	19926946	0.4	3	1		2	2		3	2
3	PZE-103027358	chr3	19966911	2	2	1		2	2		2	2
3	PZE-103027810	chr3	20392273	1.3	1	1		2	2		2	2
3	SYN19341	chr3	21553101	1.3	1	1		2	2		2	2
3	PZE-103030646	chr3	22816138	0.4	1	1		2	2		2	2
3	SYN555	chr3	23011641	0.4	1	1		2	2		0	2
3	PZE-103031307	chr3	23209748	0.3	1	1		2	2		2	2
3	PZE-103031593	chr3	23734061	0.3	1	1		2	2		2	2
3	PZE-103031875	chr3	24282518	0.3	1	1		2	2		2	2
3	PZE-103032194	chr3	24906062	0.3	1	1		2	2		2	2
3	PZE-103032163	chr3	24916572	0.3	1	1		2	2		2	2
3	PZE-103033172	chr3	26007027	0.3	1	1		2	2		2	2
3	PZE-103033317	chr3	26079457	0.3	1	1		2	2		2	2
3	PZE-103033638	chr3	26309587	0.5	1	1		2	2		2	2
3	PZE-103035303	chr3	28612817	0.3	1	1		2	2		2	2
3	SYN32859	chr3	28619899	0.8	1	1		2	2		2	2
3	PZE-103036480	chr3	30035149	0.3	1	1		2	2		2	2
3	SYN6607	chr3	30854638	0.3	1	1		2	2		2	2
3	PZE-103037037	chr3	31101184	0.8	1	1		2	2		1	2
3	SYN6645	chr3	32781305	0.4	1	1		2	2		1	2
3	PZE-103040860	chr3	36693112	0.3	3	2		2	2		1	2
3	PZE-103042957	chr3	41190876	0.6	3	2		2	2		1	2
3	PZE-103044021	chr3	43368239	0.6	3	2		2	2		1	2
3	PZE-103045745	chr3	47499620	0.3	3	2		2	2		1	2
3	PZE-103046776	chr3	48982433	0.3	0	2		2	2		1	2
3	PZE-103047918	chr3	50609723	0.3	3	2		2	2		1	2
3	PZE-103048786	chr3	52292103	0.3	3	2		2	2		1	2
3	PZE-103049023	chr3	53008392	0.3	3	1		2	2		1	2
3	PUT-163a-78113073-4314	chr3	58714575	0.3	3	1		2	2		1	2
3	PZA03242.1	chr3	58903905	0.3	3	1		2	2		2	2
3	PZE-103058599	chr3	79609017	0.5	1	1		2	2		2	2
3	PZE-103069267	chr3	85652110	0.3	1	1		2	2		2	2
3	PZE-103067499	chr3	88709514	0.5	3	1		2	2		2	2
3	PZE-103069511	chr3	113552341	0.3	1	1		2	2		2	2
3	SYN34166	chr3	114873798	0.5	1	1		2	2		2	2
3	PZE-103070521	chr3	114875596	0.3	1	1		2	2		2	2
3	PZE-103071406	chr3	117256740	0.3	1	1		2	2		2	2
3	PZE-103071771	chr3	118021306	0.3	1	1		2	2		2	2
3	PZE-103071962	chr3	118477232	0.3	1	1		2	2		2	2
3	PZE-103072414	chr3	119322657	0.3	1	1		2	2		2	2
3	PZE-103073990	chr3	122493453	0.3	1	1		2	2		2	2
3	PZE-103074774	chr3	123658210	0.8	1	1		2	2		2	2
3	PZE-103074862	chr3	123784371	0.6	1	1		2	2		2	2
3	PZE-103076950	chr3	127544472	0.3	1	1		2	2		2	2
3	SYN9674	chr3	128881472	0.6	1	1		2	2		2	2
3	PZE-103079834	chr3	132269308	0.3	1	1		2	2		2	2
3	PZE-103081079	chr3	134683269	0.3	1	1		2	2		2	2
3	PZE-103082568	chr3	136781924	0.6	1	1		2	2		3	2
3	SYN21196	chr3	137714579	0.3	1	2		2	2		3	2
3	PZE-103084178	chr3	139507712	0.3	1	2		2	2		3	2
3	PUT-163a-16919470-1025	chr3	142695278	0.5	1	2		2	2		3	2
3	PZE-103086306	chr3	142902403	0.3	1	2		2	2		3	2
3	ZM013590-0373	chr3	147398536	0.3	1	2		2	2		3	2
3	PZE-103089292	chr3	147592105	0.3	1	2		2	2		3	2
3	SYN16520	chr3	147676742	0.3	1	2		2	2		3	2
3	PZE-103092640	chr3	153261926	0.3	1	2		2	2		2	2
3	PZE-103092836	chr3	153856954	0.3	1	2		2	2		2	2
3	PZE-103092940	chr3	153924106	0.8	1	2		2	2		2	2
3	PZE-103093392	chr3	154557178	0.5	1	2		2	2		2	2
3	PZE-103093415	chr3	154562528	2.2	1	2		2	2		2	2
3	PZE-103096466	chr3	156304805	0.3	1	2		2	2		2	2
3	PZE-103097270	chr3	157018354	0.3	1	2		2	2		2	2
3	SYN5818	chr3	157759194	0.3	1	2		2	2		2	2
3	PZE-103097969	chr3	157918370	0.3	1	2		2	2		2	2
3	PZE-103099020	chr3	159378587	0.3	1	2		2	2		2	2
3	PZE-103099600	chr3	159817878	0.3	1	2		2	2		2	2
3	PZE-103099719	chr3	159861315	0.8	1	2		2	2		2	2
3	PZE-103100065	chr3	160083617	0.5	1	2		2	2		2	2
3	PZE-103101073	chr3	161649325	0.5	1	2		2	2		2	2
3	PZE-103101164	chr3	161728699	0.5	1	2		2	2		2	2
3	SYN6021	chr3	162065594	1	1	2		2	2		2	2
3	PZE-103103516	chr3	165169201	1.3	1	2		2	2		2	2
3	PZE-103104329	chr3	165855080	0.8	1	2		2	2		2	2
3	PZE-103105057	chr3	166244940	0.5	1	1		2	2		2	2
3	PUT-163a-76293601-3974	chr3	166448477	0.3	1	1		2	2		2	2
3	SYN31498	chr3	166663935	0.3	1	1		2	2		2	2
3	PZE-103106160	chr3	166998647	0.3	1	1		2	2		2	2
3	PZE-103107057	chr3	167685734	0.8	1	1		2	2		2	2
3	PZE-103108302	chr3	169114452	1.7	1	1		2	2		2	2
3	PZE-103108995	chr3	169746635	0.3	1	1		2	2		2	2
3	PZE-103109369	chr3	170107274	0.6	1	1		2	2		2	2
3	PZE-103109875	chr3	170436993	1.7	1	1		2	2		2	2
3	PZE-103112971	chr3	172675582	0.8	1	1		2	2		2	2
3	PZA03475.1	chr3	173376531	0.5	1	1		2	2		2	2
3	SYN28723	chr3	173696262	0.3	1	1		2	2		2	2
3	SYN30765	chr3	173803352	0.3	1	1		2	2		2	2
3	PZE-103114860	chr3	174764059	0.3	1	1		2	2		2	2
3	PZE-103115618	chr3	175554472	1.1	1	1		2	2		2	2
3	PZE-103116584	chr3	175988805	3	1	1		2	2		2	2
3	PZE-103118331	chr3	177019447	1.1	1	2		2	2		2	2
3	PZE-103119152	chr3	178100497	0.3	1	2		2	2		2	2
3	SYN21417	chr3	178183413	0.3	1	2		2	2		2	2
3	PZE-103119827	chr3	178326770	0.4	1	2		2	2		2	2
3	PZE-103120924	chr3	179219534	0.7	1	2		2	2		2	2
3	SYN30212	chr3	179411625	0.3	1	2		2	2		2	2
3	SYN8834	chr3	179989195	2	1	2		2	2		2	2
3	SYN31729	chr3	180776406	0.3	1	2		2	2		2	2
3	PZE-103123171	chr3	180899575	0.3	1	2		2	2		2	2
3	PZE-103123331	chr3	181066730	0.3	1	2		2	2		2	2
3	SYN31221	chr3	181071624	0.9	1	2		2	2		2	2
3	SYN31225	chr3	181100344	0.9	1	2		2	2		2	2
3	PZE-103123894	chr3	181553211	0.3	2	2		2	2		2	2
3	PZE-103123992	chr3	181615798	0.3	2	2		2	2		2	2
3	PZE-103124449	chr3	181768919	0.3	2	2		2	2		2	2
3	SYN37012	chr3	181826802	0.8	2	2		2	2		2	2
3	PZE-103124901	chr3	182060793	0.3	2	2		2	2		2	2
3	SYN10562	chr3	182710864	0.5	2	2		2	2		2	2
3	PZE-103125499	chr3	183119536	0.3	2	2		2	2		2	2
3	PZE-103126371	chr3	184000144	0.3	2	2		2	2		2	2
3	SYN9245	chr3	184214017	0.8	2	2		2	2		2	2
3	SYN1220	chr3	184434775	0.3	2	2		2	2		2	2
3	PZE-103128590	chr3	185273524	0.5	2	2		2	2		2	2
3	PZE-103128818	chr3	185762894	1	2	2		2	2		2	2
3	PZE-103129454	chr3	186216518	0.5	2	2		2	2		2	2
3	SYN3795	chr3	186794084	0.8	2	2		2	2		2	2
3	PZA03648.2	chr3	187032011	0.6	2	2		2	2		2	2
3	SYN21220	chr3	187438673	0.3	2	2		2	2		2	2
3	PZE-103131099	chr3	187451031	0.7	2	2		2	2		2	2
3	PZE-103132593	chr3	188515130	0.4	2	2		2	2		2	2
3	PZE-103132991	chr3	188669780	0.7	2	2		2	2		2	2
3	PZE-103133772	chr3	189536582	0.3	2	2		2	2		2	2
3	SYN39062	chr3	189654245	0.6	2	2		2	2		2	2
3	SYN5522	chr3	189900648	0.6	2	2		2	2		2	2
3	PZE-103134949	chr3	190446489	0.6	2	2		2	2		2	2
3	SYN1528	chr3	191004766	0.8	2	2		2	2		2	2
3	PZE-103136011	chr3	191374026	0.3	2	2		2	2		2	2
3	PUT-163a-16926572-1146	chr3	191612805	0.3	2	2		2	2		2	2
3	SYN23089	chr3	191925944	0.3	2	2		2	2		2	2
3	SYN5782	chr3	194038676	0.3	2	2		2	2		2	2
3	SYN1480	chr3	195058291	1.4	2	2		2	2		2	2
3	PZE-103139795	chr3	195925186	0.7	2	2		2	2		2	2
3	PZE-103140275	chr3	196075736	0.9	2	2		2	2		2	2
3	PZE-103141091	chr3	196559655	0.3	2	2		1	2		2	1
3	ZM011116-0436	chr3	197389767	0.3	2	2		1	2		2	1
3	PZE-103142398	chr3	197715215	0.5	2	2		1	2		2	1
3	SYN22987	chr3	198385815	0.5	2	2		1	2		2	1
3	SYN33369	chr3	199563038	2.5	2	2		1	2		2	1
3	SYN32693	chr3	201325059	0.5	2	2		2	2		2	2
3	PZE-103147317	chr3	201603972	0.3	2	2		2	2		2	2
3	SYN31919	chr3	202113608	0.5	2	2		2	2		2	2
3	PZE-103148725	chr3	202763772	0.5	2	2		2	2		2	2
3	PZE-103148893	chr3	202797754	0.3	2	2		2	2		2	2
3	ZM013813-0338	chr3	203151598	0.5	2	2		2	2		2	2
3	SYN19243	chr3	204291844	0.8	2	2		2	2		2	2
3	SYN20315	chr3	204664970	3.5	2	2		2	2		2	2
3	PZE-103154125	chr3	206959062	0.6	2	2		2	2		2	2
3	PZE-103155455	chr3	208063573	0.5	2	2		2	1		2	2
3	SYN14789	chr3	208617988	1.1	2	1		2	1		2	2
3	SYN28063	chr3	208785867	1.6	2	1		2	1		2	2
3	PZE-103157194	chr3	209094943	1.6	2	1		2	1		2	2
3	SYN20828	chr3	210267125	0.3	2	1		2	1		2	2
3	PZE-103158635	chr3	210426289	0.3	2	1		2	1		2	2
3	PUT-163a-18179267-1485	chr3	210715510	0.3	2	1		2	1		2	2
3	SYN31429	chr3	210749991	0.3	2	1		2	1		2	2
3	SYN25147	chr3	210821011	0.6	2	1		2	1		2	2
3	PUT-163a-148946654-487	chr3	211146412	0.3	2	1		2	1		2	2
3	SYN32046	chr3	211764342	0.3	2	1		2	1		2	2
3	SYN1958	chr3	211950617	0.6	2	1		2	1		2	2
3	PZE-103161091	chr3	211968759	0.6	2	1		2	1		2	2
3	SYN31155	chr3	212415539	0.3	2	1		2	1		2	2
3	PZE-103162198	chr3	212552119	0.3	2	1		2	1		2	2
3	PZE-103162582	chr3	212836525	0.6	2	1		2	1		2	2
3	PZE-103162678	chr3	213223036	0.3	2	1		2	1		2	2
3	PZE-103162977	chr3	213416450	0.6	2	1		2	1		2	2
3	PZE-103164399	chr3	214276778	0.3	2	1		2	1		2	2
3	PZE-103164867	chr3	214715886	0.3	2	1		2	1		2	2
3	PZE-103165058	chr3	214795607	0.6	2	1		2	1		2	2
3	PZE-103165394	chr3	214861641	0.3	2	1		2	1		2	2
3	SYN36904	chr3	214899677	0.3	2	1		2	1		2	2
3	SYN33394	chr3	215375486	0.8	2	1		2	1		2	2
3	SYN33401	chr3	215470442	0.5	2	1		2	2		2	2
3	PZE-103166554	chr3	215536260	0.5	2	1		2	2		2	2
3	PZE-103166830	chr3	215787740	0.3	2	1		2	2		2	2
3	PZA03146.2	chr3	215850087	0.3	2	1		2	2		2	2
3	PZE-103166902	chr3	215850458	0.3	2	1		2	2		2	2
3	PZE-103166903	chr3	215850632	0.9	2	1		2	2		2	2
3	PUT-163a-22545298-1590	chr3	216007978	0.3	2	1		2	2		2	2
3	SYN29936	chr3	216305767	2	2	1		2	2		2	2
3	PZE-103169160	chr3	217354617	2	2	1		2	2		2	2
3	SYN18035	chr3	219183047	0.5	2	1		2	2		2	2
3	PZE-103172210	chr3	219293399	0.5	2	1		2	2		2	2
3	SYN4043	chr3	219400454	6.3	2	1		2	2		2	2
3	SYN33530	chr3	221566671	1.2	2	2		2	2		2	2
3	SYN6990	chr3	222583565	0.5	2	2		2	2		2	2
3	ZM013522-0530	chr3	222667473	0.3	2	2		2	2		2	2
3	PZE-103176862	chr3	222726491	0.5	2	2		2	2		2	2
3	PZE-103177259	chr3	223083077	0.5	2	2		2	2		2	2
3	PZE-103177674	chr3	223561082	1.1	2	2		2	2		2	2
3	PZE-103177876	chr3	223739585	0.3	2	2		2	2		2	2
3	SYN8762	chr3	223741726	1.1	2	2		2	2		2	2
3	SYN2031	chr3	224001702	0.3	2	2		2	2		2	2
3	PZE-103178956	chr3	224461560	0.9	2	2		2	2		2	2
3	SYN4290	chr3	224687714	0.3	2	2		2	2		2	2
3	PZE-103180224	chr3	225334013	1.7	2	2		2	2		2	2
3	PZA02182.1	chr3	225766852	1.1	2	2		1	2		1	1
3	PZE-103181952	chr3	226874010	3.6	2	2		1	2		1	1
3	PZE-103182712	chr3	227274031	0.3	2	2		1	1		1	1
3	PZE-103183050	chr3	227436151	0.5	2	2		1	1		1	1
3	SYN24597	chr3	227479012	0.9	2	2		1	1		1	1
3	SYN613	chr3	227824894	0.6	2	2		1	1		1	1
3	SYN37063	chr3	229084427	0.6	2	2		1	1		1	1
3	PZE-103184446	chr3	229252209	1.3	2	2		1	1		1	1
3	SYN32818	chr3	229648726	0.5	2	1		1	1		1	1
3	PZE-103185258	chr3	229741521	0.3	2	1		1	1		2	1
3	PZE-103185410	chr3	229865894	0.3	2	1		1	1		2	1
3	SYN1573	chr3	229902924	0.3	2	1		1	1		2	1
3	PZE-103185983	chr3	230339833	0.5	2	1		1	1		2	1
3	SYN38592	chr3	230393919	0.3	2	1		1	1		2	1
3	PZE-103186258	chr3	230526509	1.1	2	1		1	1		2	1
3	PZE-103186441	chr3	230608052	0.3	2	1		1	1		2	1
3	PZE-103186661	chr3	230788139	0.8	2	1		1	1		2	1
3	PZE-103187343	chr3	231999311	--	2	1		1	1		2	1
4	PZE-104001186	chr4	1093747	0.5	2	2		1	1		1	1
4	PZA03227.1	chr4	1265191	0.4	2	2		1	1		1	1
4	PZE-104005482	chr4	1458931	0.7	2	2		1	1		1	1
4	SYN1611	chr4	1549150	0.5	2	2		1	1		1	1
4	PZE-104001409	chr4	1882905	3.6	2	2		1	1		1	1
4	SYN27464	chr4	2408212	2.2	2	2		1	1		1	1
4	PUT-163a-78115415-4344	chr4	2526167	1.6	2	2		1	1		1	1
4	SYN17713	chr4	2833183	0.9	2	2		1	1		1	1
4	PZE-104003437	chr4	2865776	0.6	2	2		1	1		1	1
4	PZE-104003599	chr4	2995966	1.2	2	2		1	1		1	1
4	PUT-163a-94477564-4893	chr4	3109838	0.3	2	2		1	1		0	1
4	PZE-104003833	chr4	3140718	0.9	2	2		1	1		1	1
4	PUT-163a-148946720-493	chr4	3257611	0.8	2	2		1	1		1	1
4	SYN1073	chr4	3452186	0.5	2	2		1	1		1	1
4	SYN1079	chr4	3453399	1.1	2	2		1	1		2	1
4	PZE-104004415	chr4	3515393	1.6	2	2		1	1		2	1
4	SYN24517	chr4	3753114	0.4	2	2		1	1		2	1
4	PZE-104004875	chr4	3890824	1	2	2		1	1		2	1
4	PZE-104006034	chr4	4322559	0.9	2	2		1	1		2	1
4	PZE-104006216	chr4	4479253	0.9	2	2		1	1		2	1
4	SYN24044	chr4	4622706	3	2	2		1	1		2	1
4	SYN36769	chr4	4908092	0.3	2	1		1	1		2	1
4	PZE-104006975	chr4	4910161	0.8	2	1		1	1		2	1
4	SYNGENTA2238	chr4	5010683	1.3	2	1		1	1		2	1
4	SYN29999	chr4	5243745	0.5	2	1		1	1		1	1
4	SYN30005	chr4	5306559	3.9	2	1		1	1		1	1
4	PZE-104009499	chr4	6439018	0.6	2	2		1	1		2	1
4	SYN26458	chr4	6551077	1	2	2		1	1		2	1
4	PZE-104009755	chr4	6625084	0.3	2	2		1	1		2	1
4	SYNGENTA16502	chr4	6852557	1.5	2	2		1	1		2	1
4	PZE-104009983	chr4	7007998	0.6	2	2		1	1		2	1
4	PZE-104010147	chr4	7174847	0.3	2	2		1	1		2	1
4	PZE-104010326	chr4	7436345	1.2	2	2		1	1		2	1
4	PZE-104011271	chr4	9760095	0.3	2	2		1	1		2	1
4	SYN14191	chr4	10031903	0.3	2	2		1	1		2	1
4	PZE-104011716	chr4	10181663	2	2	2		1	1		2	1
4	SYN31962	chr4	10228834	2.1	2	2		1	2		2	1
4	PZE-104012693	chr4	10877865	0.3	2	2		1	2		2	1
4	PZE-104012818	chr4	11075210	0.6	2	2		1	2		2	1
4	PZE-104013117	chr4	11332088	0.6	2	2		1	2		1	1
4	PZE-104013311	chr4	11576332	2.1	2	2		1	2		1	1
4	PZE-104013627	chr4	11880030	0.6	1	2		1	2		1	1
4	SYN23314	chr4	12595247	1.2	1	2		1	2		1	1
4	PZE-104014578	chr4	13814785	1.2	1	2		1	2		1	1
4	PZE-104014765	chr4	14033065	3.6	1	2		1	2		1	1
4	PZE-104014984	chr4	14349231	1.5	1	2		1	2		1	1
4	PZE-104015374	chr4	14725893	0.7	2	2		1	2		1	1
4	SYN33243	chr4	15611615	0.3	2	2		1	2		1	1
4	SYN33241	chr4	15612917	0.3	2	2		1	2		1	1
4	PZE-104016135	chr4	15827915	0.3	2	2		1	2		1	1
4	PZE-104016709	chr4	16440746	0.6	2	2		1	2		1	1
4	SYN22505	chr4	16611439	0.6	2	2		1	2		1	1
4	PZE-104017065	chr4	17142287	0.3	2	1		1	2		1	1
4	PZE-104017160	chr4	17286533	0.8	2	1		1	2		1	1
4	PZE-104017875	chr4	17720969	0.3	2	1		1	2		1	1
4	PUT-163a-29945048-1803	chr4	18223130	0.6	2	1		1	2		1	1
4	SYN4902	chr4	18912646	0.3	2	3		1	2		1	1
4	SYN1483	chr4	19328544	1.1	2	3		1	2		1	1
4	PUT-163a-148947767-496	chr4	21136656	0.3	2	3		1	2		1	1
4	PZE-104020337	chr4	21667156	1.2	2	3		1	2		1	1
4	PZE-104020500	chr4	21820662	0.5	2	2		1	2		1	1
4	SYN23842	chr4	21911830	0.8	2	2		1	2		1	1
4	PZE-104020883	chr4	22206347	0.3	2	2		1	2		1	1
4	PZE-104021281	chr4	22836203	0.8	2	2		1	2		1	1
4	PZE-104021926	chr4	23555272	0.3	2	2		1	2		1	1
4	PZE-104022039	chr4	23789252	0.8	2	2		1	2		1	1
4	SYN31169	chr4	26373200	0.3	2	2		1	2		1	1
4	SYN5463	chr4	26611455	0.3	2	2		1	2		1	1
4	PZE-104023902	chr4	27021852	0.3	2	2		1	2		1	1
4	PUT-163a-76289863-3935	chr4	28124580	0.3	2	2		1	2		1	1
4	SYN23035	chr4	30651174	0.6	2	2		1	2		1	1
4	PZE-104025992	chr4	31115445	2.6	2	2		1	2		1	1
4	PZE-104026172	chr4	31245730	1.1	2	2		1	2		1	1
4	PZE-104027159	chr4	32142154	0.3	2	2		1	2		1	1
4	PZE-104027342	chr4	32497909	0.4	2	2		1	2		1	1
4	PZE-104028745	chr4	34871901	0.4	2	2		1	2		1	1
4	SYN24886	chr4	36725031	0.4	2	1		1	2		1	1
4	SYN25839	chr4	37014092	0.4	2	1		1	2		1	1
4	PZE-104031380	chr4	38023367	0.3	2	1		1	2		1	1
4	PZE-104031870	chr4	38595809	0.7	2	1		1	2		1	1
4	PZE-104033683	chr4	42147524	1.2	2	1		1	2		1	1
4	PZE-104034525	chr4	43280755	0.3	2	1		1	2		1	1
4	PZE-104034733	chr4	43660074	0.3	2	1		1	2		1	1
4	PZE-104036208	chr4	47537421	0.6	2	1		1	2		1	1
4	PZE-104042062	chr4	57946337	0.6	2	1		1	1		1	1
4	PZE-104048237	chr4	73606258	0.3	2	1		1	1		1	1
4	PZE-104049041	chr4	75504210	0.3	2	1		1	1		1	1
4	PZE-104049236	chr4	75675612	0.3	2	1		1	1		1	1
4	PZE-104050777	chr4	79449223	0.3	2	1		1	1		1	1
4	PZE-104051622	chr4	81608351	0.6	2	1		1	1		1	1
4	PZE-104052167	chr4	82746508	2.1	2	1		1	1		1	1
4	PZE-104058011	chr4	110450359	0.8	2	1		1	1		1	1
4	PZE-104063115	chr4	124927991	0.3	2	1		1	1		1	1
4	PZE-104063731	chr4	125764198	1.6	2	1		1	1		1	1
4	PUT-163a-30088016-1874	chr4	137985349	0.5	2	1		1	1		1	1
4	ZM013960-0344	chr4	142200076	1	2	1		1	1		1	1
4	PZE-104071958	chr4	143081182	0.8	2	1		1	1		1	1
4	PZE-104072760	chr4	143830934	0.4	2	1		1	1		1	1
4	SYN19881	chr4	145622859	0.4	2	1		1	1		1	1
4	PZE-104073980	chr4	145870422	0.3	2	1		1	1		1	1
4	PZE-104074421	chr4	146289415	1	2	1		1	1		1	1
4	PZE-104078114	chr4	152435614	0.8	2	1		1	1		1	1
4	PZE-104078976	chr4	153270212	0.5	2	1		1	1		1	1
4	PZE-104079202	chr4	153519088	0.3	2	1		1	1		1	1
4	PZE-104079748	chr4	154047619	0.3	2	1		1	1		1	1
4	PUT-163a-71330910-3189	chr4	154429074	0.3	2	1		1	1		1	1
4	PZE-104080384	chr4	154689578	0.5	2	1		1	1		1	1
4	PZE-104080745	chr4	155224079	1.4	2	1		1	1		1	1
4	PZE-104082038	chr4	156388155	1.1	2	1		1	1		1	1
4	PZE-104082520	chr4	156714293	1.6	2	1		1	1		1	1
4	PZE-104083501	chr4	157494238	0.8	2	1		1	1		1	1
4	PZE-104083816	chr4	157879556	0.3	2	1		1	1		1	1
4	PZE-104084170	chr4	158070392	0.3	2	1		1	1		1	1
4	PZE-104084279	chr4	158136346	0.3	2	1		1	1		1	1
4	SYNGENTA13062	chr4	160339100	1.3	2	1		1	1		1	1
4	PZE-104086308	chr4	160460480	0.3	2	1		1	1		1	1
4	PZE-104086467	chr4	161026754	0.3	2	1		1	1		1	1
4	PZE-104086560	chr4	161041158	0.3	2	1		1	1		1	1
4	PZE-104086650	chr4	161052186	1.6	2	1		1	1		1	1
4	PZE-104087413	chr4	162255467	0.5	1	1		1	1		1	1
4	PZE-104087852	chr4	162694715	0.3	1	1		1	1		1	1
4	PZE-104088205	chr4	163255042	0.3	1	0		1	1		0	1
4	PZE-104088728	chr4	163780051	0.8	1	1		1	1		1	1
4	PZE-104088837	chr4	163854931	0.3	1	1		1	1		1	1
4	PZE-104089182	chr4	164170773	1	1	1		1	1		1	1
4	PZE-104090445	chr4	166249690	0.6	1	1		1	1		1	1
4	PZE-104090782	chr4	166875919	0.3	1	1		1	1		1	1
4	PZE-104091297	chr4	167034562	1	1	1		1	1		1	1
4	PZE-104091530	chr4	167073786	0.6	1	2		1	1		1	1
4	PZE-104092760	chr4	168753601	0.3	1	2		1	1		1	1
4	SYN2113	chr4	169435228	0.6	1	2		1	1		1	1
4	PZE-104094133	chr4	170920615	1.2	1	2		1	1		1	1
4	SYN606	chr4	171126586	0.9	1	2		1	1		1	1
4	SYNGENTA10865	chr4	171265077	0.3	1	2		1	1		1	1
4	SYN2154	chr4	171651841	0.3	1	2		1	1		1	1
4	SYN2153	chr4	171670830	0.3	1	2		1	1		1	1
4	PZE-104095135	chr4	171779842	0.3	1	2		1	1		1	1
4	SYN5089	chr4	171790035	0.5	1	2		1	2		1	1
4	PZE-104096416	chr4	172833206	0.3	1	2		1	2		1	1
4	PZE-104096885	chr4	173312943	0.8	1	2		1	2		1	1
4	PZE-104097152	chr4	173565025	0.6	1	2		1	2		1	1
4	PZE-104097271	chr4	173720021	0.8	1	2		1	2		1	1
4	PUT-163a-4624412-2092	chr4	174901846	1.1	1	2		1	2		1	1
4	PZE-104098756	chr4	175272679	0.8	1	2		1	2		1	1
4	PZE-104098992	chr4	175371902	0.3	1	2		1	2		1	1
4	PZE-104099048	chr4	175379156	0.6	1	2		1	2		1	1
4	SYN2215	chr4	177323827	0.8	1	2		1	2		1	1
4	PZE-104101149	chr4	177637119	0.4	1	2		1	2		1	1
4	PZE-104101251	chr4	177644522	2.5	1	2		1	2		1	1
4	PZE-104102421	chr4	178671778	0.3	1	2		1	2		1	1
4	PZE-104102278	chr4	178656580	0.6	1	2		1	2		1	1
4	PZE-104102755	chr4	178823191	1.4	1	2		1	2		1	1
4	PZE-104103091	chr4	179617412	0.3	1	2		1	2		1	1
4	PUT-163a-76921937-4020	chr4	179648507	0.3	1	2		1	2		1	1
4	PZE-104103557	chr4	179796712	0.3	1	2		1	2		1	1
4	SYN15395	chr4	180200773	0.3	1	2		1	2		1	1
4	SYN15397	chr4	180247013	0.8	1	2		1	2		1	1
4	PZE-104104502	chr4	180672448	1	1	2		1	2		1	1
4	PZE-104104870	chr4	181228158	0.3	1	2		1	2		1	1
4	PZE-100002316	chr0	0	0.8	1	2		1	2		1	1
4	PZE-100002529	chr0	0	0.5	1	2		1	2		1	1
4	PZE-104105965	chr4	181998923	0.3	1	2		1	2		1	1
4	PZE-104106032	chr4	182060271	0.3	1	2		1	2		1	1
4	PZE-104106157	chr4	182295516	0.6	1	2		1	2		1	1
4	PZE-104107139	chr4	183733594	0.3	1	2		1	2		1	1
4	PZE-104107517	chr4	184156332	0.6	1	2		1	2		1	1
4	SYN34550	chr4	184845484	0.5	1	2		1	2		1	1
4	SYN34551	chr4	184893396	1.6	1	2		1	2		1	1
4	PZE-104108744	chr4	185442475	0.8	1	2		1	2		1	1
4	PUT-163a-13388743-219	chr4	185522892	0.3	1	1		1	2		1	1
4	SYN21453	chr4	185566626	1.2	1	1		1	2		1	1
4	SYN27337	chr4	186164053	0.4	1	1		1	2		1	1
4	SYN19622	chr4	187595563	0.3	1	1		1	2		1	1
4	PZE-104113269	chr4	188487198	0.3	1	1		1	2		1	1
4	PZE-104113283	chr4	188491252	0.7	1	1		1	2		1	1
4	SYN25813	chr4	188626564	0.5	1	1		1	2		1	1
4	PZE-104114190	chr4	189586484	1.1	1	1		1	2		1	1
4	PZE-104114587	chr4	190051291	1.1	1	1		1	2		1	1
4	PZE-104115096	chr4	190679094	0.6	1	1		1	2		1	1
4	SYN14893	chr4	191112687	0.8	1	1		1	2		1	1
4	PZE-104115567	chr4	191296191	1.4	1	1		1	2		1	1
4	PHM4348.16	chr4	191767453	0.3	1	1		1	2		1	1
4	PZE-104116352	chr4	192205458	0.3	1	1		1	2		1	1
4	PZE-104119291	chr4	196241009	0.3	1	1		1	2		1	1
4	SYN34685	chr4	196928187	0.3	1	1		1	2		1	1
4	PZE-104120237	chr4	197071747	0.3	1	1		1	2		1	1
4	PZE-104121496	chr4	198412320	0.6	1	1		1	2		1	1
4	PZE-104123291	chr4	200333301	0.7	1	1		1	2		1	1
4	SYN28069	chr4	202075058	1.4	1	1		1	2		1	1
4	PZE-104129370	chr4	209955047	0.5	1	1		1	2		1	1
4	PZE-104129789	chr4	210476539	0.3	1	1		1	2		1	1
4	PZE-104130235	chr4	211083395	0.3	1	1		1	2		1	1
4	PZE-104130812	chr4	212142654	0.3	1	1		1	2		1	1
4	PZE-104131724	chr4	213961911	0.3	1	1		1	2		1	1
4	PZE-104132510	chr4	215768665	0.4	1	1		1	2		1	1
4	PZE-104132712	chr4	216242978	0.4	1	1		1	2		1	1
4	PZE-104134433	chr4	218569769	0.5	1	1		1	2		1	1
4	PZE-104136445	chr4	222520083	0.5	1	1		1	2		1	1
4	PZE-104137890	chr4	224911205	0.3	1	1		1	2		1	1
4	PZE-104138287	chr4	225583663	1.4	1	1		1	2		1	1
4	PZE-104139231	chr4	226619845	0.8	1	1		1	2		1	1
4	PZE-104139996	chr4	228012556	0.5	1	1		1	2		1	1
4	SYN8504	chr4	228662377	0.3	1	1		1	2		1	1
4	SYN12608	chr4	229034519	0.3	1	1		1	2		1	1
4	PZE-104141097	chr4	229405164	0.3	1	1		1	2		1	1
4	PZA03754.1	chr4	230800361	0.3	1	1		1	2		1	1
4	SYN29114	chr4	231328813	0.8	1	1		1	2		1	1
4	PZE-104142983	chr4	231508537	0.8	1	1		1	2		1	1
4	PZE-104143114	chr4	231621392	0.4	1	1		1	2		1	1
4	SYN11079	chr4	232940688	0.4	1	1		1	2		1	1
4	SYN11069	chr4	233005187	0.3	1	1		1	2		1	1
4	SYN23347	chr4	233223813	0.3	1	1		1	2		1	1
4	PZE-104145006	chr4	233811032	0.3	1	1		1	2		1	1
4	SYN6700	chr4	234116507	1.1	1	1		1	2		1	1
4	PZE-104146000	chr4	234405695	0.9	1	1		1	2		1	1
4	PZE-104146078	chr4	234424114	1.2	1	1		1	2		1	1
4	PZE-104146572	chr4	234687353	0.3	1	1		1	2		1	1
4	SYN9319	chr4	234828089	0.3	1	1		1	2		1	1
4	PZE-104146988	chr4	234874391	0.3	1	1		1	2		1	1
4	PZE-104147135	chr4	235009402	0.6	1	1		1	2		1	1
4	SYN13876	chr4	235161956	0.3	1	1		1	2		1	1
4	SYN1162	chr4	235274655	0.3	1	1		1	2		1	1
4	PZE-104149007	chr4	236088093	0.3	1	1		1	2		1	1
4	SYN24005	chr4	236114204	0.3	1	1		1	2		1	1
4	SYN23995	chr4	236169120	0.5	1	1		1	2		1	1
4	PZE-104149728	chr4	236407572	2.3	1	1		1	2		1	1
4	PZE-104150420	chr4	236879837	1.5	1	1		1	2		1	1
4	PZE-104151001	chr4	236968716	0.3	1	1		1	2		1	1
4	PZE-104151091	chr4	237136783	0.6	1	1		1	2		1	1
4	PZE-104151167	chr4	237142280	0.6	1	1		1	2		1	1
4	PZE-104151391	chr4	237259623	0.3	1	1		1	2		1	1
4	PZE-104151681	chr4	237322808	0.3	1	1		1	2		1	1
4	PZE-104151821	chr4	237399297	1.1	1	1		1	2		1	1
4	PZE-104152363	chr4	237518616	0.7	1	1		1	2		1	1
4	SYN14623	chr4	237599972	0.3	1	1		1	2		1	1
4	PZE-104152506	chr4	237610924	0.3	1	1		1	2		1	1
4	SYN14611	chr4	237618127	1.3	1	1		1	2		1	1
4	SYN19935	chr4	237775703	0.7	1	1		1	2		1	1
4	SYN37134	chr4	238054564	0.3	1	1		1	2		1	1
4	SYN24289	chr4	238121799	0.9	1	1		1	2		1	1
4	SYN24294	chr4	238167359	1.9	1	1		1	2		1	1
4	SYN7826	chr4	238304221	0.3	1	1		2	2		1	2
4	SYN7819	chr4	238362957	0.3	1	1		2	2		1	2
4	SYN7818	chr4	238429636	0.9	1	1		2	2		1	2
4	SYN1371	chr4	238468372	0.3	1	1		2	2		1	2
4	SYN1365	chr4	238477899	1.1	1	1		2	2		1	2
4	SYN38838	chr4	238744412	0.4	1	1		2	1		1	2
4	PZE-104154748	chr4	238991842	0.7	1	1		2	1		1	2
4	SYN26000	chr4	239083106	0.5	1	1		2	1		1	2
4	PZA02239.11	chr4	239099536	0.3	1	1		2	1		1	2
4	SYN26001	chr4	239209522	3.2	1	1		2	1		1	2
4	SYN29063	chr4	239407636	1.9	1	1		2	1		2	2
4	PZE-104156090	chr4	239509928	0.4	1	1		2	1		2	2
4	PZE-104156127	chr4	239623639	0.4	1	1		2	1		2	2
4	SYN16468	chr4	239686838	0.4	1	1		2	1		2	2
4	SYN21397	chr4	239730583	0.3	1	1		2	1		2	2
4	SYN21409	chr4	239783990	0.3	1	1		2	1		2	2
4	PZE-104156994	chr4	240044652	1	1	1		2	2		2	2
4	PZE-104157101	chr4	240116608	0.8	1	1		2	2		2	2
4	SYN8789	chr4	240322339	--	1	1		2	2		2	2
5	SYN33179	chr5	887353	0.6	1	2		1	1		1	1
5	SYN9878	chr5	1090716	0.6	1	2		1	1		1	1
5	SYN20118	chr5	1239127	0.4	1	2		1	1		1	1
5	SYN21479	chr5	1338021	1.4	1	2		1	1		1	1
5	SYN21616	chr5	1567962	2.6	1	2		1	1		1	1
5	SYN2367	chr5	1820513	0.6	1	2		1	1		1	1
5	SYN14899	chr5	1898437	1.6	1	2		1	1		1	1
5	SYN35362	chr5	2117477	0.8	1	2		1	1		1	1
5	SYN35358	chr5	2179558	0.3	1	2		1	1		1	1
5	SYN33737	chr5	2251004	0.6	1	2		1	1		1	1
5	PZE-105003736	chr5	2268991	1.3	1	2		1	1		1	1
5	PZE-105003938	chr5	2283974	2.1	1	2		1	1		1	1
5	SYN33745	chr5	2350947	0.6	1	2		1	1		1	1
5	SYN36928	chr5	2363355	0.3	1	2		1	1		1	1
5	PZE-105004767	chr5	2379314	1.7	1	2		1	1		1	1
5	SYN28190	chr5	2603288	0.5	2	2		1	1		1	1
5	SYN15175	chr5	2757842	0.3	2	2		1	1		1	1
5	SYN539	chr5	2790189	2.3	2	2		1	1		1	1
5	SYN22677	chr5	3038493	2	2	2		1	1		1	1
5	SYN31754	chr5	3334863	0.3	2	2		1	1		1	1
5	SYN31748	chr5	3404812	0.3	2	2		1	1		1	1
5	SYN31765	chr5	3426717	0.5	2	2		1	1		1	1
5	SYN31741	chr5	3428116	2.8	2	2		1	1		1	1
5	SYN35950	chr5	3726228	1.4	2	2		1	1		1	1
5	SYN30358	chr5	3813285	1.4	1	2		1	1		1	1
5	SYN509	chr5	4218967	0.3	1	2		1	1		1	1
5	SYN526	chr5	4254115	0.3	1	2		1	1		1	1
5	PUT-163a-14244370-320	chr5	4312229	0.6	1	2		1	1		1	1
5	SYN7887	chr5	4468592	1.7	1	2		1	1		1	1
5	SYN5369	chr5	4766332	3.7	1	2		1	1		1	1
5	PZE-105011679	chr5	5105202	0.3	1	2		1	1		1	1
5	SYN30873	chr5	5199412	0.3	1	2		1	1		1	1
5	PZE-105011856	chr5	5200959	0.3	1	2		1	1		1	1
5	SYN30872	chr5	5246144	0.3	1	2		1	1		1	1
5	PZE-105012348	chr5	5384211	0.3	1	2		1	1		1	1
5	SYN983	chr5	5577711	0.5	1	2		1	1		1	1
5	SYN1052	chr5	5892237	0.5	1	2		1	1		1	1
5	PZE-107006271	chr7	4373131	0.6	2	2		1	1		1	1
5	SYN3122	chr5	5926183	0.7	2	2		1	1		1	1
5	SYN38075	chr5	6358369	2.3	2	2		1	1		1	1
5	PUT-163a-148931114-379	chr5	6688415	1.3	2	2		1	1		1	1
5	PZE-105016045	chr5	6981475	0.6	2	2		1	1		1	1
5	PZE-105016317	chr5	7139693	0.6	2	2		1	1		1	1
5	PZE-105016573	chr5	7255440	0.9	2	2		1	1		1	1
5	SYN2131	chr5	7267169	0.3	2	2		1	1		1	1
5	SYN28825	chr5	7359208	0.6	2	2		1	1		1	1
5	SYN29224	chr5	7526936	0.8	2	2		1	1		1	1
5	PZE-105017202	chr5	7573972	0.3	2	2		1	1		1	1
5	PZE-105017254	chr5	7578083	0.8	2	2		1	1		1	1
5	PZE-105017975	chr5	7866947	0.5	2	2		1	1		1	1
5	SYN38862	chr5	8460075	0.4	2	2		1	1		0	1
5	PZE-105018839	chr5	8495174	0.7	2	2		1	1		1	1
5	SYN37837	chr5	9900694	0.7	2	2		1	1		1	1
5	SYN37836	chr5	9911057	2	2	2		1	1		1	1
5	PZE-105021345	chr5	10173651	1.2	2	2		1	1		1	1
5	PZE-105021941	chr5	10492311	1.1	2	2		1	1		1	1
5	PZE-105023645	chr5	11880075	3.3	2	2		1	1		1	1
5	SYN32902	chr5	12220156	1.9	2	2		1	1		1	1
5	PZE-105025225	chr5	12561111	0.3	2	2		1	1		1	1
5	PZE-105025237	chr5	12648052	0.5	2	2		1	1		1	1
5	PZE-105025787	chr5	13189787	0.8	2	2		1	1		1	1
5	PZE-105026164	chr5	13313388	2.7	2	2		1	1		1	1
5	SYN1692	chr5	13410368	0.5	2	2		1	1		1	1
5	SYN11586	chr5	13662534	0.8	2	2		1	1		1	1
5	SYN28817	chr5	14021173	0.3	2	2		1	1		2	1
5	PZE-105027793	chr5	14199864	0.3	2	2		1	1		2	1
5	SYN11235	chr5	14596408	0.5	2	2		1	1		2	1
5	PZE-105028662	chr5	14841088	1	2	2		1	1		2	1
5	PZE-105029274	chr5	15315144	0.5	2	2		1	1		2	1
5	SYNGENTA16941	chr5	15547874	0.3	2	2		1	1		2	1
5	PZE-105031503	chr5	17063973	2.1	2	2		1	1		2	1
5	PZE-105031680	chr5	17228020	0.5	2	2		1	1		2	1
5	PZE-105031801	chr5	17321279	0.3	2	2		1	1		2	1
5	PZE-105031901	chr5	17344809	1.2	2	2		1	1		2	1
5	SYN21204	chr5	18630178	0.9	2	2		1	1		2	1
5	SYN21201	chr5	18705520	0.5	2	2		1	1		2	1
5	PZE-105034878	chr5	19779727	1.4	2	2		1	1		2	1
5	PUT-163a-88752620-4549	chr5	20772915	0.3	2	2		1	1		2	1
5	PZE-105036645	chr5	21572574	0.3	2	2		1	1		2	1
5	PZE-105037660	chr5	22629419	1.6	2	2		1	1		2	1
5	PZE-105038144	chr5	23022397	0.8	2	2		1	1		2	1
5	PZE-105039646	chr5	24713266	0.3	2	2		1	1		2	1
5	PZE-105040767	chr5	26564832	0.5	2	2		1	1		2	1
5	SYN23294	chr5	27394919	0.4	2	2		1	1		2	1
5	PZE-105042474	chr5	29621053	0.5	2	2		1	1		2	1
5	SYN37044	chr5	30298846	0.7	2	2		1	1		2	1
5	PZE-105043237	chr5	30601839	0.3	2	2		1	1		2	1
5	SYN26667	chr5	31648223	0.4	2	2		1	1		2	1
5	PZE-105044315	chr5	31860788	0.7	2	2		1	1		2	1
5	PZE-105044956	chr5	32614798	0.3	2	2		1	1		2	1
5	PZE-105045696	chr5	33644723	0.5	2	2		1	1		2	1
5	SYN13829	chr5	33786852	0.5	2	2		1	1		2	1
5	PZE-105047394	chr5	36832515	0.3	2	2		1	1		2	1
5	PZE-105048994	chr5	39882480	0.3	2	2		1	1		2	1
5	PZE-105049872	chr5	42227876	0.9	2	2		1	1		2	1
5	PZE-105050638	chr5	43420028	0.6	2	2		1	1		2	1
5	PZE-105050778	chr5	43660675	0.9	2	2		1	1		2	1
5	PZE-105053284	chr5	48833276	0.5	2	2		1	1		2	1
5	PZE-105053583	chr5	49254327	0.3	2	2		1	1		2	1
5	PZE-105053747	chr5	49803158	0.3	2	2		1	1		2	1
5	PZE-105054496	chr5	51426881	0.3	2	2		1	1		2	1
5	PZE-105055420	chr5	53236461	0.3	2	2		1	1		2	1
5	PZE-105056077	chr5	53906120	0.3	2	2		1	1		2	1
5	PZE-105056273	chr5	54174129	0.3	2	2		1	1		2	1
5	PZE-105058039	chr5	56361667	0.3	2	2		1	1		2	1
5	PZE-105060093	chr5	59045273	0.3	2	2		1	1		2	1
5	PZE-105060466	chr5	59461634	0.3	2	2		1	1		2	1
5	SYN31483	chr5	59807446	0.3	2	2		1	1		2	1
5	PZE-105061154	chr5	59979207	0.3	2	2		1	1		2	1
5	PZB01271.1	chr5	60806689	0.3	2	2		1	1		2	1
5	SYN35422	chr5	65123116	0.3	2	2		1	1		2	1
5	SYN2169	chr5	66431706	0.5	2	2		1	1		2	1
5	PZE-105065758	chr5	67504073	0.5	2	2		1	1		2	1
5	SYN28084	chr5	68517056	0.5	2	2		1	1		2	1
5	PZE-105067019	chr5	69304781	0.3	2	2		1	1		2	1
5	SYN29090	chr5	69321172	0.3	2	2		1	1		2	1
5	PZE-105068038	chr5	70683974	0.4	2	2		1	1		2	1
5	PZE-105071524	chr5	76379116	0.4	2	2		1	1		2	1
5	PZE-105073596	chr5	79857773	0.6	2	2		1	1		2	1
5	PZE-105074387	chr5	81454989	0.5	2	2		1	1		2	1
5	PZE-105075264	chr5	82952810	0.7	2	2		1	1		2	1
5	PZE-105076131	chr5	84134693	0.3	2	2		1	1		2	1
5	PZE-105076945	chr5	85866265	0.3	2	2		1	1		2	1
5	PZE-105078366	chr5	88780045	0.3	2	2		1	1		2	1
5	PZE-105078447	chr5	89003905	0.3	2	2		1	1		2	1
5	PZE-105079893	chr5	91786148	0.3	2	2		1	1		2	1
5	PZE-105082904	chr5	98535078	0.3	2	2		1	1		2	1
5	PZE-105090632	chr5	127458233	0.3	2	2		1	1		2	1
5	PZE-105091181	chr5	128320335	0.3	2	2		1	1		2	1
5	PZE-105094877	chr5	139231600	0.3	2	2		1	1		2	1
5	PZE-105096793	chr5	142579539	0.6	2	2		1	1		2	1
5	PZE-105100878	chr5	151473557	0.3	2	2		1	1		2	1
5	PZE-105101490	chr5	152439965	0.3	2	2		1	1		2	1
5	PZE-105101687	chr5	152744906	0.3	2	2		1	1		2	1
5	PZE-105101867	chr5	152849905	0.3	2	2		1	1		2	1
5	PZE-105102442	chr5	154482401	0.3	2	2		1	1		2	1
5	SYN13758	chr5	155418366	0.3	2	2		1	1		2	1
5	PZE-105104469	chr5	158768866	0.3	2	2		1	1		2	1
5	PZE-105104825	chr5	159233258	0.3	2	2		1	1		2	1
5	PZE-105105560	chr5	160459650	0.8	2	2		1	1		2	1
5	SYN33595	chr5	163412086	0.3	2	2		1	1		2	1
5	PZE-105107675	chr5	164352248	0.8	2	2		1	1		2	1
5	PZE-105108264	chr5	164842617	0.3	2	2		1	1		2	1
5	PZE-105108952	chr5	166048238	0.5	2	2		1	1		2	1
5	PZE-105109854	chr5	167009282	1.4	2	2		1	1		2	1
5	PZE-105110168	chr5	167276024	0.3	2	2		1	1		2	1
5	SYN35493	chr5	167431830	0.3	2	2		1	1		2	1
5	PZE-105110447	chr5	167584724	0.3	2	2		1	1		2	1
5	PZE-105111088	chr5	168038564	0.5	2	2		1	1		2	1
5	PZE-105111737	chr5	168672533	0.8	2	2		1	1		2	1
5	PZE-105112279	chr5	168908533	1.1	2	2		1	1		2	1
5	PZE-105113048	chr5	169875266	0.3	2	2		1	1		2	1
5	PZE-105113799	chr5	170633688	0.5	2	2		1	1		2	1
5	PZE-105114470	chr5	171202290	0.3	2	2		1	1		2	1
5	SYN19113	chr5	172095114	1.1	2	2		1	1		2	1
5	PZE-105115758	chr5	172742833	0.3	2	2		1	1		2	1
5	PZE-105115904	chr5	172917181	0.3	2	2		1	1		2	1
5	PZE-105116484	chr5	173689727	1.9	2	2		1	1		2	1
5	PZE-105119430	chr5	176035533	0.4	2	2		0	1		2	0
5	PUT-163a-60395273-2925	chr5	176591486	0.4	2	2		1	1		2	1
5	PZE-105120724	chr5	177233169	0.6	2	2		1	2		2	1
5	PZE-105121156	chr5	177854505	0.3	2	2		1	2		2	1
5	PZE-105121802	chr5	178582938	0.3	2	2		1	2		2	1
5	PZE-105121864	chr5	178738522	0.3	2	2		1	2		2	1
5	SYN1154	chr5	179855228	0.3	2	2		1	2		2	1
5	ZM011025-0172	chr5	180003185	0.9	2	2		1	2		2	1
5	PZA03774.1	chr5	181588954	0.3	2	2		1	2		2	1
5	SYN20655	chr5	181888644	0.3	2	2		1	2		2	1
5	SYN16683	chr5	182033473	0.3	2	2		1	2		2	1
5	PZE-105125595	chr5	182760412	0.3	2	2		1	2		2	1
5	PZE-105125892	chr5	183157616	0.3	2	2		1	2		2	1
5	PZA03452.6	chr5	183607971	0.3	2	2		1	2		2	1
5	PZE-105126664	chr5	184064373	1	1	2		1	2		2	1
5	PZE-105127189	chr5	184289705	0.8	1	2		1	2		2	1
5	PZE-105129197	chr5	186504672	0.3	1	2		1	2		2	1
5	PZE-105129384	chr5	186677273	0.3	1	2		1	2		2	1
5	PZE-105129571	chr5	186735620	2.2	1	2		1	2		2	1
5	PZE-105130621	chr5	187084323	1.4	1	2		1	2		2	1
5	SYN35847	chr5	188827375	0.8	1	2		1	2		2	1
5	PZE-105132637	chr5	188967385	0.3	1	2		1	2		2	1
5	PZB02005.1	chr5	189199760	0.3	1	2		1	2		2	1
5	PZE-105133858	chr5	190198831	0.7	1	2		1	2		2	1
5	SYN38257	chr5	190745956	0.8	1	2		1	2		2	1
5	SYN30405	chr5	191095555	0.3	1	2		2	2		2	2
5	PUT-163a-89763149-4709	chr5	191361140	0.3	1	2		2	2		2	2
5	PZE-105136175	chr5	191589913	0.3	1	2		2	2		2	2
5	SYN34061	chr5	191626232	1.6	1	2		2	2		2	2
5	PZE-105136959	chr5	192061760	0.3	1	2		2	2		2	2
5	SYN1851	chr5	192305690	0.3	1	2		2	2		2	2
5	PZE-105137926	chr5	192864891	0.5	1	2		2	2		2	2
5	SYN26067	chr5	193970016	0.3	1	2		2	1		2	2
5	PZE-105140020	chr5	194564159	1.3	1	2		2	1		2	2
5	SYNGENTA5631	chr5	196023222	0.8	1	2		2	1		2	2
5	PZE-105142195	chr5	196554418	0.3	1	2		2	1		2	2
5	PZE-105142231	chr5	196584342	1.1	1	2		2	1		2	2
5	SYN28488	chr5	196787901	0.3	1	2		2	1		2	2
5	PZE-105143119	chr5	197706146	0.7	1	2		2	1		2	2
5	PUT-163a-21390416-1527	chr5	197720714	0.7	1	2		2	2		2	2
5	PZE-105143481	chr5	197788438	0.3	1	2		2	2		2	2
5	SYN34083	chr5	197945189	0.3	1	2		2	2		2	2
5	PZE-105143985	chr5	197956628	2.4	1	2		2	2		2	2
5	PZE-105145814	chr5	199289073	1	1	2		2	2		2	2
5	PZE-105147325	chr5	200113947	0.3	1	2		0	2		2	0
5	PZE-105148186	chr5	200598221	0.8	1	2		1	2		2	1
5	SYNGENTA14508	chr5	201265550	0.3	1	2		1	2		2	1
5	PZE-105150042	chr5	201609513	0.8	2	2		1	2		0	1
5	PZE-105150581	chr5	202050690	0.6	2	2		1	2		2	1
5	PZE-105151258	chr5	202394540	0.6	2	2		1	2		2	1
5	PZE-105151295	chr5	202401440	0.3	2	2		1	2		2	1
5	SYN22060	chr5	203211370	0.3	2	2		2	2		2	2
5	PUT-163a-149113139-978	chr5	203547853	1.1	2	2		2	2		2	2
5	PZE-105152739	chr5	203674211	1.1	2	2		2	2		2	2
5	SYN24659	chr5	203804013	0.6	2	2		2	2		2	2
5	SYN21716	chr5	204087098	2	2	2		2	2		2	2
5	PZE-105154164	chr5	204549411	0.6	2	1		2	2		2	2
5	PUT-163a-149088205-888	chr5	204822022	0.6	2	1		2	2		2	2
5	PZE-105155296	chr5	205146942	0.3	2	1		2	2		2	2
5	PZE-105155494	chr5	205152520	0.7	2	1		2	2		2	2
5	SYN36851	chr5	205306953	0.4	2	1		2	2		2	2
5	PUT-163a-71316087-3141	chr5	205340920	0.3	2	1		2	2		2	2
5	PZB02189.6	chr5	205551779	1.5	2	1		2	2		2	2
5	PZE-105156902	chr5	205565899	0.6	2	1		2	2		2	2
5	PZE-105157560	chr5	205839245	0.3	2	1		2	2		2	2
5	PZE-105157898	chr5	205944236	0.3	2	1		2	2		2	2
5	PZE-105158473	chr5	206263616	0.3	2	1		2	2		2	2
5	PZE-105158958	chr5	206614618	1.2	2	1		2	2		2	2
5	SYNGENTA13997	chr5	206851860	4.9	2	2		2	2		2	2
5	PZE-105162165	chr5	208103840	0.6	2	2		2	2		2	2
5	PZE-105163347	chr5	208254880	0.3	2	2		2	2		2	2
5	PZE-105163388	chr5	208258228	0.6	2	2		2	2		2	2
5	PZE-105163910	chr5	208341612	3.2	2	2		2	2		2	2
5	SYN21847	chr5	209868152	0.9	2	2		2	2		2	2
5	PZE-105166709	chr5	210056663	3.7	2	2		2	2		2	2
5	PZE-105169654	chr5	211321377	2.9	2	1		2	2		2	2
5	PZE-105171048	chr5	211763572	0.3	2	1		2	2		2	2
5	SYN22486	chr5	211764413	0.9	2	1		2	2		2	2
5	PZE-105171237	chr5	211861972	0.5	2	1		2	2		2	2
5	SYN18046	chr5	212027332	0.5	1	1		2	2		2	2
5	PZE-105171747	chr5	212164824	0.8	1	1		2	2		2	2
5	SYN36222	chr5	212376858	0.3	1	1		2	2		2	2
5	PZE-105172533	chr5	212593313	0.8	1	1		2	2		2	2
5	SYN38855	chr5	212681166	1.3	1	1		2	2		2	2
5	SYN9173	chr5	213003780	0.9	1	1		2	2		2	2
5	SYN3361	chr5	213175503	0.9	1	1		2	2		0	2
5	SYN9407	chr5	213339850	0.3	1	1		2	2		1	2
5	PZE-105175232	chr5	213349642	0.3	1	1		2	2		1	2
5	SYN25259	chr5	213733413	1.2	1	1		2	2		1	2
5	SYN25256	chr5	213747685	2.1	1	1		2	2		1	2
5	PZE-105176814	chr5	214093241	0.6	1	1		2	2		1	2
5	SYN20689	chr5	214114373	1.6	1	1		2	2		1	2
5	SYN33429	chr5	214283378	1.4	1	1		2	2		1	2
5	ZM005841-0400	chr5	214622731	1.1	1	2		2	2		1	2
5	SYN28053	chr5	214729939	0.5	1	2		2	2		1	2
5	PZE-105179316	chr5	215010748	1.1	1	2		2	2		1	2
5	PZE-105179860	chr5	215342055	0.8	1	2		2	2		1	2
5	SYN32950	chr5	215471911	0.4	1	2		2	2		1	2
5	SYN32968	chr5	215484179	0.9	1	2		2	2		1	2
5	SYN33305	chr5	215560359	0.3	1	2		2	2		1	2
5	SYN33328	chr5	215624839	0.6	1	2		2	2		1	2
5	PZE-105180820	chr5	215742501	2.2	1	2		2	2		1	2
5	PZE-105182053	chr5	216616493	--	1	2		2	2		1	2
6	PZE-106000130	chr6	368076	0.5	1	2		1	1		2	1
6	PZE-106000399	chr6	793903	0.3	1	2		1	1		2	1
6	PZE-106000993	chr6	1994553	1.2	1	2		1	1		2	1
6	PZE-106001206	chr6	2242075	1.5	1	2		1	1		2	1
6	SYN22071	chr6	2882514	0.3	1	2		1	1		2	1
6	SYN20093	chr6	3180106	0.3	1	2		1	1		2	1
6	SYN21056	chr6	3773934	0.3	1	2		1	1		2	1
6	SYN13484	chr6	3988353	2.4	1	2		1	1		2	1
6	PUT-163a-18181180-1497	chr6	4594392	0.9	1	2		1	1		2	1
6	PZE-106004192	chr6	5300754	0.3	1	2		1	1		2	1
6	PZE-106004391	chr6	5508544	0.6	1	2		1	1		2	1
6	PZA03003.11	chr6	6317833	2.1	1	2		1	1		2	1
6	PUT-163a-5739956-2305	chr6	6899137	0.6	1	2		1	1		2	1
6	PZE-106005744	chr6	7038488	0.3	1	2		1	1		2	1
6	PZE-106006003	chr6	7124076	0.3	1	2		1	1		2	1
6	SYNGENTA10927	chr6	8142397	0.3	1	2		1	1		2	1
6	PUT-163a-6653985-3051	chr6	8677058	4.1	1	2		1	1		2	1
6	PZE-106020174	chr6	14580546	2.4	1	2		1	1		2	1
6	PZE-106020490	chr6	16143879	0.3	1	2		1	1		2	1
6	PZE-106020572	chr6	16293622	0.8	1	2		1	1		2	1
6	PZE-106008617	chr6	24610573	0.5	1	2		1	1		2	1
6	PZE-106008956	chr6	25702710	0.8	1	2		1	1		2	1
6	PZE-106009112	chr6	26243119	0.5	1	2		1	1		2	1
6	PZE-106009328	chr6	26709560	0.3	1	2		1	1		2	1
6	PZE-106009742	chr6	27500967	0.5	1	2		1	1		2	1
6	PZE-106010688	chr6	29014849	0.3	1	2		1	1		2	1
6	PZE-106011053	chr6	29800854	1.2	1	2		1	1		2	1
6	PZE-106013654	chr6	34672237	0.5	1	2		1	1		2	1
6	SYN17206	chr6	34978226	0.6	1	2		1	1		2	1
6	PZE-106014381	chr6	35735082	2.2	1	2		1	1		2	1
6	PZE-106025043	chr6	59878553	2.4	1	2		1	1		2	1
6	SYN2895	chr6	62078064	0.3	1	2		1	1		2	1
6	PZE-106027535	chr6	65926939	0.5	1	2		1	1		2	1
6	PZE-106034370	chr6	80636379	0.3	1	2		1	1		2	1
6	SYN29140	chr6	81702548	0.3	1	2		1	1		2	1
6	SYN33234	chr6	82967169	0.3	1	2		1	1		2	1
6	PZE-106036775	chr6	84527427	0.3	1	2		1	1		2	1
6	PZE-106037122	chr6	85192596	0.3	1	2		1	1		2	1
6	PZE-106037935	chr6	86179751	0.3	1	2		1	1		2	1
6	PZE-106038764	chr6	86783150	0.3	1	2		1	1		2	1
6	PZE-106039415	chr6	88077420	0.6	1	2		1	1		2	1
6	PZE-106039942	chr6	88695394	1.1	1	2		1	1		2	1
6	PZE-106040387	chr6	88911293	0.3	1	2		1	1		2	1
6	PZE-106040697	chr6	89065990	0.3	1	2		1	1		2	1
6	SYN15848	chr6	89122163	0.3	1	2		1	1		1	1
6	PZE-106041093	chr6	89465314	1.2	1	2		1	1		1	1
6	PZE-106042764	chr6	92304502	0.3	1	2		1	1		1	1
6	SYN11565	chr6	92311945	0.6	1	2		1	1		1	1
6	PZE-106043086	chr6	92906117	0.3	1	2		1	1		1	1
6	SYN4237	chr6	95319841	0.8	1	2		1	1		1	1
6	SYNGENTA16460	chr6	95604959	3.7	1	2		1	1		1	1
6	PZE-106048061	chr6	97226812	0.4	1	2		1	2		1	1
6	SYN13507	chr6	97275731	0.5	1	2		1	2		1	1
6	PZE-106048304	chr6	97320638	0.8	1	2		1	2		1	1
6	SYN3502	chr6	97633957	0.4	1	2		1	2		1	1
6	SYN22086	chr6	98027171	0.3	1	2		1	2		1	1
6	PZE-106051387	chr6	102220944	1.6	1	2		1	2		1	1
6	PZE-106052536	chr6	103140008	0.3	1	2		2	2		1	2
6	PZE-106052709	chr6	103221834	0.3	1	2		2	2		1	2
6	PZE-106052904	chr6	103406208	0.6	1	2		2	2		1	2
6	PZE-106053317	chr6	103637898	0.3	1	2		2	2		1	2
6	PZE-106053544	chr6	103949677	0.3	1	2		2	2		1	2
6	SYN27070	chr6	104269683	0.3	1	2		2	2		1	2
6	PZE-106054080	chr6	104756225	0.3	1	2		2	2		1	2
6	PZE-106054182	chr6	104859110	0.3	1	2		2	2		1	2
6	PZE-106054710	chr6	105226877	0.3	1	2		2	2		1	2
6	SYN29718	chr6	105597164	0.3	1	2		2	2		1	2
6	PZE-106055781	chr6	106069077	0.6	1	2		2	2		1	2
6	PUT-163a-71425802-3226	chr6	106338299	0.9	1	2		2	2		1	2
6	PZE-106058046	chr6	106969438	0.7	1	2		2	2		1	2
6	SYN3042	chr6	110013998	2.1	1	2		2	2		1	2
6	PZE-106059328	chr6	108203832	0.5	1	2		2	2		2	2
6	SYN13335	chr6	108257556	0.3	1	2		2	2		2	2
6	SYN24768	chr6	109071574	0.3	1	2		2	2		2	2
6	PUT-163a-60400367-3022	chr6	109092661	0.8	1	2		2	2		2	2
6	PZE-106060557	chr6	109383683	0.3	1	2		2	2		2	2
6	PZE-106060612	chr6	109535857	0.3	1	2		2	2		2	2
6	PZE-106057284	chr6	111183761	0.3	1	2		2	2		2	2
6	SYN38140	chr6	112803148	0.3	1	2		2	2		2	2
6	PZE-106062345	chr6	113108667	0.3	1	2		2	2		2	2
6	PZE-106062511	chr6	113274957	0.5	1	2		2	2		2	2
6	PZE-106062990	chr6	114178400	0.3	1	2		2	2		2	2
6	SYN38218	chr6	115552386	0.3	1	2		2	2		2	2
6	PZE-106065268	chr6	117531752	1.1	1	2		2	2		2	2
6	SYN23915	chr6	117798996	0.3	1	2		2	2		2	2
6	SYN29430	chr6	118073612	0.5	1	2		2	2		2	2
6	SYN29431	chr6	118143097	0.3	1	2		2	2		2	2
6	PZE-106066187	chr6	118269121	0.3	1	2		2	2		2	2
6	PZE-106066701	chr6	118852698	0.3	1	2		2	2		2	2
6	SYN23360	chr6	122404594	0.3	1	2		2	2		2	2
6	PZE-106069997	chr6	123915023	0.5	1	2		2	2		2	2
6	PZA01591.1	chr6	124805125	0.3	1	2		2	2		2	2
6	PZE-106072074	chr6	127717691	0.3	1	2		2	2		2	2
6	SYN9841	chr6	128160370	0.5	1	2		2	2		2	2
6	PZE-106072883	chr6	128466199	0.3	1	2		2	2		1	2
6	PZE-106073260	chr6	128736209	0.3	1	2		2	2		1	2
6	SYN4986	chr6	129880730	0.3	1	2		2	2		1	2
6	PZE-106074545	chr6	129958321	0.3	1	2		2	2		1	2
6	PZE-106074780	chr6	129980213	1.5	1	2		2	2		1	2
6	PZE-106075035	chr6	130131604	0.3	1	2		2	2		1	2
6	PZE-106075616	chr6	130927669	0.3	1	2		2	2		1	2
6	PZE-106075841	chr6	131183861	0.6	1	2		2	2		1	2
6	PZE-106076697	chr6	132197782	0.3	1	2		2	2		1	2
6	PZE-106076828	chr6	132262040	0.3	1	2		2	2		1	2
6	PZE-106077002	chr6	132421967	0.6	1	2		2	2		1	2
6	PZE-106077055	chr6	132454941	0.7	1	2		2	2		1	2
6	PZE-106077504	chr6	132825320	0.3	1	2		2	2		1	2
6	PZA00250.1	chr6	132889427	0.8	1	2		2	2		1	2
6	SYN35779	chr6	134854073	0.3	1	2		2	2		1	2
6	SYN30911	chr6	137675491	0.5	1	2		2	2		1	2
6	PZE-106081762	chr6	138870143	0.3	1	2		2	2		1	2
6	SYN4850	chr6	138931054	0.3	1	2		2	2		1	2
6	PZE-106082022	chr6	139166959	1	1	2		2	2		1	2
6	PZE-106082685	chr6	139912029	0.3	1	2		2	2		1	2
6	SYN34058	chr6	140309609	0.7	1	2		2	2		1	2
6	PZE-106083274	chr6	140693501	0.3	1	2		2	2		1	2
6	PZE-106083557	chr6	140848748	0.3	1	2		2	2		1	2
6	PZE-106084436	chr6	141591405	0.5	1	2		2	2		1	2
6	SYN32002	chr6	141657240	0.3	1	2		2	2		1	2
6	SYN26383	chr6	142347038	0.3	1	1		3	2		1	3
6	SYN30964	chr6	142597095	0.3	1	1		3	2		1	3
6	SYN31373	chr6	142814122	0.3	1	1		3	2		1	3
6	SYN31378	chr6	142895910	0.5	1	1		3	2		1	3
6	SYN22017	chr6	143959534	3.9	2	1		0	2		1	0
6	SYN4651	chr6	147712719	6.9	1	2		2	2		1	2
6	SYNGENTA6966	chr6	148721083	1.1	2	1		1	2		1	1
6	PZE-106093277	chr6	148977370	0.8	2	2		1	2		1	1
6	PZE-106093676	chr6	149285652	0.5	2	2		1	2		1	1
6	PZE-106094290	chr6	149598449	0.8	2	2		1	2		1	1
6	PZE-106095147	chr6	150308567	0.3	2	2		1	1		1	1
6	SYN4793	chr6	150660289	0.3	2	2		1	1		1	1
6	SYN4785	chr6	150666224	0.8	2	2		1	1		1	1
6	SYN11816	chr6	150737685	0.3	2	2		1	1		1	1
6	SYN11808	chr6	150754604	0.3	2	2		1	1		1	1
6	SYN11825	chr6	150804545	0.5	2	2		1	1		1	1
6	PUT-163a-149109935-959	chr6	150887388	0.3	2	2		1	1		1	1
6	SYN37995	chr6	151483755	0.3	2	2		1	1		1	1
6	PZE-106097864	chr6	151579342	0.3	2	2		1	1		1	1
6	SYN31846	chr6	152126422	0.3	3	2		1	1		1	1
6	SYN16938	chr6	152251028	0.3	3	2		1	1		1	1
6	SYN16935	chr6	152277265	0.3	3	2		1	1		1	1
6	PZE-106098990	chr6	152488897	0.8	0	2		1	1		1	1
6	PZE-106099144	chr6	152534741	1.6	3	2		1	1		1	1
6	SYN30394	chr6	153243286	0.3	1	2		1	1		0	1
6	PZE-106100457	chr6	153262331	0.6	1	2		1	1		1	1
6	PZE-106100715	chr6	153308161	1.1	1	2		1	1		1	1
6	SYN24459	chr6	154165245	0.3	1	2		1	1		1	1
6	SYN24465	chr6	154237741	1.5	1	2		1	1		1	1
6	SYN10489	chr6	154345260	0.3	1	2		1	1		1	1
6	PZE-106102761	chr6	154773394	0.3	1	2		1	1		1	1
6	PZE-106103556	chr6	155105540	0.3	1	2		1	1		1	1
6	SYN22472	chr6	155406121	0.3	1	2		1	1		1	1
6	SYN22480	chr6	155452505	0.5	1	2		1	1		1	1
6	PZE-106104150	chr6	155456993	0.5	1	2		1	1		1	1
6	SYN23860	chr6	155589637	0.5	1	2		1	1		1	1
6	SYN23881	chr6	155666420	0.5	1	2		1	1		1	1
6	SYN10086	chr6	155758900	0.3	1	2		1	1		1	1
6	PZE-106106442	chr6	156521281	0.7	1	2		1	1		1	1
6	SYNGENTA10922	chr6	156592881	1.1	1	2		1	1		1	1
6	SYN23632	chr6	156878893	0.3	1	2		1	1		1	1
6	SYN22094	chr6	156927759	0.8	1	2		1	1		1	1
6	SYN4001	chr6	157820229	1.4	1	2		1	1		1	1
6	SYN19164	chr6	158259287	0.6	1	2		1	1		1	1
6	PZE-106109825	chr6	158366537	0.6	1	2		1	1		1	1
6	SYN10772	chr6	158474616	1.3	1	2		1	1		1	1
6	SYN4182	chr6	158688484	1.5	1	2		1	1		1	1
6	SYN27765	chr6	159007950	0.7	1	2		1	1		1	1
6	PZE-106111790	chr6	159381451	1.7	1	2		1	1		1	1
6	PZE-106111961	chr6	159471535	0.5	1	2		1	1		1	1
6	PUT-163a-71300804-3072	chr6	159760565	0.3	1	2		1	1		1	1
6	PZE-106113152	chr6	159997424	0.9	1	2		1	1		1	1
6	PUT-163a-148949704-503	chr6	160034634	0.6	1	2		1	1		1	1
6	PZE-106114021	chr6	160332253	1.1	1	2		1	1		1	1
6	PZE-106114426	chr6	160607964	0.3	1	2		1	1		1	1
6	SYN3838	chr6	161863765	0.3	1	2		1	1		1	1
6	SYN9306	chr6	161988444	2	1	1		1	1		1	1
6	SYN24534	chr6	162547527	0.5	2	1		1	1		1	1
6	PZE-106119113	chr6	162643617	0.3	2	1		1	1		1	1
6	SYN22993	chr6	162686012	0.8	2	1		1	1		1	1
6	SYN16022	chr6	162884424	0.5	2	1		1	1		1	1
6	SYN26548	chr6	163018875	0.3	2	1		1	1		1	1
6	SYN34380	chr6	163176024	0.8	2	1		1	1		1	1
6	PZE-106121450	chr6	163630212	0.5	2	1		1	1		1	1
6	SYN13325	chr6	163817046	0.3	2	1		1	1		1	1
6	SYN13318	chr6	163851231	0.8	2	1		1	1		1	1
6	SYN12700	chr6	163973888	0.3	2	1		1	1		1	1
6	SYN12691	chr6	163977148	1.8	2	1		1	1		1	1
6	SYN32671	chr6	164322025	2.9	2	1		1	1		1	1
6	SYN24877	chr6	164580060	3	0	1		1	1		1	1
6	PZE-106125257	chr6	165140693	2.3	2	1		1	1		1	1
6	SYN4311	chr6	165247443	1.3	2	1		1	1		1	1
6	PZE-106126296	chr6	165582394	0.8	2	1		1	1		1	1
6	SYN38609	chr6	165941397	0.3	2	1		1	1		2	1
6	SYN7863	chr6	166254385	0.8	2	1		1	1		2	1
6	PZE-106128315	chr6	166388598	0.8	2	1		1	1		2	1
6	SYN28543	chr6	166818511	0.3	2	1		1	1		2	1
6	PZE-106129292	chr6	166949988	0.8	2	1		1	1		2	1
6	PHM5529.4	chr6	167018795	0.5	2	1		1	1		2	1
6	PZE-106131169	chr6	167691333	0.3	2	1		1	1		2	1
6	PZE-106130668	chr6	167863378	--	2	1		1	1		2	1
7	PZE-107000059	chr7	32899	0.3	2	1		2	1		1	2
7	SYN23677	chr7	303224	1.2	2	1		2	1		1	2
7	SYN5002	chr7	1192473	0.3	2	1		2	1		1	2
7	PZE-107001156	chr7	1226773	2	2	1		2	1		1	2
7	SYN10738	chr7	1297354	0.6	2	1		2	1		1	2
7	PUT-163a-21481304-1570	chr7	1315401	3.3	2	1		2	1		1	2
7	PZE-107002478	chr7	2023138	0.5	2	1		2	1		2	2
7	PZD00057.3	chr7	2073165	1.5	2	1		2	1		2	2
7	SYN8563	chr7	2582718	0.9	2	1		2	1		2	2
7	PZE-107004458	chr7	2952590	1.5	2	1		2	1		2	2
7	PZE-107004741	chr7	3073422	2.2	2	1		2	1		2	2
7	SYN23973	chr7	3182249	1.3	0	1		1	1		2	1
7	PZE-107005392	chr7	3663038	0.5	2	1		2	1		2	2
7	PZE-107005664	chr7	3892964	0.3	2	1		2	1		2	2
7	PZE-107005831	chr7	4064768	1.7	2	1		2	1		2	2
7	PZB01083.4	chr7	4236601	2.2	2	1		2	1		2	2
7	PZE-107006511	chr7	4680339	0.7	2	1		2	1		2	2
7	SYN21573	chr7	4826926	0.7	2	1		2	1		2	2
7	SYN21561	chr7	4891484	0.3	2	1		2	1		2	2
7	SYN21579	chr7	4902621	2.8	2	1		2	1		2	2
7	SYN15673	chr7	5038167	0.3	2	1		2	1		2	2
7	SYNGENTA15901	chr7	5038808	0.3	2	1		2	1		2	2
7	SYN4754	chr7	5127062	0.5	2	1		2	1		2	2
7	SYN4750	chr7	5128708	0.5	2	1		2	1		2	2
7	PUT-163a-71419466-3204	chr7	5146250	4	2	1		2	1		2	2
7	SYN3807	chr7	5525020	0.8	2	1		2	1		2	2
7	PZE-107008453	chr7	5552195	0.3	2	1		2	1		2	2
7	SYN3808	chr7	5552508	0.5	2	1		2	1		2	2
7	PZE-107008899	chr7	5783646	1.1	2	1		2	1		2	2
7	PZE-107009208	chr7	5978305	0.8	2	1		2	1		2	2
7	PZE-107009409	chr7	6127634	0.3	2	1		2	1		2	2
7	PZE-107009573	chr7	6219444	0.6	2	1		2	1		2	2
7	SYN39342	chr7	6418600	1.7	2	1		2	1		2	2
7	PZE-107010433	chr7	7011078	0.7	2	1		2	1		2	2
7	SYN19836	chr7	7462912	0.3	2	1		2	1		2	2
7	SYN4517	chr7	8047716	0.7	2	1		2	1		2	2
7	SYN4521	chr7	8050759	0.7	2	1		2	1		2	2
7	SYN24995	chr7	8309069	0.7	2	1		2	1		2	2
7	SYN18118	chr7	9197820	2.3	2	1		2	1		2	2
7	SYN36579	chr7	9329883	0.5	2	1		2	1		2	2
7	PZE-107013187	chr7	9528538	0.3	2	2		2	1		2	2
7	SYN34667	chr7	9591191	0.6	2	2		2	1		2	2
7	SYN39339	chr7	9709489	0.9	2	2		2	1		2	2
7	PZE-107013498	chr7	9828667	1.1	2	2		2	1		2	2
7	PZE-107013546	chr7	9916088	0.5	2	2		2	1		2	2
7	PZE-107013641	chr7	10070810	2	2	2		2	1		2	2
7	PZE-107014197	chr7	10691389	0.9	2	2		2	1		2	2
7	PZE-107015216	chr7	12249827	0.3	2	2		2	1		2	2
7	SYN33126	chr7	13575225	2.5	2	2		2	1		2	2
7	PZE-107016866	chr7	14369904	0.9	2	2		2	1		2	2
7	PZE-107018120	chr7	15660185	0.3	2	2		2	1		2	2
7	PZE-107018167	chr7	15661570	0.3	2	2		2	1		2	2
7	PZE-107018798	chr7	17143015	0.7	2	2		2	2		2	2
7	PZE-107020044	chr7	18625256	0.7	2	2		2	2		2	2
7	PZE-107021428	chr7	20894070	0.7	2	2		2	2		2	2
7	SYN5037	chr7	21151167	0.3	2	2		2	2		2	2
7	SYN28346	chr7	21273230	0.4	2	2		2	2		2	2
7	PUT-163a-21329873-1510	chr7	21636688	0.4	2	2		2	2		2	2
7	PZE-107022491	chr7	22525670	1.3	2	2		2	2		2	2
7	PZE-107025209	chr7	27420345	0.3	3	2		2	2		2	2
7	PZE-107026335	chr7	29534920	0.5	3	2		2	2		2	2
7	PZE-107030674	chr7	39628971	0.3	3	2		2	2		2	2
7	PZE-107031861	chr7	41462864	5	3	2		2	2		2	2
7	PZE-107043481	chr7	85722092	5.7	2	2		2	1		2	2
7	PZE-107045512	chr7	92943233	0.6	0	2		2	2		2	2
7	PUT-163a-76914695-4004	chr7	100241732	0.5	2	2		2	2		2	2
7	PZE-107052377	chr7	102650853	0.5	2	2		2	2		2	2
7	SYN21992	chr7	104619503	0.3	3	2		2	2		2	2
7	PZE-107053814	chr7	105067137	0.6	2	2		2	2		2	2
7	PZE-107054542	chr7	106035614	0.3	3	2		2	2		2	2
7	PZE-107054828	chr7	106649889	0.3	3	2		2	2		2	2
7	PZE-107055832	chr7	107858365	0.3	3	1		2	2		2	2
7	PZE-107059992	chr7	115310833	0.3	0	1		2	2		2	2
7	SYN17706	chr7	115692711	0.3	3	1		2	2		2	2
7	PZE-107060597	chr7	116288821	0.3	3	1		2	2		2	2
7	PZE-107060770	chr7	116434560	0.4	3	1		2	2		2	2
7	PZE-107063357	chr7	120557916	0.7	1	1		2	2		2	2
7	SYN18567	chr7	121013900	1.1	1	1		2	2		2	2
7	PZE-107064443	chr7	121350636	0.3	1	1		2	2		2	2
7	SYN21763	chr7	122335525	0.3	1	1		2	2		2	2
7	PZE-107066519	chr7	123589752	0.6	1	1		2	2		2	2
7	PZE-107067315	chr7	124148466	0.3	1	1		2	2		2	2
7	SYN25088	chr7	124570242	0.7	1	1		2	2		2	2
7	PZE-107068204	chr7	124872680	0.3	1	1		2	2		2	2
7	SYN20964	chr7	126829831	0.3	1	1		2	2		2	2
7	PZE-107070661	chr7	127248316	0.3	1	1		2	2		2	2
7	PZE-107070755	chr7	127253949	0.3	1	1		2	2		2	2
7	SYN20393	chr7	127590835	1	1	1		2	2		2	2
7	PZE-107072028	chr7	128144353	0.5	1	1		2	2		2	2
7	SYN37148	chr7	129350801	0.5	1	1		2	2		2	2
7	PZE-107073339	chr7	129864662	1	1	1		2	2		2	2
7	SYN28758	chr7	129967283	1.2	1	2		2	2		2	2
7	PZE-107074405	chr7	130256605	1.2	1	2		2	2		2	2
7	PZE-107075566	chr7	130986135	0.3	1	2		2	2		2	2
7	PZE-107075734	chr7	131038051	0.3	1	2		2	2		2	2
7	SYN19052	chr7	131195688	0.3	1	2		2	2		2	2
7	ZM012706-0416	chr7	131651875	0.3	1	2		2	2		2	2
7	PZE-107077474	chr7	132591806	0.8	1	2		2	2		2	2
7	SYN38312	chr7	132805815	2.3	1	1		2	2		2	2
7	PZE-107081028	chr7	135894307	0.8	1	1		2	2		2	2
7	PZE-107080831	chr7	135818558	0.8	1	1		2	2		2	2
7	PZE-107085377	chr7	141137402	0.5	1	1		2	2		2	2
7	PZE-107086015	chr7	141579641	0.8	1	1		2	2		2	2
7	SYN22149	chr7	141885242	0.8	1	1		1	2		2	1
7	PZE-107087392	chr7	142775448	0.8	1	1		2	2		2	2
7	PZE-107087898	chr7	143003984	0.3	1	1		2	2		2	2
7	PZE-107088218	chr7	143294688	0.3	1	1		2	2		2	2
7	PZE-107088321	chr7	143394655	0.3	1	1		2	2		2	2
7	PZE-107089915	chr7	144906603	1.6	1	1		1	2		2	1
7	SYN17960	chr7	145969000	1.9	1	1		1	2		2	1
7	PUT-163a-28982443-1665	chr0	0	0.3	1	2		1	2		2	1
7	PZE-107091643	chr7	146498829	0.3	1	2		1	2		2	1
7	SYNGENTA14733	chr7	147161393	0.3	1	2		1	2		2	1
7	PZE-107092533	chr7	147204978	0.3	1	2		1	2		2	1
7	SYN11686	chr7	147335318	0.3	1	2		1	2		2	1
7	PZE-107092916	chr7	147420217	0.3	1	2		1	2		2	1
7	PZE-107093279	chr7	148083481	0.3	1	2		1	2		2	1
7	PZE-107093292	chr7	148182145	0.4	1	2		1	2		2	1
7	SYN30147	chr7	148488081	0.4	1	2		1	2		2	1
7	SYN8620	chr7	149915274	2.3	1	2		1	2		2	1
7	PZE-107095739	chr7	151409024	1.1	1	2		1	2		2	1
7	PZE-107097424	chr7	152775714	0.3	1	2		1	2		2	1
7	PZE-107097554	chr7	152807815	0.7	1	2		1	2		2	1
7	SYN34484	chr7	153569260	0.4	1	2		1	2		2	1
7	SYN34489	chr7	153655654	2.3	1	2		1	2		2	1
7	PZE-107099226	chr7	154190809	0.3	1	1		1	2		2	1
7	SYN2766	chr7	154268496	0.3	1	1		1	2		2	1
7	SYN19064	chr7	155964847	0.5	1	1		1	2		2	1
7	SYN10135	chr7	156501153	0.5	1	1		1	2		2	1
7	SYN3652	chr7	156667314	0.5	1	1		1	2		2	1
7	PZE-107103543	chr7	156738189	0.5	1	1		1	2		2	1
7	PZE-107103925	chr7	157010519	1.3	1	1		1	2		2	1
7	SYN17072	chr7	157504609	1	1	1		2	2		2	2
7	PZE-107105783	chr7	157873859	0.5	2	1		2	2		2	2
7	SYN35799	chr7	158157694	0.3	2	1		2	2		2	2
7	PZE-107106251	chr7	158218500	0.3	2	1		2	2		2	2
7	PZE-107106355	chr7	158240559	0.5	2	1		2	2		2	2
7	PZE-107107125	chr7	158950716	0.6	2	1		0	2		2	0
7	SYN3347	chr7	159756814	1.3	2	2		2	2		2	2
7	PZE-107108610	chr7	159939365	0.3	2	2		2	2		2	2
7	PZE-107109140	chr7	160082017	0.5	2	2		2	2		2	2
7	PZE-107109512	chr7	160234574	0.3	2	2		2	2		2	2
7	PZE-107110409	chr7	160600000	0.5	2	2		2	2		2	2
7	PZE-107110794	chr7	160835533	1.6	2	2		2	2		2	2
7	SYNGENTA3646	chr7	161620067	1.1	2	2		2	2		2	2
7	PZE-107112738	chr7	161949846	0.9	2	2		2	2		2	2
7	PZE-107113180	chr7	162036118	0.6	2	2		2	2		2	2
7	PUT-163a-93012953-4804	chr7	162155226	0.6	2	2		2	2		2	2
7	PZE-107113495	chr7	162197239	0.3	2	2		2	2		2	2
7	SYN1455	chr7	162315761	0.3	2	2		2	2		2	2
7	SYN8374	chr7	162342158	1.2	2	2		2	2		2	2
7	PZA03544.3	chr7	162810949	0.6	2	2		2	2		2	2
7	PZE-107115173	chr7	162987569	1.1	2	2		2	2		2	2
7	PZE-107116723	chr7	164071283	0.3	2	2		2	2		2	2
7	SYN17043	chr7	164200564	0.3	2	2		2	2		2	2
7	PUT-163a-71432170-3289	chr7	164203613	0.9	2	2		2	2		2	2
7	SYN23691	chr7	164987683	0.3	2	2		2	2		2	2
7	PZE-107118538	chr7	165243202	0.5	2	2		2	2		2	2
7	PZE-107118743	chr7	165298571	1.2	2	2		2	2		2	2
7	PZE-107119249	chr7	165463878	2.1	2	2		2	2		2	2
7	PZE-107120325	chr7	165849015	1.2	2	2		2	2		2	2
7	PZE-107120929	chr7	166376431	0.9	2	2		2	2		2	2
7	SYN20121	chr7	166960841	0.6	2	2		2	2		2	2
7	PZA00227.8	chr7	167241354	0.5	2	2		2	2		2	2
7	PZE-107122887	chr7	167500123	0.3	2	2		2	2		2	2
7	PZE-107123019	chr7	167509678	1.7	2	2		2	2		2	2
7	PZE-107123571	chr7	167715777	1.3	2	2		2	2		2	2
7	SYN12253	chr7	167987505	0.3	2	2		2	2		2	2
7	ZM008047-0510	chr7	168090928	0.3	2	2		2	2		2	2
7	SYN12256	chr7	168104958	0.6	2	2		2	2		2	2
7	SYN3258	chr7	168200975	2.7	2	2		2	2		2	2
7	SYN34052	chr7	168404328	2.1	2	2		2	2		2	2
7	PUT-163a-60399196-2989	chr7	169094842	0.3	2	2		2	2		2	2
7	SYN30795	chr7	169444642	0.3	2	2		2	2		2	2
7	SYN30790	chr7	169452570	0.5	2	2		2	2		2	2
7	SYN21243	chr7	170101155	0.3	2	2		2	2		2	2
7	PZE-107128048	chr7	170397546	0.3	2	2		2	2		2	2
7	SYN10749	chr7	170436606	0.3	2	2		2	2		2	2
7	PZE-107128348	chr7	170540140	0.3	2	2		2	2		2	2
7	SYN25224	chr7	170566113	0.3	2	2		2	2		2	2
7	PZE-107128534	chr7	170642744	3.2	2	2		2	2		2	2
7	PZA00695.1	chr7	171232753	2.6	2	2		2	2		1	2
7	PZE-107130520	chr7	171744590	0.6	2	2		2	2		1	2
7	PZE-107130789	chr7	171926341	3.3	2	2		2	2		1	2
7	PZE-107132427	chr7	172725270	1	2	2		2	2		1	2
7	SYN34109	chr7	172926096	0.3	2	2		2	2		1	2
7	PZE-107133296	chr7	172938921	0.5	2	2		2	2		1	2
7	SYN32824	chr7	172979834	0.3	2	2		2	2		1	2
7	PZE-107133704	chr7	173181180	1.2	2	2		2	2		1	2
7	PZE-107134294	chr7	173424260	1.2	2	2		2	2		1	2
7	PZE-107134586	chr7	173482344	1.8	2	2		2	2		1	2
7	SYN37420	chr7	173961155	0.9	2	2		2	2		1	2
7	SYN34644	chr7	174326363	0.8	2	2		2	2		1	2
7	PUT-163a-148942056-449	chr7	174506330	0.5	2	2		2	2		1	2
7	ZM013744-0177	chr7	174519072	1.1	2	2		2	2		1	2
7	PZE-107136972	chr7	174743574	0.3	2	2		2	2		1	2
7	SYN24967	chr7	174760911	0.5	2	2		2	2		1	2
7	PZE-107137587	chr7	175206869	0.3	2	2		2	2		1	2
7	SYN18604	chr7	175278897	0.5	2	2		2	2		1	2
7	PZE-107137849	chr7	175538687	1.2	2	2		2	2		1	2
7	PZE-107138033	chr7	175815071	--	2	2		2	2		1	2
8	PZE-108000028	chr8	65513	0.9	1	2		1	2		1	1
8	PZE-108000403	chr8	503482	0.3	1	2		1	2		1	1
8	PZE-108000664	chr8	774782	0.8	1	2		1	2		1	1
8	PZE-108001108	chr8	935340	0.6	1	2		1	2		1	1
8	SYN4028	chr8	1371873	1.1	1	2		1	2		1	1
8	PZE-108001699	chr8	1640555	0.3	1	2		1	2		1	1
8	SYN10053	chr8	1831104	0.3	1	2		1	2		1	1
8	SYN15868	chr8	2054257	0.3	1	2		1	2		1	1
8	PZE-108002130	chr8	2111434	0.4	1	2		1	2		1	1
8	SYN11271	chr8	2428528	0.4	1	2		1	2		1	1
8	PZE-108002411	chr8	2512300	2.4	1	2		1	2		1	1
8	PZE-108002634	chr8	2792594	0.3	1	2		1	2		1	1
8	PZE-108002818	chr8	2901121	1.9	1	2		1	2		1	1
8	SYN17938	chr8	3348472	0.3	2	2		1	2		1	1
8	PZE-108003557	chr8	3482140	3.9	2	2		1	2		1	1
8	PZE-108004260	chr8	4281073	2.5	2	2		1	2		1	1
8	PZE-108004350	chr8	4360224	0.6	2	2		1	2		1	1
8	PZE-108004388	chr8	4431816	0.8	2	2		1	2		1	1
8	SYN12532	chr8	4792459	2	2	2		1	2		1	1
8	PZE-108005094	chr8	5191422	0.6	2	2		1	2		1	1
8	PZE-108005219	chr8	5296079	0.3	2	2		1	2		1	1
8	PUT-163a-110526809-109	chr8	5319559	1.4	2	2		1	2		1	1
8	PZE-108005605	chr8	5597852	0.3	2	2		1	2		1	1
8	PUT-163a-71445680-3381	chr8	5894265	0.7	2	2		1	2		1	1
8	PZE-108005766	chr8	5905580	0.3	2	2		0	2		1	0
8	PZA00058.1	chr8	6023496	0.3	2	2		1	2		1	1
8	PZE-108006031	chr8	6104741	1.2	2	2		1	2		1	1
8	PZE-108006221	chr8	6512354	0.3	2	2		1	2		1	1
8	SYN10427	chr8	6584683	0.3	2	2		1	2		1	1
8	PUT-163a-91878761-4796	chr8	6856313	0.8	2	2		1	2		1	1
8	PZE-108007013	chr8	7039437	1.3	2	2		1	2		2	1
8	SYN35634	chr8	7427840	0.6	0	2		1	2		2	1
8	SYN9903	chr8	7617692	0.3	2	2		1	2		2	1
8	SYN20700	chr8	7748559	2.5	2	2		1	2		2	1
8	PZE-108008327	chr8	8357059	1.2	2	2		1	2		2	1
8	PZE-108008403	chr8	8417040	1.5	2	2		1	2		2	1
8	PZE-108008540	chr8	8557707	0.7	2	2		1	2		2	1
8	PZE-108008825	chr8	8731594	0.4	2	2		1	2		2	1
8	SYN18178	chr8	8860113	1.4	2	2		1	2		2	1
8	PZE-108009081	chr8	8922468	0.5	2	2		1	2		2	1
8	PZE-108009251	chr8	9875920	0.3	2	2		1	2		2	1
8	PZE-108009237	chr8	9875278	0.3	2	2		1	2		2	1
8	PZE-108009323	chr8	9921338	0.7	2	2		1	2		2	1
8	PZE-108009429	chr8	10000192	0.3	2	2		1	2		2	1
8	PZE-108009497	chr8	10004094	0.3	2	2		1	2		2	1
8	SYN12761	chr8	10071555	0.8	2	2		1	2		2	1
8	SYN12760	chr8	10092916	1.1	2	2		1	2		2	1
8	PZE-108009952	chr8	10385485	0.5	2	2		1	2		2	1
8	SYN36558	chr8	10813495	0.3	2	2		1	2		2	1
8	PZE-108010463	chr8	10907378	1.9	2	2		1	2		2	1
8	PZA03178.1	chr8	11485052	0.3	2	2		1	2		2	1
8	PZE-108010963	chr8	11530043	0.9	2	2		1	2		2	1
8	PZE-108011286	chr8	11799562	2.2	2	2		1	2		2	1
8	SYN18480	chr8	12194887	2.1	2	2		1	2		2	1
8	SYN36538	chr8	12903707	0.5	2	2		1	2		2	1
8	SYN36539	chr8	12934662	1.8	2	2		1	2		2	1
8	PZE-108013355	chr8	13331375	0.3	2	2		1	2		2	1
8	PZE-108013378	chr8	13338346	1.4	2	2		1	2		2	1
8	SYN14462	chr8	13370541	0.5	2	2		1	2		2	1
8	PZE-108013561	chr8	13437642	1.2	2	2		1	2		2	1
8	PZE-108013805	chr8	13686017	0.6	2	2		1	2		2	1
8	SYN7794	chr8	14591648	0.3	2	2		1	2		2	1
8	PZE-108015428	chr8	14936435	0.3	2	2		1	2		2	1
8	SYN37089	chr8	15435297	1.4	2	2		1	2		2	1
8	SYN34055	chr8	15987103	0.3	2	2		1	2		2	1
8	PZE-108016329	chr8	15992740	2	2	2		1	2		2	1
8	SYN23097	chr8	16442995	0.4	2	2		1	2		2	1
8	PZE-108016983	chr8	16759156	0.5	2	2		1	2		2	1
8	SYN4087	chr8	16917256	0.6	2	2		1	2		2	1
8	PZE-108017470	chr8	17058319	0.3	2	2		1	2		2	1
8	PZE-108017647	chr8	17068235	0.5	2	2		1	2		2	1
8	SYN19462	chr8	17189971	0.5	2	2		1	2		2	1
8	PZB01977.4	chr8	17391771	0.3	2	2		1	2		2	1
8	PZB01977.1	chr8	17392146	0.5	2	2		1	2		2	1
8	PZE-108018320	chr8	17393959	0.3	2	2		1	2		2	1
8	PZE-108019899	chr8	17872765	0.3	2	2		1	1		2	1
8	PZE-108019557	chr8	18198840	0.3	2	2		1	1		2	1
8	PZE-108019468	chr8	18224191	0.5	2	2		1	1		2	1
8	PZE-108019174	chr8	18350813	0.3	2	2		1	1		2	1
8	PZE-108019042	chr8	18430764	0.9	2	2		1	1		2	1
8	PZE-108018898	chr8	18447399	0.3	2	2		1	1		2	1
8	PZE-108018725	chr8	18824110	0.3	2	2		1	1		2	1
8	PZE-108018598	chr8	18896226	0.3	2	2		1	1		2	1
8	PZE-108020413	chr8	19550800	1.2	2	2		1	1		2	1
8	PZE-108021278	chr8	20232828	0.3	2	2		1	1		2	1
8	PZE-108021577	chr8	20565416	0.3	2	2		1	1		2	1
8	PZE-108022079	chr8	20830174	0.9	2	2		1	1		2	1
8	PZE-108022448	chr8	21288377	1.4	2	2		1	1		2	1
8	SYN35861	chr8	22173115	0.3	2	2		1	1		2	1
8	SYN3484	chr8	22645609	0.5	2	2		1	1		2	1
8	SYN3488	chr8	22676233	0.3	2	2		1	1		2	1
8	PZE-108024292	chr8	22935548	0.3	2	2		1	1		2	1
8	PUT-163a-78116027-4353	chr8	23771334	0.6	2	2		1	1		2	1
8	PZE-108025294	chr8	23988429	0.3	2	2		1	1		2	1
8	SYN19605	chr8	24413610	0.6	2	2		1	1		2	1
8	SYN10192	chr8	25012274	0.3	2	2		1	1		2	1
[truncated: 499 more rows]
