# Supplementary material for: QTG-Miner aids rapid dissection of the genetic base of tassel branch number in maize
Source: Nat Commun. 2023 Aug 26;14:5232. doi: 10.1038/s41467-023-41022-1 (PMC10460418; doi:10.1038/s41467-023-41022-1)
Supplement: Supplementary file 8 — Supplementary Data 5 [file 41467_2023_41022_MOESM8_ESM.xlsx]

## Sheet: DAN340_K22_map
Supplementary Data 5. Genotype information of single QTL-paired RILs derived from inbred lines DAN340 and K22
chr_num	name	chr	pos_m	pos_g	12RIL0566	12RIL0468		12RIL0566	12RIL0431		12RIL0453	12RIL0486
1	SYN83	chr1	3498	1.2	2	1		3	2		2	2
1	SYN10558	chr1	1957167	0.3	2	1		3	2		2	2
1	PZE-101001107	chr1	2043319	1	1	1		3	1		2	2
1	PUT-163a-5499487-2275	chr1	2538655	0.7	1	1		3	1		2	2
1	SYN35346	chr1	2739971	0.3	1	1		3	1		2	2
1	SYN38926	chr1	2796496	0.8	1	1		3	1		2	2
1	SYN2547	chr1	2941443	4	1	1		1	1		2	2
1	SYN11129	chr1	3068657	1.8	2	1		2	2		2	2
1	SYN9369	chr1	3354911	0.3	2	1		3	2		2	2
1	PZE-101003115	chr1	3356688	2.7	2	1		3	2		2	2
1	SYN11494	chr1	3708114	0.3	2	1		3	2		2	2
1	SYN10467	chr1	4022585	0.3	2	1		3	2		2	2
1	PZE-101005008	chr1	4150727	0.3	2	1		3	2		2	2
1	SYN5934	chr1	4306991	0.8	2	1		3	2		2	2
1	PZA02869.8	chr1	4608015	0.3	2	1		3	2		2	2
1	PZE-101006745	chr1	4796398	4.2	2	1		2	2		2	2
1	SYN11325	chr1	5092856	0.3	2	1		2	2		2	2
1	SYN36146	chr1	5338021	0.3	2	1		2	2		2	2
1	PZB00919.1	chr1	5380468	4	2	1		2	2		2	2
1	PZE-101009163	chr1	5653264	1.5	2	2		3	2		1	2
1	SYN6322	chr1	6193258	0.6	2	2		3	2		3	2
1	SYN6318	chr1	6220407	0.3	2	2		3	2		3	2
1	SYN6337	chr1	6236377	0.3	2	2		3	2		1	2
1	PZE-101011230	chr1	6782009	0.8	2	2		1	2		1	2
1	PZE-101011364	chr1	6816766	0.3	2	2		1	2		1	2
1	SYN7706	chr1	7046265	0.6	2	2		1	2		1	2
1	SYN7698	chr1	7162058	0.4	2	2		1	2		1	2
1	SYN13394	chr1	7456817	0.4	2	2		1	2		1	2
1	SYN13395	chr1	7565560	0.6	2	2		1	2		1	2
1	PZE-101014135	chr1	8032199	0.5	2	2		1	2		1	2
1	SYN35550	chr1	8351543	2	2	2		1	2		1	2
1	SYN11901	chr1	8515602	0.8	2	2		1	2		1	2
1	PZE-101015469	chr1	8633468	0.3	2	2		1	2		1	2
1	SYN6211	chr1	8944033	0.8	2	2		1	2		1	2
1	PZA00731.7	chr1	9304303	0.3	2	2		1	2		3	2
1	SYN21172	chr1	9358866	0.8	2	2		1	2		3	2
1	SYN14147	chr1	9434379	0.5	2	2		1	2		3	2
1	SYN10548	chr1	9526231	0.3	2	2		1	2		3	2
1	PZE-101017581	chr1	9992169	0.3	2	2		1	2		3	2
1	PZA03519.2	chr1	10093142	1.3	2	2		1	2		3	2
1	PZE-101018023	chr1	10533553	0.6	2	2		1	2		3	2
1	PZE-101018214	chr1	10580378	0.4	2	2		1	2		1	2
1	PZE-101018356	chr1	10589088	0.4	2	2		1	2		3	2
1	PZE-101018567	chr1	10826196	1.4	2	2		1	2		3	2
1	PZE-101018729	chr1	10897853	0.4	2	2		1	2		3	2
1	PZE-101019334	chr1	11110601	1.2	2	2		1	2		3	2
1	PZE-101019642	chr1	11476285	0.4	2	2		1	2		1	2
1	PZE-101019767	chr1	11532836	4.2	2	2		1	2		1	2
1	SYN372	chr1	12357299	1	2	2		2	2		1	2
1	PZE-101021745	chr1	12498324	0.3	2	2		2	2		1	2
1	PUT-163a-89250869-4646	chr1	12517267	1.3	2	2		2	2		1	2
1	SYN12538	chr1	12976294	0.3	2	2		2	2		1	3
1	PZE-101023571	chr1	13688569	0.3	2	2		2	2		1	3
1	SYN5664	chr1	14101866	0.3	2	2		2	2		1	3
1	PZE-101024424	chr1	14507453	0.3	2	2		2	2		1	3
1	PZA01652.1	chr1	14959203	3.1	2	2		2	2		1	3
1	SYN31166	chr1	15170295	0.9	2	2		2	2		1	3
1	SYN22236	chr1	15354211	1.2	2	2		2	2		1	0
1	PZE-101027300	chr1	16378504	0.3	2	2		2	2		1	2
1	PZE-101027616	chr1	16469406	0.3	2	2		2	2		1	1
1	PZE-101027798	chr1	16598661	0.4	2	2		2	2		1	1
1	SYN367	chr1	16826305	1.5	2	2		2	2		1	1
1	PUT-163a-101390185-21	chr1	17655683	0.6	2	2		2	2		1	1
1	PZE-101029759	chr1	17843007	0.3	2	2		2	2		1	1
1	PZE-101029820	chr1	17850815	1.1	2	2		2	2		1	1
1	PZE-101029977	chr1	17959546	0.6	2	2		2	2		1	1
1	PZE-101030561	chr1	18643856	0.3	2	2		2	2		1	1
1	PZA00358.12	chr1	18980563	1.1	2	2		2	2		1	1
1	SYN7651	chr1	19560075	1	2	2		2	2		1	1
1	PZE-101032230	chr1	19696230	0.5	2	2		2	2		1	1
1	PZE-101032702	chr1	20096765	0.3	2	2		2	2		1	1
1	SYN28649	chr1	20216839	1.8	2	2		2	2		1	1
1	PZE-101034052	chr1	21759934	1.8	2	2		2	2		1	1
1	SYN18923	chr1	22379557	0.3	2	2		2	2		1	1
1	SYN18922	chr1	22437864	1.4	2	2		2	2		1	1
1	PZE-101035737	chr1	23229801	0.3	2	2		2	2		1	1
1	SYN7041	chr1	24225835	0.5	2	2		2	2		1	1
1	PZE-101037751	chr1	24931201	0.5	2	2		2	2		2	1
1	PZE-101038315	chr1	25400235	0.3	2	2		2	2		2	1
1	PZE-101038503	chr1	25452076	0.3	2	2		2	2		2	1
1	PZE-101039351	chr1	26574295	0.3	2	2		2	2		2	1
1	PZE-101039371	chr1	26578028	0.3	2	2		2	2		2	1
1	SYN250	chr1	26825413	1.6	2	2		2	2		2	1
1	PZE-101040499	chr1	27172731	0.3	2	2		2	2		2	1
1	SYN21667	chr1	27178431	0.3	2	2		2	2		2	1
1	SYN74	chr1	27638012	1	2	2		2	2		2	1
1	PZE-101041380	chr1	27980406	1	2	2		2	2		2	1
1	PZE-101041837	chr1	28529484	0.3	2	2		2	2		2	1
1	PZE-101041995	chr1	28614487	0.3	2	2		2	2		2	1
1	PZE-101042341	chr1	28927650	0.7	2	2		2	2		2	1
1	PZE-101042424	chr1	28964147	0.3	2	2		2	2		2	1
1	PZE-101043600	chr1	29681768	0.3	2	2		2	2		2	1
1	PZE-101043656	chr1	29694518	0.3	2	2		2	2		2	1
1	PZE-101044002	chr1	29966522	0.3	2	2		2	2		2	1
1	PZE-101044313	chr1	30279417	0.3	2	2		2	2		2	1
1	ZM009766-0333	chr1	30534349	0.3	2	2		2	2		2	1
1	PZE-101044721	chr1	30612195	0.6	2	2		2	2		2	1
1	PZE-101045061	chr1	30744186	0.6	2	2		2	2		2	1
1	PZE-101046057	chr1	31861674	0.3	2	2		2	2		2	1
1	PZE-101046735	chr1	32154688	0.3	2	2		2	2		2	1
1	PZE-101048542	chr1	33382572	0.3	2	2		2	2		2	1
1	PZE-101049091	chr1	33824383	1.6	2	2		2	2		2	1
1	SYN34675	chr1	39248635	0.3	2	2		2	2		2	1
1	PZE-101056102	chr1	39901939	0.8	2	2		2	2		2	1
1	SYN15466	chr1	40139302	0.5	2	2		2	2		2	1
1	PZE-101056681	chr1	40354645	0.3	2	2		2	2		2	1
1	PZE-101057118	chr1	40572513	0.3	2	2		2	2		2	1
1	PZE-101058273	chr1	42013458	0.9	2	2		2	2		2	1
1	SYN36556	chr1	42522289	0.3	2	2		2	2		2	1
1	SYN13385	chr1	43974129	0.9	2	2		2	2		2	1
1	SYN28915	chr1	45338592	1.2	2	2		2	2		2	1
1	PZE-101061832	chr1	45435961	0.3	2	2		2	2		2	1
1	SYN3008	chr1	45769565	0.3	2	2		2	2		2	1
1	SYN18688	chr1	46679245	1.4	2	2		2	2		2	1
1	SYN37815	chr1	46929985	0.3	2	2		2	2		2	1
1	PUT-163a-71430056-3269	chr1	47506484	0.3	2	2		2	2		2	1
1	PZE-101064790	chr1	47826038	1	2	2		2	2		2	1
1	PZE-101065651	chr1	48659763	0.6	2	1		2	2		2	1
1	PZE-101067487	chr1	51010189	0.3	2	1		2	2		2	1
1	PZE-101067725	chr1	51293990	0.3	2	1		2	2		2	1
1	PZE-101068816	chr1	52093797	0.3	2	1		2	2		2	1
1	PZE-101069763	chr1	52636504	0.5	2	1		2	2		2	1
1	SYN11106	chr1	52565793	0.3	2	1		2	2		2	1
1	PZE-101069206	chr1	52346396	0.3	2	1		2	2		2	1
1	SYN3086	chr1	53174005	0.3	2	1		2	2		1	1
1	PZE-101070910	chr1	53422803	0.3	2	1		2	2		1	1
1	PZE-101071273	chr1	53663576	0.6	2	1		2	2		1	1
1	PZE-101071289	chr1	53683304	0.3	2	1		2	2		1	1
1	PZE-101073032	chr1	55575435	1.5	2	1		2	2		1	1
1	PZE-101074011	chr1	56676590	0.5	2	1		2	2		1	1
1	SYN37939	chr1	56892934	0.3	2	1		2	2		1	1
1	PZE-101074977	chr1	58456948	0.3	2	1		2	2		1	1
1	PZE-101075177	chr1	58564381	0.5	2	1		2	2		1	1
1	PZE-101077460	chr1	61624329	0.3	2	1		2	2		1	1
1	SYN6886	chr1	61938424	0.5	2	1		2	2		1	1
1	ZM013914-0135	chr1	64889550	0.3	2	1		2	2		1	1
1	SYN7660	chr1	64969413	0.5	2	1		2	2		1	1
1	PZE-101080466	chr1	65220963	0.3	2	1		2	2		1	1
1	PZE-101080642	chr1	65489778	0.3	2	1		2	2		1	1
1	SYN3990	chr1	65619753	0.3	2	1		2	2		1	1
1	PZE-101119968	chr1	66023901	0.6	2	1		2	2		1	1
1	SYN17701	chr1	67056433	0.3	2	1		2	2		1	1
1	SYN6864	chr1	68437034	0.3	2	1		2	2		1	1
1	PZE-101081844	chr1	69289243	0.6	2	1		2	2		1	1
1	SYN35769	chr1	69880845	0.3	2	1		2	2		1	1
1	SYN35771	chr1	69887845	0.3	2	1		2	2		1	1
1	PZE-101082768	chr1	70041792	0.3	2	1		2	2		1	1
1	SYN12371	chr1	70158217	0.7	2	1		2	2		1	1
1	PZE-101083165	chr1	70750917	0.3	2	1		2	2		1	1
1	PZE-101083407	chr1	71025618	0.3	2	1		2	2		1	1
1	PZE-101083423	chr1	71063759	0.3	2	1		2	2		1	1
1	PZE-101083533	chr1	71145092	1	2	0		2	2		1	1
1	PZE-101083824	chr1	72000104	0.3	2	1		2	2		1	1
1	PZE-101083942	chr1	72011396	0.3	2	1		2	2		1	1
1	PZE-101084038	chr1	72235571	0.3	2	1		2	2		1	1
1	SYN341	chr1	72800194	0.3	2	1		2	2		1	1
1	PZE-101084990	chr1	74046557	0.3	2	1		2	2		1	0
1	PZE-101085909	chr1	75898206	0.3	2	1		2	2		1	1
1	PZE-101086467	chr1	76732702	0.5	2	1		2	2		1	1
1	PZE-101086823	chr1	77146116	0.3	2	1		2	2		1	1
1	PZE-101087156	chr1	77488489	0.8	2	1		2	2		1	1
1	PZE-101089047	chr1	80698037	0.3	2	1		2	2		1	1
1	SYN35629	chr1	81106413	0.5	2	1		2	2		1	1
1	SYN23177	chr1	81603049	0.3	2	1		2	2		1	1
1	PZE-101090371	chr1	82023292	0.5	2	1		2	2		1	1
1	PZE-101090870	chr1	82702375	0.3	2	1		2	2		1	1
1	PZE-101091104	chr1	82945835	0.6	2	1		2	2		1	1
1	PZE-101092309	chr1	84743954	0.6	2	1		2	2		1	1
1	PZE-101092737	chr1	85031531	0.6	2	1		2	2		1	1
1	PZE-101093639	chr1	86606867	0.3	2	1		2	2		1	1
1	PZE-101093667	chr1	86609062	0.3	2	1		2	2		1	1
1	PZE-101094138	chr1	87766015	0.3	2	1		2	2		1	1
1	SYN12910	chr1	88003688	0.3	2	1		2	2		1	1
1	PZE-101097273	chr1	88014649	1.1	2	1		2	2		1	1
1	PZE-101097662	chr1	88558387	0.3	2	1		2	2		1	1
1	SYN37073	chr1	88889260	0.5	2	1		2	2		1	1
1	PZE-101097993	chr1	89226410	0.3	2	1		2	2		1	1
1	PZE-101099335	chr1	91248976	0.3	2	1		2	2		1	1
1	PZE-101099498	chr1	91461737	0.3	2	1		2	2		1	1
1	PZE-101099597	chr1	91503591	0.3	2	1		2	2		1	1
1	PZE-101094574	chr1	92512827	0.3	2	1		2	2		1	1
1	PZE-101094623	chr1	92663680	1.8	2	1		2	2		1	1
1	PZE-101094974	chr1	92907904	0.4	2	1		2	2		1	1
1	PZE-101095024	chr1	93071264	0.4	2	1		2	2		1	1
1	PZE-101095712	chr1	93908636	0.3	2	1		2	2		1	1
1	PZE-101095697	chr1	93909588	0.6	2	1		2	2		1	1
1	PZE-101096835	chr1	95489366	0.9	2	2		2	2		1	1
1	PZE-101100046	chr1	96123170	0.3	2	2		2	2		1	1
1	PZE-101101408	chr1	98452810	0.3	2	2		2	2		1	1
1	SYN12040	chr1	99539193	0.5	2	2		2	2		1	1
1	PZE-101101899	chr1	99697433	0.3	2	2		2	2		1	1
1	PZE-101105662	chr1	107851365	0.3	2	2		2	2		1	1
1	PZE-101111032	chr1	120093389	0.3	2	2		2	2		1	1
1	PZE-101112047	chr1	122473688	0.3	2	2		2	2		1	1
1	PZE-101117483	chr1	142337922	0.3	2	2		2	2		1	1
1	PZE-101120770	chr1	148628650	0.4	2	2		2	2		1	1
1	PZE-101121477	chr1	150183087	0.4	2	2		2	2		1	1
1	PZE-101121779	chr1	150709357	0.4	2	2		2	2		1	1
1	PZE-101124014	chr1	155428248	0.3	2	2		2	2		1	1
1	PZE-101125074	chr1	157868383	0.3	2	2		2	2		1	1
1	PZE-101126488	chr1	160223597	0.3	2	2		2	2		1	1
1	PZE-101126954	chr1	160948965	0.3	2	2		2	2		1	1
1	SYN382	chr1	162266403	0.3	2	2		2	2		1	1
1	PZE-101127874	chr1	162423590	0.6	2	2		2	2		1	1
1	PZE-101128150	chr1	162789492	0.3	2	2		2	2		1	1
1	PZE-101128455	chr1	163566061	0.6	2	2		2	2		1	1
1	SYN26403	chr1	164089448	0.3	2	2		2	2		1	1
1	SYN38888	chr1	164555519	0.8	2	2		2	2		1	1
1	PUT-163a-71432160-3286	chr1	164953949	3.3	2	2		2	2		1	1
1	PZE-101156409	chr1	199160122	0.3	2	2		2	2		1	1
1	PZE-101156847	chr1	199613522	0.3	2	2		2	2		1	1
1	PZE-101157038	chr1	199653395	0.3	2	2		2	2		1	1
1	PZE-101157937	chr1	200161821	0.3	2	2		2	2		1	1
1	SYN34477	chr1	200469058	0.3	2	2		2	2		1	1
1	PZE-101158959	chr1	200863989	0.8	2	2		2	2		1	1
1	SYN19596	chr1	201738377	0.3	2	2		2	2		1	1
1	SYN39120	chr1	202300043	0.3	2	2		2	2		1	1
1	PZB01156.2	chr1	202550766	0.5	2	2		2	2		1	1
1	PZE-101161325	chr1	204064104	0.3	2	2		2	2		1	1
1	PZE-101161396	chr1	204073784	0.5	2	2		2	2		1	1
1	SYN20516	chr1	206266073	0.3	2	2		2	2		1	1
1	PZE-101163206	chr1	206460915	0.8	2	2		2	2		1	1
1	SYN21485	chr1	207181873	0.5	2	2		2	2		1	1
1	SYN15378	chr1	207321147	0.3	2	2		2	2		1	1
1	PZE-101164205	chr1	207391737	0.8	2	2		2	2		1	1
1	PZE-101165143	chr1	208276831	0.3	2	2		2	2		1	1
1	SYN26627	chr1	208595369	0.3	2	2		2	2		1	0
1	PZE-101165569	chr1	208827504	0.3	2	2		2	2		1	1
1	PZE-101165783	chr1	208933943	0.3	2	2		2	2		1	1
1	PZE-101166565	chr1	209653794	0.3	2	2		2	2		1	1
1	SYN28181	chr1	210740933	0.3	2	2		2	2		1	1
1	PZE-101167639	chr1	211083097	0.4	2	2		2	2		1	1
1	PZE-101167756	chr1	211257338	0.4	2	2		2	2		1	1
1	SYN20167	chr1	211264667	0.4	2	2		2	2		1	1
1	PZE-101168156	chr1	211453560	0.4	2	2		1	2		1	1
1	SYN9064	chr1	211524178	0.3	2	2		1	2		1	1
1	PUT-163a-78084243-4171	chr1	211624890	0.3	2	2		1	2		1	1
1	PZE-101169548	chr1	213093696	0.3	2	2		1	2		1	1
1	PZE-101169609	chr1	213096535	0.3	2	2		1	2		1	1
1	PZE-101169972	chr1	213270800	0.3	2	2		1	2		1	1
1	PZE-101170679	chr1	214238200	0.3	2	2		1	2		1	1
1	PZE-101171655	chr1	215205303	1.1	2	2		1	2		1	1
1	PZE-101171899	chr1	215444010	0.3	2	2		1	2		1	1
1	PZE-101172239	chr1	215842093	0.5	2	2		1	2		1	1
1	SYN25285	chr1	216158414	0.3	2	2		1	2		1	1
1	PZE-101172657	chr1	216579514	0.3	2	2		1	2		1	1
1	PZE-107036054	chr7	54337332	0.3	2	2		1	2		1	1
1	PZE-101173494	chr1	217252011	0.3	2	2		1	2		1	1
1	PZE-101174289	chr8	140982273	0.6	2	2		1	2		1	1
1	SYN2411	chr1	220711263	0.3	2	2		1	2		1	1
1	PZE-101177419	chr1	222398611	0.9	2	2		1	2		1	1
1	PZE-101178589	chr1	223155829	0.3	2	2		1	2		1	1
1	PZE-101178467	chr1	223165736	0.3	2	2		1	2		1	1
1	PZE-101178446	chr1	223215423	0.3	2	2		1	2		1	1
1	PZE-101178330	chr1	223319103	0.6	2	2		1	2		1	1
1	PZE-101178598	chr1	223564117	0.3	2	2		1	2		1	1
1	PZE-101178823	chr1	223765208	0.8	2	2		1	2		1	1
1	PUT-163a-148980630-665	chr1	223785304	0.3	2	2		1	2		1	1
1	PZA02117.1	chr1	224078702	0.8	2	2		1	2		1	1
1	PZE-101179823	chr1	224257853	0.3	2	2		1	2		1	1
1	PZE-101179967	chr1	224376338	0.3	2	2		1	2		1	1
1	SYN21129	chr1	225041494	0.3	2	2		1	2		1	1
1	PUT-163a-71443302-3341	chr1	226136399	0.6	2	2		1	2		1	1
1	PZE-101182083	chr1	226317430	1.7	2	2		1	2		1	1
1	PZE-101183895	chr1	228555720	0.3	1	2		1	1		1	1
1	SYN31532	chr1	228718597	0.3	1	2		1	1		1	1
1	SYN35064	chr1	229111581	0.7	1	2		1	1		1	1
1	PZE-101184638	chr1	229484612	1.2	1	2		1	1		1	1
1	PZE-101186134	chr1	230833200	0.4	1	2		1	1		1	1
1	PZE-101186220	chr1	230881769	0.8	1	2		1	1		1	1
1	PZE-101186536	chr1	230959029	0.4	1	2		1	1		1	1
1	PZE-101187227	chr1	232310757	0.3	1	2		1	1		1	1
1	PZE-101187674	chr1	232651456	1	1	2		1	1		1	1
1	PZE-101187842	chr1	232922952	0.7	1	2		1	1		1	1
1	PZE-101190026	chr1	235833955	0.7	1	2		1	1		1	1
1	SYN423	chr1	236236647	0.4	1	2		1	1		1	1
1	PZE-101190686	chr1	236819761	1.8	1	2		1	1		1	1
1	PZE-101191166	chr1	237533245	2.3	1	2		1	1		1	1
1	PZE-101191596	chr1	237888723	0.5	1	2		1	1		1	1
1	PZE-101193551	chr1	240383816	0.7	1	2		1	1		1	1
1	PZE-101193629	chr1	240467225	0.4	1	2		1	1		1	1
1	SYN13216	chr1	241222849	0.7	1	2		1	1		1	1
1	PZA03301.5	chr1	241298211	0.5	1	2		1	1		1	1
1	SYN2381	chr1	241472011	0.5	1	2		1	1		1	1
1	PZE-101194804	chr1	241609050	0.5	1	2		1	1		1	1
1	PZE-101195694	chr1	243216654	0.5	1	2		1	1		1	1
1	PZE-101196709	chr1	244826861	0.7	1	2		1	1		1	1
1	PZE-101197018	chr1	245276040	0.4	1	2		1	1		1	1
1	PZE-101197668	chr1	245950108	0.4	1	2		1	1		1	1
1	PZE-101197988	chr1	246354633	0.7	1	2		1	1		1	1
1	PUT-163a-149064115-819	chr1	246466342	0.4	1	2		1	1		1	1
1	PZE-101198638	chr1	246815369	0.3	1	2		1	1		1	1
1	PZE-101199742	chr1	248854002	0.6	1	2		1	1		1	1
1	ZM013506-0433	chr1	249317993	0.3	1	2		1	1		1	1
1	PUT-163a-148958492-563	chr1	249538273	0.9	1	2		1	1		1	1
1	SYN28220	chr1	251386221	0.6	1	2		1	1		1	1
1	PZE-101201941	chr1	251712910	0.3	1	2		1	1		1	1
1	PZE-101201729	chr1	251991958	1	1	2		1	1		1	1
1	SYN6278	chr1	253276753	0.7	1	2		1	1		1	1
1	PZE-101204633	chr1	253493820	1.3	1	2		1	1		1	1
1	PZE-101205235	chr1	253901998	0.6	1	2		1	1		1	1
1	PZE-101205432	chr1	253960710	0.5	1	2		1	1		1	1
1	PZE-101205743	chr1	254534247	0.4	1	2		1	1		1	1
1	PZE-101205904	chr1	254749366	0.3	1	2		1	1		1	1
1	PZE-101205957	chr1	254799808	0.3	1	2		1	1		1	1
1	PZE-101206027	chr1	254890863	0.7	1	2		1	1		1	1
1	PZE-101206241	chr1	255253601	0.6	1	2		1	1		1	1
1	SYN34770	chr1	256668963	0.6	1	2		1	1		1	3
1	PZE-101208074	chr1	257413278	1.4	1	2		1	1		1	2
1	SYN11	chr1	257973105	0.3	0	2		3	0		1	2
1	PZE-101208762	chr1	258369789	0.3	1	2		3	1		1	2
1	SYN20199	chr1	258384695	0.3	1	2		3	1		1	2
1	PZE-101210563	chr1	260134702	0.6	1	2		1	1		1	2
1	PZE-101210621	chr1	260144721	0.3	1	2		1	1		1	2
1	SYN271	chr1	260148154	0.3	1	2		1	1		1	2
1	PZE-101210927	chr1	260656258	0.6	1	2		1	1		1	2
1	PZE-101212365	chr1	262513164	0.8	0	2		1	0		1	2
1	SYN37125	chr1	262719827	0.3	1	2		1	1		1	2
1	PZE-101212781	chr1	262890038	0.9	1	2		1	1		1	2
1	PZE-101212926	chr1	263000753	0.6	1	2		2	1		1	2
1	PUT-163a-78122879-4417	chr1	263148351	0.6	2	2		2	2		1	2
1	PZE-101213102	chr1	263154000	0.3	2	2		2	2		1	2
1	PZE-101213494	chr1	263732110	0.3	2	2		2	2		1	2
1	PZE-101213558	chr1	263740719	0.3	2	2		2	2		1	2
1	PZE-101213906	chr1	264212108	1.2	2	2		2	2		1	2
1	PZE-101214116	chr1	264520117	0.6	2	2		2	2		1	2
1	PZE-101214250	chr1	264596664	1	2	2		2	2		1	2
1	SYN39174	chr1	265450376	0.6	2	2		2	2		1	1
1	PZE-101215121	chr1	265652759	0.3	3	2		2	3		1	1
1	PZE-101215235	chr1	265758515	2.1	3	2		2	3		1	1
1	PZE-101215580	chr1	266162444	1.8	3	2		2	3		1	1
1	PZE-101218711	chr1	269866918	0.4	2	2		2	2		1	1
1	PZE-101219227	chr1	270670952	0.4	2	2		2	2		1	1
1	PZE-101219359	chr1	270705505	0.7	2	2		2	2		1	1
1	PZE-101219633	chr1	271025986	0.9	2	2		2	2		1	1
1	PZE-101219969	chr1	271314576	0.3	2	2		2	2		1	1
1	PZB01236.1	chr1	271345803	0.3	2	2		2	2		1	1
1	PZE-101221555	chr1	272838112	1.7	2	2		2	2		1	1
1	PZE-101225496	chr1	275780292	0.3	2	2		2	2		1	1
1	PZE-101225579	chr1	275836558	0.8	2	2		2	2		1	1
1	PZE-101226279	chr1	276328175	0.3	2	2		2	2		1	1
1	PZE-101226516	chr1	276539461	0.3	2	2		2	2		1	1
1	SYN16769	chr1	276993053	0.6	2	2		2	2		1	1
1	PZE-101228277	chr1	278195980	2.1	2	2		2	2		1	1
1	SYN32120	chr1	278511092	0.7	2	2		2	2		1	1
1	PZE-101228961	chr1	278623502	1.8	2	2		2	2		1	1
1	PZE-101229904	chr1	279413756	0.3	2	2		2	2		1	1
1	PZE-101230194	chr1	279566933	1.4	2	2		2	2		1	1
1	PZE-101230411	chr1	279627768	0.9	2	2		2	2		1	1
1	SYN27285	chr1	280218373	0.3	2	2		2	2		1	1
1	PZE-101231758	chr1	280578622	1.6	2	2		2	2		1	1
1	PZE-101232381	chr1	280977734	0.5	2	2		2	2		1	1
1	PZE-101232581	chr1	281070786	0.6	2	2		2	2		1	1
1	PZE-101233364	chr1	281525435	0.3	2	2		2	2		1	1
1	PZA03188.3	chr1	281709021	0.5	2	2		2	2		1	1
1	PZE-101233865	chr1	281820244	0.5	2	2		2	2		1	1
1	SYN14771	chr1	281888841	0.3	2	2		2	2		1	1
1	PUT-163a-31997542-2011	chr1	281951996	0.3	2	2		2	2		1	1
1	PZE-101234718	chr1	282473715	0.3	2	2		2	2		1	1
1	SYN10350	chr1	282537941	0.3	2	2		2	2		1	1
1	SYN5986	chr1	282796367	0.4	2	2		2	2		1	1
1	ZM013340-0438	chr1	284059074	0.4	2	2		2	2		1	1
1	PZE-101236600	chr1	284500666	0.9	2	2		2	2		1	1
1	SYN20052	chr1	285111370	0.4	2	2		2	2		1	1
1	SYN20042	chr1	285133429	0.3	2	2		2	2		1	1
1	SYNGENTA10222	chr1	285137506	1	2	2		2	2		1	1
1	PZE-101237541	chr1	285341392	0.3	2	2		2	2		1	1
1	SYN440	chr1	285782524	0.7	2	2		2	2		1	1
1	SYN21162	chr1	285980215	1.1	2	2		2	2		1	1
1	SYN19964	chr1	286399465	0.3	2	2		2	2		0	0
1	PZE-101238860	chr1	286403641	0.9	2	2		2	2		1	1
1	SYN38909	chr1	286862912	1.4	2	2		2	2		1	1
1	SYN38901	chr1	286990736	0.7	2	2		2	2		1	1
1	SYN38917	chr1	286991061	0.7	2	2		2	2		1	1
1	SYN37701	chr1	287718624	1	2	2		2	2		1	1
1	SYN91	chr1	288074905	0.3	2	2		2	2		1	1
1	PZE-101241854	chr1	288559212	1	2	2		2	2		1	1
1	SYN3051	chr1	288733543	1	2	2		2	2		1	1
1	PZE-101242227	chr1	288760800	0.3	2	2		2	2		1	1
1	SYN21892	chr1	289221029	0.6	2	2		2	2		1	1
1	PZE-101242837	chr1	289273857	1	2	2		2	2		1	2
1	SYN33590	chr1	290009077	1.2	2	2		2	2		1	2
1	PUT-163a-18179900-1491	chr1	290225724	0.5	2	2		1	2		1	2
1	SYN11154	chr1	290307227	0.3	2	2		1	2		1	2
1	PZE-101244291	chr1	290449014	0.5	2	2		1	2		2	2
1	PZE-101244784	chr1	290808665	0.4	1	2		1	1		2	2
1	SYN32353	chr1	290956290	0.4	1	2		1	1		2	2
1	PZE-101245369	chr1	291102197	0.9	1	2		1	1		2	2
1	SYN33501	chr1	291652804	0.8	1	2		1	1		2	2
1	SYN39025	chr1	291903462	1.4	1	2		1	1		2	2
1	PZB02502.1	chr1	292087937	0.4	1	2		1	1		2	2
1	SYN3287	chr1	292102921	0.8	1	2		1	1		2	2
1	SYN26418	chr1	292657534	0.3	1	2		1	1		2	2
1	PZE-104052179	chr4	82778784	0.3	1	2		1	1		2	2
1	SYN2021	chr1	293041876	0.3	1	2		1	1		2	2
1	SYNGENTA15826	chr1	293137876	1.3	1	2		1	1		2	2
1	PZE-101248001	chr1	293327617	0.8	1	1		1	1		1	2
1	SYN15620	chr1	293794734	0.3	1	0		0	1		1	2
1	SYN15630	chr1	293930864	0.5	1	1		1	1		1	2
1	SYN16869	chr1	295062715	2.8	1	1		1	1		1	2
1	PZE-101250478	chr1	295347199	2.4	1	2		1	1		1	2
1	SYN410	chr1	295450734	0.3	1	2		1	1		1	2
1	PZE-101250812	chr1	295495079	0.3	1	2		1	1		1	2
1	PZE-101251114	chr1	295762691	0.3	1	2		1	1		1	2
1	PZE-101251251	chr1	295876688	1.2	1	2		1	1		1	2
1	PZE-101251928	chr1	296260464	0.3	1	2		1	1		1	2
1	PZE-101251998	chr1	296562815	0.6	1	2		2	1		1	2
1	PZE-101252431	chr1	296767385	2.9	1	2		2	1		1	2
1	PZE-101256370	chr1	299750861	0.8	1	2		2	1		1	2
1	PZE-101256641	chr1	300041086	--	1	2		2	1		1	2
2	PZE-102000094	chr2	161432	0.5	2	2		3	2		1	2
2	SYN5563	chr2	1141392	0.3	2	2		3	2		1	2
2	SYN35313	chr2	1360754	0.3	2	2		3	2		1	2
2	SYN35311	chr2	1440902	0.6	2	2		1	2		1	2
2	SYN20783	chr2	1548075	10.4	0	2		1	0		1	2
2	PZE-102019760	chr2	9263600	0.6	2	2		1	2		1	2
2	ZM007591-0454	chr2	9358369	1	2	2		1	2		1	2
2	SYN4738	chr2	9444031	0.3	2	2		1	2		1	2
2	PZB00089.4	chr2	9447086	0.9	2	2		1	2		1	2
2	PZE-102020742	chr2	9503992	2.6	2	2		1	2		1	2
2	PZE-102021279	chr2	9941674	2.2	2	2		1	2		1	2
2	SYN5848	chr2	10344138	0.3	2	2		1	2		1	2
2	SYN5846	chr2	10369748	0.3	2	2		1	2		1	2
2	SYN38155	chr2	10381987	1.2	2	2		1	2		1	2
2	PZE-102022207	chr2	10484935	1.8	2	2		1	2		1	2
2	PZA00620.2	chr2	10516860	0.8	2	1		1	2		1	2
2	SYN30573	chr2	10569829	1	2	1		1	2		1	2
2	SYN37971	chr2	10776598	0.3	2	1		1	2		1	2
2	PZE-102023605	chr2	11053227	2.3	3	1		1	3		1	2
2	SYN13008	chr2	11366695	2.6	3	1		1	3		1	2
2	PZE-102024868	chr2	11666671	0.3	3	1		2	3		1	2
2	PZE-102025589	chr2	11884601	0.7	3	3		2	3		1	2
2	SYN7617	chr2	12026348	2.6	0	0		2	0		1	2
2	SYN16782	chr2	12199161	0.8	1	3		2	1		1	2
2	PUT-163a-71298965-3057	chr2	12352131	0.3	1	3		2	1		1	2
2	PZE-102027614	chr2	12804354	0.3	1	3		2	1		1	2
2	PZE-102028065	chr2	13287473	1	1	3		2	1		1	2
2	PZE-102028319	chr2	13301971	1	1	3		2	1		1	2
2	PZE-102028547	chr2	13351715	0.6	1	3		2	1		1	2
2	PZE-102029061	chr2	13556002	1.3	1	0		2	1		1	2
2	SYN6578	chr2	13783137	0.3	1	3		2	1		1	2
2	PZE-102029739	chr2	13863843	1.2	1	3		2	1		1	2
2	PZE-102030673	chr2	14331721	0.9	1	3		2	1		1	2
2	PZE-102030787	chr2	14402460	0.3	1	0		2	1		1	2
2	SYN240	chr2	14685935	0.3	1	3		2	1		1	2
2	PUT-163a-31406116-1928	chr2	14721161	0.6	1	3		2	1		1	2
2	SYN8776	chr2	14804907	0.3	1	3		2	1		1	2
2	PZE-102032009	chr2	14940643	0.3	1	3		2	1		1	2
2	PZE-102032198	chr2	15022377	0.5	1	3		2	1		1	2
2	PZE-102032511	chr2	15242742	0.9	1	3		2	1		1	2
2	PZE-102033133	chr2	15685789	0.9	1	1		2	1		1	2
2	SYN7482	chr2	15977108	0.6	1	1		2	1		1	2
2	SYN7479	chr2	15996321	0.6	1	1		2	1		1	2
2	SYN8397	chr2	16351358	3.8	1	1		2	1		1	2
2	PZE-102035734	chr2	16928854	0.3	1	1		2	1		1	2
2	SYN36634	chr2	16938729	0.3	1	1		2	1		1	2
2	SYN27288	chr2	17098690	0.6	1	1		2	1		1	2
2	SYN29778	chr2	17793282	0.6	1	1		2	1		1	2
2	PZE-102037260	chr2	17903733	0.6	1	1		2	1		1	2
2	SYN20893	chr2	18134248	0.3	1	1		2	1		1	2
2	SYN6542	chr2	18247826	2.5	1	1		2	1		1	2
2	PZE-102038375	chr2	18511521	2.6	1	1		2	1		1	2
2	PZE-102039059	chr2	19197584	0.3	1	1		2	1		2	2
2	PZE-102039498	chr2	19359455	0.6	1	1		2	1		2	2
2	PZE-102039656	chr2	19443900	0.6	1	1		2	1		2	2
2	SYN24572	chr2	20008232	0.3	1	1		2	1		2	2
2	PZE-102040183	chr2	20096220	0.6	1	1		2	1		2	2
2	PZE-102040493	chr2	20122624	0.8	1	1		2	1		2	2
2	PZE-102040639	chr2	20393117	0.9	1	1		2	1		2	2
2	SYN29040	chr2	20723515	1	1	1		2	1		2	2
2	SYN25974	chr2	21903459	1.3	1	3		2	1		2	2
2	PUT-163a-14243975-306	chr2	22703885	0.7	1	3		2	1		2	2
2	PZE-102044503	chr2	22951381	0.9	1	0		2	1		2	2
2	PZE-102045306	chr2	23221770	0.9	1	3		2	1		2	2
2	PZE-102046490	chr2	23876932	0.3	1	3		2	1		2	2
2	PZE-102047235	chr2	24811785	0.3	1	3		2	1		2	2
2	PZE-102048451	chr2	26774929	1.1	1	3		2	1		2	2
2	PZE-102048721	chr2	26935232	0.6	1	3		2	1		2	2
2	PZE-102049681	chr2	27766967	0.4	1	3		2	1		2	2
2	SYN35700	chr2	28117540	0.8	1	3		2	1		2	2
2	SYN3931	chr2	28647752	0.4	1	3		2	1		2	2
2	SYN3927	chr2	28662949	0.3	1	3		2	1		2	2
2	PZE-102051094	chr2	28673059	1	1	3		2	1		2	2
2	SYN145	chr2	29261921	0.3	1	3		2	1		2	2
2	SYN2574	chr2	30261257	0.5	1	3		2	1		2	2
2	SYN19558	chr2	30592405	0.3	2	3		2	2		2	2
2	PZE-102053243	chr2	30819210	0.6	2	3		2	2		2	2
2	PZE-102053562	chr2	31046930	0.9	2	3		2	2		2	2
2	SYN318	chr2	31151783	0.6	2	3		2	2		2	2
2	PZE-102055426	chr2	33443351	0.9	2	3		2	2		2	2
2	PZE-102055945	chr2	33679284	0.3	2	3		2	2		2	2
2	PZE-102056594	chr2	34569022	0.3	2	3		2	2		2	2
2	PZE-102057076	chr2	35324527	0.3	2	3		2	2		2	2
2	SYN21191	chr2	36464512	0.3	2	3		2	2		2	2
2	PZE-102058450	chr2	36835700	0.9	2	3		2	2		2	2
2	PZE-102059100	chr2	37133343	1	2	3		2	2		2	2
2	PZE-102061416	chr2	39758963	0.3	2	3		2	2		2	2
2	SYN5860	chr2	41007815	0.4	2	3		3	2		2	2
2	SYN26688	chr2	41483837	0.4	2	3		3	2		2	2
2	PZE-102063830	chr2	41887512	0.4	2	3		3	2		2	2
2	PZE-102064002	chr2	41946921	0.7	2	3		3	2		2	2
2	SYN36643	chr2	43183208	0.3	2	3		3	2		2	2
2	PZE-102065715	chr2	43556772	0.3	2	3		3	2		2	2
2	PZE-102066476	chr2	44299462	0.4	2	1		1	2		2	2
2	SYN11871	chr2	44379863	0.4	2	3		3	2		2	2
2	SYN20868	chr2	44561766	0.4	2	3		3	2		2	2
2	PZE-102067647	chr2	45198937	0.4	2	3		3	2		2	2
2	PZE-102080419	chr2	63959842	0.3	2	3		3	2		2	2
2	PZE-102080558	chr2	64362328	0.7	2	0		0	2		2	2
2	PZE-102084315	chr2	72155889	0.3	2	3		1	2		2	2
2	PZE-102084401	chr2	72205748	0.3	2	3		1	2		2	2
2	PZE-102087411	chr2	81451695	0.8	2	0		1	2		2	2
2	PZE-102106302	chr2	134311272	2.6	2	3		1	2		2	2
2	PZE-102113254	chr2	148668875	0.4	2	3		1	2		2	2
2	SYN22867	chr2	148879030	0.4	2	3		1	2		2	2
2	PZE-102113766	chr2	149187117	0.4	2	3		1	2		2	2
2	PZE-102115690	chr2	153014910	1.1	2	3		1	2		2	2
2	PZE-102115738	chr2	153130256	0.3	2	0		1	2		2	2
2	PZE-102116196	chr2	153950206	1.3	2	3		1	2		2	2
2	PZE-102119454	chr2	161708477	0.5	2	2		1	2		2	2
2	PZE-102120224	chr2	163824631	0.3	2	2		1	2		2	2
2	SYN7202	chr2	168703182	0.6	2	0		1	2		2	2
2	PZE-102123089	chr2	170390909	0.8	2	0		1	2		2	2
2	PZE-102127973	chr2	177778660	0.4	2	3		1	2		2	2
2	PZE-102128040	chr2	177860345	0.4	2	3		1	2		2	2
2	SYN11689	chr2	178135153	0.4	2	1		1	2		2	2
2	PZE-102129490	chr2	179551821	0.8	2	3		1	2		2	2
2	PZE-102130369	chr2	180527693	0.4	2	3		1	2		2	2
2	PZE-102130988	chr2	181192493	0.4	2	3		1	2		2	2
2	PZE-102131295	chr2	181675483	0.4	2	3		1	2		2	2
2	PZE-102132085	chr2	182610489	0.4	2	3		1	2		2	2
2	SYN26391	chr2	183688441	1	2	3		1	2		2	2
2	PZE-102134228	chr2	184536405	0.7	2	3		1	2		2	2
2	SYN30239	chr2	185234527	1.8	2	3		1	2		2	2
2	PZE-102137302	chr2	186199477	0.8	2	3		1	2		2	2
2	SYN28324	chr2	187368128	0.5	2	2		1	2		2	2
2	PZE-102139383	chr2	187633354	0.3	2	2		1	2		2	2
2	SYN19997	chr2	188055481	0.5	2	2		1	2		2	2
2	SYN15244	chr2	188367370	0.3	2	2		1	2		2	2
2	PZE-102141252	chr2	188816731	0.3	2	2		1	2		2	2
2	SYN7419	chr2	189186709	1.7	2	2		1	2		2	2
2	SYN23963	chr2	189499840	0.3	2	2		1	2		2	2
2	PZE-102142740	chr2	189635143	0.6	2	2		1	2		2	2
2	PZE-102142998	chr2	189776838	1.1	2	2		1	2		2	2
2	PZE-102143452	chr2	190084423	0.6	2	2		1	2		2	2
2	SYN6814	chr2	191662492	0.3	2	2		1	2		2	2
2	SYN19722	chr2	192421782	0.6	2	2		1	2		2	2
2	PZE-102145560	chr2	192453336	0.8	2	2		1	2		2	2
2	PZE-102146058	chr2	193184829	0.7	2	2		1	2		2	2
2	SYN21432	chr2	193503396	0.6	2	2		1	2		2	2
2	PZE-102146525	chr2	193622262	1	2	2		1	2		2	2
2	PZE-102147840	chr2	194621744	3	2	2		1	2		2	2
2	PZE-102148094	chr2	195057096	0.3	2	2		1	2		2	2
2	PZE-102148514	chr2	195358302	0.6	2	2		1	2		2	2
2	SYN24746	chr2	195912702	0.6	2	2		1	2		2	2
2	PZE-102149235	chr2	196081377	6.4	2	2		1	2		2	2
2	SYN10133	chr2	211513926	2	2	2		1	2		2	2
2	PZE-102167923	chr2	211773129	0.3	2	1		1	2		2	2
2	SYN751	chr2	212647057	0.3	2	1		1	2		2	2
2	PUT-163a-78089662-4227	chr2	213948797	0.6	2	1		1	2		2	2
2	PUT-163a-29947492-1846	chr2	214061152	0.3	2	1		1	2		2	2
2	PZE-102170996	chr2	214210573	0.9	2	1		1	2		2	2
2	SYN27803	chr2	214666548	0.3	2	1		1	2		2	2
2	PZE-102171570	chr2	214928091	1.3	2	1		1	2		2	2
2	SYN10634	chr2	215017626	1.9	2	1		1	2		2	2
2	ZM013701-0337	chr2	215087278	1.4	2	1		1	2		2	2
2	SYN29886	chr2	216190694	0.3	2	1		1	2		2	2
2	SYN12376	chr2	216600353	0.9	2	1		1	2		2	2
2	PZE-102173606	chr2	216633014	0.3	2	2		1	2		2	2
2	SYN5901	chr2	216686777	0.8	2	2		1	2		2	2
2	SYNGENTA11908	chr2	216983387	1.1	2	2		1	2		2	2
2	SYN31065	chr2	217225065	0.5	2	2		1	2		2	2
2	PZE-102174777	chr2	217345312	0.8	2	2		1	2		2	2
2	PZE-102175663	chr2	218461511	0.9	2	2		1	2		2	2
2	SYN12326	chr2	219021773	0.4	2	2		1	2		2	2
2	SYN12385	chr2	219391580	0.4	2	2		1	2		2	2
2	PZE-102176849	chr2	219599485	1.5	2	2		1	2		2	2
2	PZA00527.10	chr2	219860208	0.7	2	2		1	2		2	2
2	PZE-102177322	chr2	220003190	0.8	2	2		1	2		2	2
2	PZE-102177731	chr2	220516124	0.8	2	2		1	2		2	2
2	PZE-102178056	chr2	220670857	0.6	2	2		1	2		2	2
2	PZE-102179704	chr2	222467895	0.6	2	2		1	2		2	2
2	PZE-102180077	chr2	222706828	0.6	2	2		1	2		2	2
2	PZE-102180154	chr2	222766960	0.6	2	2		1	2		2	2
2	SYN18300	chr2	223308030	0.6	2	2		1	2		2	2
2	PZE-102181478	chr2	223939449	0.6	2	2		2	2		2	2
2	PZE-102181758	chr2	224175323	0.4	2	2		2	2		2	2
2	SYN28305	chr2	225530997	0.9	2	2		2	2		2	2
2	PZE-102183367	chr2	226068822	0.3	2	2		2	2		2	2
2	SYN8350	chr2	226205570	0.3	2	2		2	2		2	2
2	SYN7212	chr2	228041494	1.8	2	2		2	2		2	2
2	PZE-102185327	chr2	229120281	1.4	2	2		2	2		2	2
2	PZE-102185460	chr2	229244391	0.5	2	2		2	2		2	2
2	PZE-102186076	chr2	229821605	0.3	2	2		2	2		2	2
2	PZE-102186160	chr2	229917830	0.3	2	2		2	2		2	2
2	PZE-102186216	chr2	229979263	0.3	2	2		2	2		2	2
2	PZE-102186455	chr2	230405604	0.3	2	2		2	2		2	2
2	SYN39029	chr2	230520457	0.5	2	2		2	2		2	2
2	PZE-102186765	chr2	230884488	4.9	2	2		2	2		2	2
2	PZE-102187307	chr2	231283333	0.9	2	2		2	2		2	1
2	SYN20403	chr2	232098825	1.4	2	2		2	2		2	1
2	SYN37212	chr2	232394254	0.3	2	2		2	2		2	1
2	SYN37222	chr2	232528683	0.7	2	2		2	2		2	1
2	SYN30088	chr2	232650940	1.3	2	2		2	2		2	1
2	PZE-102189370	chr2	232965098	0.3	2	2		2	2		2	1
2	SYN7578	chr2	233117664	1	2	2		2	2		2	1
2	SYN38118	chr2	233401722	3.2	2	2		2	2		2	1
2	SYN31202	chr2	233677897	0.4	2	2		2	2		2	1
2	PZE-109050714	chr9	88247342	0.3	2	2		2	2		2	1
2	SYN20258	chr2	233742246	0.3	2	2		2	2		2	1
2	SYN20256	chr2	233747247	0.3	2	2		2	2		2	1
2	PZE-102191341	chr2	234030280	0.8	2	2		2	2		2	1
2	SYN24940	chr2	234401105	0.3	2	2		2	2		2	1
2	SYN24936	chr2	234408306	0.8	2	2		2	2		2	1
2	PZE-102192129	chr2	234434980	1.4	2	2		2	2		2	1
2	PZE-102192367	chr2	234718220	1.2	2	2		2	2		2	1
2	SYN29562	chr2	236816133	1.2	2	2		2	2		2	1
2	PZE-102194039	chr2	236633318	4	2	2		2	2		2	1
2	PZE-102193611	chr2	236351458	1.1	2	2		2	2		2	1
2	PZE-102193367	chr2	236235981	1.1	2	2		2	2		2	1
2	PZD00022.3	chr2	235853500	1.3	2	2		2	2		2	1
2	PZE-102193011	chr2	235852849	0.3	2	2		2	2		2	1
2	PZE-102192587	chr2	234839771	--	2	2		2	2		2	1
3	SYN7900	chr3	5433765	1.6	2	2		2	2		2	2
3	PZE-103011490	chr3	5948485	1.4	2	2		2	2		2	2
3	PZE-103011838	chr3	6295105	3.2	2	2		2	2		2	2
3	PZE-103012466	chr3	6649723	1.1	2	2		2	2		2	2
3	PUT-163a-18172180-1378	chr3	6926847	0.8	2	2		2	2		2	2
3	PZE-103013339	chr3	6937795	3.2	2	2		2	2		2	2
3	PZE-103015495	chr3	8305253	1.4	2	2		2	2		2	2
3	PZE-103016459	chr3	9311278	3.8	2	2		2	2		2	2
3	PZE-103016494	chr3	9451129	0.5	2	2		2	2		2	2
3	PZE-103016529	chr3	9460501	1.1	2	2		2	2		2	2
3	SYN24350	chr3	10453059	2.9	2	2		2	2		2	2
3	PZE-103018185	chr3	10518979	0.8	2	2		2	2		2	2
3	PZE-103018378	chr3	10607873	0.4	2	2		2	2		2	2
3	PZE-103018718	chr3	10934638	1	2	2		2	2		2	2
3	PZE-103018970	chr3	11209589	0.6	2	2		2	2		2	2
3	PZE-103019119	chr3	11220785	0.3	2	2		2	2		2	2
3	SYN38414	chr3	11631270	1.8	2	2		2	2		2	2
3	PZE-103019841	chr3	12194044	2.4	2	2		2	2		2	2
3	PZE-103020217	chr3	12572574	2.3	2	2		2	2		2	2
3	PZE-103020945	chr3	13068463	0.7	2	2		2	2		2	2
3	PZE-103021622	chr3	13591521	0.6	2	2		2	2		2	2
3	SYN37354	chr3	13728650	0.3	2	2		2	2		2	2
3	PZE-103022281	chr3	14347182	1.7	2	2		2	2		2	2
3	SYN6632	chr3	16566519	1.8	2	2		2	2		2	2
3	PZE-103024357	chr3	17001953	0.3	2	2		2	2		2	2
3	PZE-103024447	chr3	17038510	0.3	2	2		2	2		2	2
3	PZE-103025270	chr3	17924068	0.3	2	2		2	2		2	2
3	PZE-103025592	chr3	18187671	0.5	2	2		2	2		2	2
3	PZE-103025846	chr3	18802573	0.6	2	2		2	2		2	2
3	PZE-103026913	chr3	19784738	0.3	2	2		2	2		2	2
3	SYN8195	chr3	19926946	0.3	2	2		2	2		2	2
3	PZE-103027358	chr3	19966911	0.3	2	2		2	2		2	2
3	PZE-103027495	chr3	20178794	0.3	2	2		2	2		2	2
3	PZE-103027704	chr3	20378743	0.6	2	2		2	2		2	2
3	PZE-103027895	chr3	20400673	0.8	2	2		1	2		2	2
3	PZE-103028106	chr3	20643097	0.4	2	2		1	2		2	2
3	SYN19345	chr3	21554412	1.2	2	2		1	2		2	2
3	PZE-103029945	chr3	22387208	1.1	2	2		1	2		3	2
3	PZE-103030194	chr3	22571945	1.7	2	2		1	2		3	2
3	PZE-103031083	chr3	23082971	0.5	2	2		1	2		3	2
3	PZE-103031667	chr3	23845315	0.3	2	2		1	2		3	2
3	PZE-103032174	chr3	24908933	0.3	2	2		1	2		3	2
3	SYN6597	chr3	25340407	0.3	2	2		1	2		2	2
3	SYN36772	chr3	25865416	0.7	2	2		1	2		2	2
3	PZE-103033317	chr3	26079457	1.1	2	0		1	2		2	0
3	PZE-103033638	chr3	26309587	0.6	2	2		1	2		2	2
3	PZE-103033843	chr3	26354139	0.3	2	2		3	2		2	2
3	PZE-103034323	chr3	27531961	0.3	2	2		3	2		2	2
3	PZE-103034769	chr3	28215392	0.4	2	2		0	2		2	2
3	PZE-103035649	chr3	28922651	0.4	2	2		3	2		2	2
3	PZE-103036000	chr3	29213048	0.4	2	2		3	2		2	2
3	PZE-103036266	chr3	29653189	0.5	2	2		3	2		2	2
3	PZE-103036574	chr3	30050038	1.3	2	2		3	2		2	2
3	PZE-103037508	chr3	32029675	0.4	2	2		1	2		1	2
3	SYN6649	chr3	32780214	0.4	2	2		3	2		1	2
3	PZE-103039662	chr3	35353297	0.3	2	2		1	2		1	2
3	PZE-103040693	chr3	36317753	0.3	2	2		1	2		1	2
3	SYN689	chr3	37159662	2	2	2		1	2		1	2
3	PZE-110053552	chr10	101121574	0.3	2	2		1	2		1	2
3	PZE-103042540	chr3	40577366	0.3	2	2		1	2		1	2
3	PZE-103042990	chr3	41261308	1.9	2	2		1	2		1	2
3	PZE-103048216	chr3	51288566	0.4	2	2		2	2		1	2
3	PZE-103049977	chr3	54470056	0.3	2	2		2	2		1	2
3	SYN37156	chr3	57087718	0.5	2	2		2	2		1	2
3	SYN37157	chr3	57099660	0.5	2	2		2	2		1	2
3	PZE-103052208	chr3	58453000	1	2	2		2	2		1	2
3	PZE-103068015	chr3	87488288	0.6	2	2		2	2		1	2
3	PZE-103069235	chr3	85661543	0.3	1	2		2	1		1	2
3	PZE-103071673	chr3	117766635	0.6	1	2		2	1		1	2
3	PZE-103073540	chr3	121798486	0.3	1	2		2	1		1	2
3	PZE-103073779	chr3	122077619	0.3	1	2		2	1		1	2
3	PZE-103075402	chr3	124943486	0.4	1	2		2	1		1	2
3	PZE-103077175	chr3	127854015	0.4	1	2		2	1		1	2
3	PZE-103077185	chr3	127854546	0.4	1	2		2	1		1	2
3	PZE-103077704	chr3	128666081	0.8	1	2		2	1		1	2
3	PUT-163a-71427473-3252	chr3	129079466	0.3	1	2		2	1		1	2
3	PZE-103078672	chr3	129984008	0.5	1	2		2	1		1	2
3	PZE-103079911	chr3	132399418	0.3	1	2		2	1		1	2
3	PZE-103080404	chr3	133188858	0.3	1	2		2	1		1	2
3	PZE-103080918	chr3	134244449	0.3	1	2		2	1		1	2
3	PZE-103081176	chr3	134867390	0.3	1	2		2	1		1	2
3	PZE-103081284	chr3	134953445	0.3	1	2		2	1		1	2
3	PZE-103081478	chr3	135225394	0.7	0	2		2	0		1	2
3	PZE-103082105	chr3	136084718	0.4	1	2		2	1		1	2
3	PZE-103082796	chr3	137243223	0.4	1	2		2	1		1	2
3	PZE-103082924	chr3	137522228	0.7	1	2		2	1		1	2
3	SYN21198	chr3	137714631	0.7	1	2		2	1		0	2
3	ZM013937-0331	chr3	142424381	0.4	0	2		2	0		1	2
3	ZM013583-0354	chr3	143801136	0.4	1	2		2	1		1	2
3	SYN38539	chr3	145476120	0.7	1	2		2	1		1	2
3	SYN8447	chr3	147400304	0.3	2	2		2	2		1	2
3	PZE-103090188	chr3	148977612	0.3	2	2		2	2		1	2
3	PZE-103091014	chr3	150050246	0.3	2	2		2	2		1	2
3	PZE-103092933	chr3	153921846	0.3	2	2		2	2		1	2
3	PZE-103093392	chr3	154557178	0.3	2	2		2	2		1	2
3	PZE-103094339	chr3	155316474	0.5	2	2		2	2		1	2
3	PZE-103095814	chr3	155736726	0.6	2	2		2	2		1	2
3	PZE-103096408	chr3	156283556	0.3	2	2		2	2		1	2
3	PZE-103096714	chr3	156536841	0.9	2	2		2	2		1	2
3	PZE-103098232	chr3	158511921	1.5	2	2		2	2		1	2
3	PZE-103099912	chr3	159873829	0.3	2	2		2	2		1	0
3	PZE-103101164	chr3	161728699	0.8	2	2		2	2		1	1
3	PZE-103102170	chr3	162438608	0.3	2	2		2	2		1	1
3	PZE-103102351	chr3	162602937	0.3	2	2		2	2		1	1
3	PZE-103102469	chr3	162804570	0.3	2	2		2	2		1	1
3	PZE-103103090	chr3	164975852	1.1	2	2		2	2		1	1
3	PZE-103103537	chr3	165176546	0.3	2	2		2	2		1	1
3	PZE-103104158	chr3	165729593	0.5	2	2		2	2		1	1
3	SYN14727	chr3	166011175	0.3	2	2		2	2		1	1
3	PZE-103105125	chr3	166389393	1	2	2		2	2		1	1
3	SYN31498	chr3	166663935	0.3	2	2		2	2		1	1
3	SYN37532	chr3	167007229	0.3	2	2		2	2		1	1
3	PUT-163a-149098745-907	chr3	167473319	0.5	2	2		2	2		1	1
3	PUT-163a-149013809-771	chr3	168370827	0.3	2	2		2	2		1	1
3	PZE-103107609	chr3	168525546	0.3	2	2		2	2		1	1
3	PZE-103108199	chr3	169053554	0.7	2	2		2	2		1	1
3	PZE-103108581	chr3	169379094	0.3	2	2		2	2		1	1
3	PZE-103108908	chr3	169730362	0.3	2	2		2	2		1	1
3	PZE-103109049	chr3	169874341	0.3	2	2		2	2		1	1
3	PZA03073.28	chr3	170110486	0.5	2	2		2	2		1	1
3	SYN7260	chr3	170222399	0.5	2	2		2	2		0	0
3	PUT-163a-18162176-1222	chr3	175868628	0.8	2	2		2	2		1	1
3	SYN7426	chr3	176333210	0.4	2	0		2	2		1	1
3	PZE-103117542	chr3	176526411	2.2	2	2		2	2		1	1
3	SYN31222	chr3	181071019	0.6	2	2		2	2		1	1
3	PZE-103123698	chr3	181506402	0.6	2	2		2	2		1	1
3	PZE-103123844	chr3	181557550	0.4	2	2		2	2		1	1
3	PZE-103125004	chr3	182129545	0.4	2	2		2	2		1	1
3	SYN10562	chr3	182710864	1.5	2	2		2	2		1	1
3	PZE-103125499	chr3	183119536	0.6	2	2		2	2		1	1
3	PZE-103126215	chr3	183882022	0.6	2	2		2	2		1	1
3	PZE-103126371	chr3	184000144	0.9	2	1		2	2		1	1
3	PZE-103127134	chr3	184269632	0.6	2	2		2	2		1	1
3	SYN1220	chr3	184434775	0.3	2	2		2	2		1	1
3	SYN4115	chr3	185932974	0.3	2	2		2	2		1	1
3	SYN4113	chr3	185970642	0.3	2	2		2	2		1	2
3	SYN17780	chr3	186190505	0.3	2	2		2	2		1	2
3	SYN3795	chr3	186794084	0.4	2	2		2	2		1	2
3	PZE-103130958	chr3	187434457	1.2	2	2		2	2		1	2
3	SYN19585	chr3	187711491	0.4	2	2		2	2		1	2
3	PZA00494.2	chr3	187930027	0.4	2	2		2	2		1	2
3	PZE-103133167	chr3	188897243	0.3	2	2		2	2		1	2
3	PZE-103133288	chr3	189240395	2.4	2	2		2	2		1	2
3	SYN1528	chr3	191004766	0.4	2	2		2	2		0	2
3	PZE-103136011	chr3	191374026	0.7	2	2		2	2		3	2
3	SYN23089	chr3	191925944	0.3	2	2		2	2		3	2
3	PZE-103137780	chr3	194170116	0.9	2	2		2	2		0	1
3	PZE-103138454	chr3	194803727	0.4	2	2		2	2		2	1
3	PZE-103138896	chr3	195108816	0.3	2	0		2	2		0	1
3	PZE-103139096	chr3	195397717	0.3	2	2		2	2		2	1
3	PZE-103139833	chr3	195927321	0.3	2	2		2	2		2	1
3	PZE-103140475	chr3	196144550	1.6	2	2		2	2		2	1
3	PZE-103141876	chr3	197326655	0.6	2	2		2	2		2	1
3	PZE-103142151	chr3	197407189	0.6	2	2		2	2		2	1
3	SYN34732	chr3	198570951	0.3	2	2		2	2		2	1
3	SYN34419	chr3	199306749	1.1	2	2		2	2		2	1
3	PZE-103144158	chr3	199484060	0.4	2	2		2	2		2	1
3	PZE-103144468	chr3	199621919	0.4	2	2		2	2		2	1
3	PZE-103144530	chr3	199649986	0.4	0	2		3	0		2	1
3	SYN31493	chr3	199828443	1.7	2	2		3	2		2	1
3	SYN8113	chr3	201181444	1.3	2	2		0	2		2	1
3	PZE-103146876	chr3	201296095	0.9	1	2		3	1		2	1
3	PZE-103147317	chr3	201603972	0.4	1	2		3	1		2	3
3	PZE-103147456	chr3	201685610	0.6	1	2		3	1		2	2
3	SYN31914	chr3	202070259	0.3	1	2		3	1		2	2
3	PZE-103148564	chr3	202542357	0.6	1	2		3	1		2	0
3	ZM013813-0338	chr3	203151598	0.3	1	2		1	1		2	3
3	PUT-163a-60346254-2548	chr3	204470467	1.1	1	2		1	1		2	3
3	SYN20313	chr3	204661480	0.4	1	2		1	1		2	3
3	PZE-103151098	chr3	205007622	1.1	1	2		1	1		3	3
3	PZE-103152337	chr3	205897844	0.3	1	2		1	1		3	3
3	SYN19675	chr3	206600633	0.9	1	2		1	1		3	3
3	PZE-103153708	chr3	206844248	0.6	1	2		1	1		3	3
3	PZE-103154125	chr3	206959062	1	1	2		1	1		3	3
3	PZE-103155594	chr3	208274438	0.3	1	2		1	1		3	3
3	SYN28067	chr3	208782941	1.1	1	2		1	1		3	2
3	SYNGENTA2292	chr3	208970182	0.8	1	2		1	1		3	2
3	PZE-103157276	chr3	209130133	0.6	1	2		1	1		3	2
3	SYN34635	chr3	209726331	0.3	1	2		1	1		2	2
3	SYN34627	chr3	209846882	0.6	1	2		1	1		1	2
3	PUT-163a-18179267-1485	chr3	210715510	0.3	1	2		1	1		1	2
3	PZE-103159262	chr3	210755398	2.4	1	2		1	1		1	2
3	PZE-103161091	chr3	211968759	1.4	1	2		1	1		1	2
3	PZE-103161658	chr3	212268761	0.7	1	2		1	1		1	2
3	PZE-103162198	chr3	212552119	1.5	1	2		1	1		1	2
3	PZE-103162529	chr3	212771163	0.3	1	2		1	1		1	2
3	PZE-103162945	chr3	213414135	0.3	1	2		1	1		1	1
3	SYN10296	chr3	213608352	0.9	1	2		1	1		1	1
3	PZE-103164253	chr3	214176019	0.3	1	2		1	1		1	1
3	PZE-103164338	chr3	214208285	0.9	1	2		1	1		2	1
3	PZE-103164941	chr3	214752952	0.3	1	2		1	1		2	1
3	PZE-103165058	chr3	214795607	0.3	1	2		1	1		2	1
3	PZE-103165191	chr3	214830550	1.1	1	2		1	1		2	1
3	SYN36907	chr3	214900191	0.5	1	2		1	1		2	1
3	PZE-103165542	chr3	214997753	0.8	1	2		1	1		2	1
3	PZE-103166503	chr3	215480082	0.8	1	2		1	1		2	1
3	SYN8259	chr3	216128836	1.7	1	2		1	1		2	1
3	PZE-103170187	chr3	217566621	1.6	1	2		1	1		2	1
3	SYN31528	chr3	217694582	0.3	1	2		1	1		2	1
3	SYN6771	chr3	217832954	0.8	1	2		1	1		2	1
3	SYN6786	chr3	217895555	1.1	1	2		1	1		2	1
3	SYN32259	chr3	218031572	1.4	1	2		1	1		2	1
3	SYN39300	chr3	218191148	1.1	1	2		1	1		2	1
3	SYN4045	chr3	219472711	2	1	1		1	1		2	1
3	PUT-163a-71331763-3193	chr3	219834970	2.9	1	1		1	1		2	1
3	PUT-163a-60355202-2755	chr3	220883531	0.5	1	1		1	1		2	1
3	PZE-103175094	chr3	221434045	1.3	1	1		1	1		2	1
3	SYN33540	chr3	221542013	2.2	1	1		1	1		2	1
3	SYN6974	chr3	221580164	0.5	1	1		1	1		2	1
3	PZE-103176167	chr3	221923815	0.3	1	1		1	1		2	1
3	SYN6986	chr3	222552568	0.3	1	1		1	1		2	1
3	PZE-103177055	chr3	222951469	0.3	1	1		1	1		2	1
3	PZE-103177259	chr3	223083077	0.6	1	1		1	1		2	1
3	SYN24268	chr3	223090872	0.3	1	1		1	1		2	1
3	SYN15786	chr3	223562255	0.3	1	1		1	1		2	1
3	SYN15789	chr3	223564154	0.3	1	1		1	1		2	1
3	SYN8759	chr3	223741777	0.3	1	1		1	1		2	1
3	PZE-103178139	chr3	223846169	2.6	1	1		1	1		2	1
3	SYN31243	chr3	224167945	0.3	1	1		1	1		2	2
3	PZE-103178956	chr3	224461560	0.5	1	1		1	1		2	2
3	PZE-103179063	chr3	224485669	0.8	1	1		1	1		2	2
3	SYN4290	chr3	224687714	0.3	1	1		1	1		2	2
3	PZE-103179907	chr3	225099639	0.8	1	1		1	1		2	2
3	PZE-103180062	chr3	225192316	0.5	1	1		1	1		2	2
3	PZE-103180534	chr3	225456599	0.6	1	1		1	1		2	2
3	PZE-103180685	chr3	225579187	0.3	1	1		1	1		2	2
3	PZA02182.1	chr3	225766852	0.3	1	1		1	1		2	2
3	SYNGENTA11784	chr3	225823377	0.3	1	1		1	1		2	2
3	SYN30487	chr3	225893906	0.9	1	1		1	1		2	2
3	PZE-103181797	chr3	226822424	1.2	1	1		1	1		2	2
3	PZE-103181952	chr3	226874010	0.7	1	1		1	1		2	2
3	PZE-103182291	chr3	227083822	0.3	1	1		1	1		2	2
3	PZE-103182399	chr3	227128965	1.4	1	1		1	1		2	2
3	PZE-103182712	chr3	227274031	0.3	1	1		1	1		2	2
3	SYN24595	chr3	227412897	0.3	0	1		1	0		2	2
3	PZE-103182970	chr3	227416580	2.1	1	1		1	1		2	2
3	PZE-103183938	chr3	228702487	0.3	1	1		1	1		2	2
3	PUT-163a-60355239-2759	chr3	228983258	0.3	1	1		1	1		2	2
3	SYN37063	chr3	229084427	0.3	1	1		1	1		2	2
3	PZE-103184380	chr3	229192335	0.3	1	1		1	1		2	2
3	SYN4876	chr3	229241840	1.2	1	1		1	1		2	2
3	SYN4871	chr3	229309180	1.6	1	1		1	1		2	2
3	PZE-103185090	chr3	229637940	0.4	1	1		1	1		2	2
3	SYNGENTA4061	chr3	229873258	0.4	1	1		1	1		2	2
3	SYN1578	chr3	230016344	0.7	1	1		1	1		2	2
3	PZE-103185890	chr3	230253878	1	1	0		1	1		2	2
3	PZE-103186042	chr3	230393273	0.3	1	1		1	1		2	2
3	PZE-103186157	chr3	230441840	0.3	1	1		1	1		2	2
3	PZE-103186325	chr3	230515826	1.8	1	1		1	1		2	2
3	SYNGENTA1547	chr3	230527673	1.8	1	1		1	1		2	2
3	PZE-103186492	chr3	230658950	--	1	1		1	1		2	2
4	SYN30957	chr4	4474928	7.4	2	1		1	2		2	2
4	SYN30005	chr4	5306559	1.1	1	1		1	1		2	2
4	PZE-104008143	chr4	5419293	4	1	1		1	1		2	2
4	PZE-104008841	chr4	5980646	0.8	1	1		1	1		2	2
4	PZE-104009216	chr4	6165371	1.3	1	1		1	1		1	2
4	PZE-104009343	chr4	6386989	0.3	1	1		1	1		1	1
4	SYN9597	chr4	6410813	1.6	1	1		1	1		1	1
4	SYN26458	chr4	6551077	1.6	1	1		1	1		1	1
4	SYNGENTA16502	chr4	6852557	0.3	1	1		1	1		1	1
4	PZE-104009983	chr4	7007998	0.5	1	1		1	1		1	1
4	PZE-104010129	chr4	7172555	1.4	1	1		1	1		1	1
4	SYN19801	chr4	7313892	0.5	1	1		1	1		1	1
4	PZE-104010326	chr4	7436345	0.3	1	1		1	1		1	1
4	PZE-104010366	chr4	7468900	0.3	1	1		1	1		1	1
4	PZE-104010434	chr4	7567350	0.8	1	1		1	1		1	1
4	PZE-104013117	chr4	11332088	6.9	1	1		1	1		1	1
4	SYN28715	chr4	11885526	0.8	1	1		1	1		1	1
4	PZE-104014100	chr4	12909960	0.9	1	1		1	1		1	1
4	ZM014391-0155	chr4	13164616	0.9	1	1		1	1		1	1
4	SYNGENTA3518	chr4	13395999	0.3	1	1		1	1		1	1
4	PZE-104014603	chr4	13815752	1.8	1	1		1	1		1	1
4	PZE-104014765	chr4	14033065	0.6	1	1		1	1		2	2
4	PZE-104014780	chr4	14036462	0.3	1	1		1	1		2	2
4	PZE-104014840	chr4	14040173	2	1	1		1	1		2	2
4	PZE-104015432	chr4	14813234	0.3	1	1		1	1		2	2
4	PZE-104015507	chr4	14861376	0.5	1	1		1	1		2	2
4	SYN13987	chr4	15298283	0.3	1	1		1	1		2	2
4	PZE-104016078	chr4	15697982	0.3	1	1		1	1		2	2
4	PZE-104016428	chr4	16213870	0.3	1	1		1	1		2	2
4	PZE-104017018	chr4	16984033	0.3	1	1		1	1		2	2
4	PZE-104017219	chr4	17237080	0.3	1	1		1	1		2	2
4	SYN29774	chr4	17328200	1.5	1	1		1	1		2	2
4	PZE-104017733	chr4	17500823	3.7	1	1		1	1		2	2
4	PZE-104018341	chr4	18154374	2.6	1	1		1	1		2	2
4	SYN1504	chr4	18581648	0.4	1	1		1	1		2	2
4	PZE-104018885	chr4	18916144	0.4	1	1		1	1		2	2
4	PZE-104018936	chr4	18990601	1	1	1		1	1		2	2
4	PZE-104018990	chr4	19113430	1	1	1		1	1		2	2
4	SYN1483	chr4	19328544	0.3	1	1		1	1		2	2
4	PZE-104019564	chr4	20189996	0.3	1	1		1	1		2	2
4	PZE-104019915	chr4	20906454	0.3	1	1		1	1		2	2
4	PZE-104020238	chr4	21585468	1.4	1	1		1	1		2	2
4	ZM013824-0304	chr4	21912239	1.2	1	1		1	1		2	2
4	SYN15293	chr4	22142029	9.1	1	1		1	1		2	2
4	PZE-104088728	chr4	163780051	0.3	1	1		1	1		2	2
4	PZE-104089381	chr4	164252250	0.3	1	0		0	1		2	2
4	PZE-104090186	chr4	165978284	0.3	1	1		1	1		2	2
4	PZE-104090353	chr4	166004796	0.8	1	1		1	1		2	2
4	SYN1892	chr4	166922358	0.6	1	1		2	1		2	2
4	PZE-104091297	chr4	167034562	0.3	1	1		1	1		2	2
4	SYNGENTA17509	chr4	167082581	0.4	1	1		1	1		2	2
4	PZE-104093308	chr4	169801533	0.5	1	1		1	1		2	2
4	PZE-104094133	chr4	170920615	0.5	1	1		1	1		2	2
4	PZE-104094288	chr4	171126206	0.4	1	1		1	1		2	2
4	SYNGENTA10865	chr4	171265077	0.4	0	1		1	0		2	2
4	SYN2162	chr4	171633064	1	1	1		1	1		2	2
4	PZE-104095117	chr4	171772943	0.6	1	1		1	1		2	2
4	PZE-104095589	chr4	171918130	1.1	1	1		1	1		2	2
4	SYN2344	chr4	172754187	0.6	1	1		1	1		2	2
4	SYN6642	chr4	173001044	0.3	1	1		1	1		2	2
4	PZE-104096885	chr4	173312943	0.6	1	1		1	1		2	2
4	PUT-163a-30032190-1853	chr4	173792613	0.3	1	1		1	1		2	2
4	PZE-104097409	chr4	173801192	0.3	1	1		1	1		2	2
4	PZE-104097897	chr4	174301164	1	1	1		1	1		2	2
4	PZE-104098368	chr4	174913568	2.8	1	2		1	1		2	2
4	PZE-104098869	chr4	175280015	0.3	1	2		1	1		2	2
4	SYN2322	chr4	177055544	0.3	1	2		1	1		2	2
4	SYN2318	chr4	177150624	1.2	1	2		1	1		2	2
4	PZE-104100822	chr4	177434367	1.5	1	2		1	1		2	2
4	PZE-104101099	chr4	177630124	0.9	1	2		1	1		2	2
4	PZE-104101269	chr4	177647714	0.3	1	2		1	1		2	2
4	PZE-104101641	chr4	178234169	0.5	1	2		1	1		2	2
4	SYN18326	chr4	178465128	0.3	1	2		1	1		2	2
4	SYNGENTA12906	chr4	178579214	1	1	2		1	1		2	2
4	PZE-104103112	chr4	179618154	0.9	1	2		1	1		2	2
4	PZE-104103423	chr4	179768140	0.3	1	2		1	1		2	2
4	PZE-104103557	chr4	179796712	0.3	1	2		1	1		2	2
4	PZE-104103711	chr4	179963889	0.3	1	2		1	1		2	2
4	SYN15397	chr4	180247013	0.3	1	2		1	1		2	2
4	SYN2308	chr4	181057497	0.3	1	2		1	1		2	2
4	PZE-104104928	chr4	181257088	0.6	1	2		1	1		2	2
4	SYN1909	chr4	181426173	1.2	1	2		1	1		2	2
4	PZE-104105732	chr4	181886827	0.3	1	2		1	1		2	2
4	PZE-104105816	chr4	181897420	0.3	1	2		1	1		2	2
4	PZE-100002316	chr0	0	0.8	1	2		1	1		2	2
4	PZE-100002529	chr0	0	0.3	1	2		1	1		2	2
4	SYNGENTA6272	chr4	182010511	0.3	0	2		1	0		2	2
4	PZE-104106375	chr4	182641489	0.3	1	2		1	1		2	2
4	PZE-104107139	chr4	183733594	0.6	1	2		1	1		2	2
4	PZE-104107279	chr4	183913286	0.6	1	2		1	1		2	2
4	SYN34550	chr4	184845484	0.3	1	2		1	1		2	2
4	PZE-104108132	chr4	184854383	1.8	1	2		1	1		2	2
4	PUT-163a-94480360-4904	chr2	36320458	1	1	2		1	1		2	2
4	SYN21453	chr4	185566626	4.4	1	2		1	1		2	2
4	PZE-104110006	chr4	186191754	0.6	1	2		1	1		2	2
4	PZE-104110347	chr4	186596840	1.3	1	2		1	1		2	2
4	PZE-104112413	chr4	187595277	0.3	1	2		1	1		2	2
4	SYN1516	chr4	187876796	0.3	1	2		1	1		2	2
4	SYN3579	chr4	188314565	0.6	1	2		1	1		2	2
4	PZE-104119464	chr4	196370703	0.6	1	2		1	1		2	2
4	PUT-163a-148960441-574	chr4	197714381	1.2	1	2		1	1		2	2
4	PZE-104121197	chr4	198124847	0.4	1	2		1	1		2	2
4	PZA02421.1	chr4	199784925	0.4	1	2		1	1		2	2
4	PZE-104124617	chr4	202046968	0.3	1	2		1	1		2	2
4	PZE-104124953	chr4	202279305	0.7	1	2		1	1		2	2
4	PZE-104125536	chr4	203098232	0.7	1	2		1	1		2	2
4	PZE-104126579	chr4	204668132	0.7	1	2		1	1		2	2
4	PZE-104126741	chr4	204962196	0.4	1	2		1	1		2	2
4	PZE-104126823	chr4	205180823	0.4	1	2		1	1		2	2
4	PZE-104127177	chr4	205980553	2.1	1	2		1	1		2	2
4	PZE-104139231	chr4	226619845	0.3	1	2		1	1		2	2
4	PZE-104139266	chr4	226676085	0.4	1	2		1	1		2	2
4	PZE-104139626	chr4	227459808	0.4	1	2		1	1		2	2
4	PZE-104140347	chr4	228627417	0.3	1	2		1	1		2	2
4	SYN8504	chr4	228662377	0.3	1	2		1	1		2	2
4	PZE-104140525	chr4	228812179	1.1	1	2		1	1		2	2
4	SYN12608	chr4	229034519	0.7	1	2		2	1		2	2
4	SYN25720	chr4	229341854	0.3	1	2		2	1		2	2
4	PZE-104141018	chr4	229344081	0.4	1	2		2	1		2	2
4	SYN1810	chr4	229849454	0.3	1	2		2	1		2	3
4	SYN22806	chr4	230351250	2.3	1	2		2	1		2	3
4	PZE-104143137	chr4	231732071	0.3	1	2		2	1		2	1
4	PZE-104143690	chr4	232586879	0.3	1	2		2	1		2	1
4	SYN14154	chr4	233626557	0.6	1	2		2	1		2	1
4	SYN6695	chr4	234120112	0.3	1	2		2	1		2	1
4	PZE-104145773	chr4	234356943	0.6	1	2		2	1		2	1
4	PZE-104146000	chr4	234405695	0.3	1	2		2	1		2	1
4	PZE-104146082	chr4	234427137	1.4	1	2		2	1		2	1
4	PZE-104146770	chr4	234819022	1.8	0	2		2	0		2	1
4	SYN13870	chr4	235209943	1.6	1	2		2	1		2	1
4	SYN28883	chr4	235725251	1.1	1	2		2	1		2	1
4	PZE-104149007	chr4	236088093	0.8	1	1		2	1		2	1
4	SYN23995	chr4	236169120	5.6	1	1		2	1		2	1
4	PZE-104150420	chr4	236879837	1.5	1	1		1	1		2	1
4	PUT-163a-31441039-1952	chr4	237032134	3.1	1	1		1	1		2	1
4	PZE-104151391	chr4	237259623	0.3	1	1		1	1		2	1
4	SYN39090	chr4	237321034	0.3	1	1		1	1		2	1
4	SYN7941	chr4	237442689	0.5	1	1		1	1		2	1
4	SYN7921	chr4	237453178	0.9	1	1		1	1		2	1
4	PZE-104152363	chr4	237518616	0.3	1	1		1	1		2	1
4	PZE-104152506	chr4	237610924	0.3	1	1		1	1		2	1
4	PZE-104152590	chr4	237692857	0.3	1	1		1	1		2	1
4	PZE-104152652	chr4	237711840	0.7	1	1		1	1		2	1
4	PZE-104153144	chr4	238007847	1.4	1	1		1	1		2	1
4	SYN37138	chr4	238054790	0.7	1	1		1	1		2	1
4	PZE-104153707	chr4	238279154	0.3	1	1		1	1		2	1
4	PZE-104153828	chr4	238326005	0.8	1	1		1	1		2	1
4	SYN7837	chr4	238431694	0.5	1	1		1	1		1	1
4	SYN7835	chr4	238437442	0.7	1	1		1	1		1	1
4	PZE-104154329	chr4	238559930	0.3	1	1		1	1		1	1
4	PZE-104154610	chr4	238932203	0.3	1	1		1	1		1	1
4	PZE-104154700	chr4	238963086	0.3	1	1		1	1		1	1
4	PZE-104154777	chr4	238998536	0.3	1	1		1	1		1	1
4	PZE-104154840	chr4	239076507	3.9	1	1		1	1		1	1
4	PZE-104155284	chr4	239206243	0.3	1	1		1	1		1	1
4	PZE-104155312	chr4	239219918	2.5	1	1		1	1		1	1
4	SYN29063	chr4	239407636	2.1	1	1		1	1		1	1
4	SYN16446	chr4	239510651	2	1	1		0	1		1	1
4	SYN21393	chr4	239784156	1.7	1	1		1	1		1	1
4	SYNGENTA0889	chr4	240106321	0.6	1	1		1	1		1	1
4	PZE-104157101	chr4	240116608	0.5	1	1		1	1		1	1
4	PZE-104157368	chr4	240245730	1.1	1	1		1	1		1	1
4	SYN8789	chr4	240322339	0.3	1	1		1	1		1	1
4	SYN8787	chr4	240415965	0.5	1	1		1	1		1	1
4	SYN16145	chr4	240450066	--	1	1		1	1		1	1
5	PZE-105000098	chr5	109141	2.2	2	1		2	2		1	3
5	PUT-163a-74239968-3650	chr5	1124315	0.5	2	2		2	2		1	3
5	SYN20117	chr5	1249796	0.5	2	2		2	2		1	3
5	PZE-105001734	chr5	1525996	0.3	2	2		2	2		1	3
5	PZE-105002105	chr5	1581066	2.9	2	2		2	2		1	3
5	SYN35353	chr5	2142037	0.6	2	2		2	2		1	3
5	SYN35363	chr5	2182717	0.6	2	2		2	2		1	3
5	PZE-105003814	chr5	2274686	0.8	2	2		2	2		1	3
5	PZE-105003938	chr5	2283974	0.3	2	2		2	2		1	3
5	SYNGENTA17173	chr5	2292693	2.7	2	2		2	2		1	3
5	SYN15172	chr5	2745560	1.4	2	2		2	2		1	0
5	SYN22655	chr5	3043290	0.8	2	2		2	2		1	2
5	SYN31758	chr5	3396708	0.5	2	2		2	2		1	2
5	PZA01570.1	chr5	3538875	0.8	2	2		2	2		1	2
5	SYN30364	chr5	3787360	1.1	2	2		2	2		1	2
5	SYN520	chr5	4256607	0.8	2	2		2	2		1	2
5	SYN7887	chr5	4468592	5	2	2		2	2		1	2
5	PZE-105011679	chr5	5105202	0.3	2	2		2	2		1	2
5	PZE-105011856	chr5	5200959	0.3	2	2		2	2		1	2
5	SYN12682	chr5	5379460	2	2	2		2	2		1	2
5	SYN1045	chr5	5792149	1	0	2		2	0		1	2
5	PZE-107006271	chr7	4373131	0.8	3	2		2	3		1	1
5	SYN3123	chr5	5928070	1.6	2	2		2	2		1	1
5	PZE-105014655	chr5	6374400	2.4	2	2		1	2		1	1
5	PZE-105015473	chr5	6617304	0.3	2	2		1	2		1	1
5	PUT-163a-4610238-2080	chr5	6691136	0.3	2	2		1	2		1	1
5	PZE-105016045	chr5	6981475	0.3	2	2		1	2		1	1
5	SYN8004	chr5	7140557	0.3	2	2		1	2		1	1
5	PZE-105016506	chr5	7243639	0.3	2	2		1	2		1	1
5	SYN28825	chr5	7359208	0.3	2	2		1	2		1	1
5	SYN28829	chr5	7444737	1.9	2	2		1	2		1	1
5	PUT-163a-93016565-4831	chr5	7996427	1.7	2	2		1	2		1	1
5	SYN33205	chr5	9662329	0.6	2	2		1	2		1	1
5	SYN37837	chr5	9900694	0.5	2	2		1	2		1	1
5	SYN38240	chr5	9951664	0.6	2	2		1	2		1	1
5	PZB00188.2	chr5	10101413	1.2	2	2		1	2		1	1
5	PZE-105021328	chr5	10173381	0.3	2	2		1	2		1	1
5	PZE-105021563	chr5	10223848	1.6	0	2		1	0		1	1
5	PZE-105023106	chr5	11604458	0.5	2	2		1	2		1	1
5	SYN905	chr5	11692193	1.1	0	2		1	0		1	1
5	SYN5969	chr5	11784226	1.6	2	2		1	2		1	1
5	PZE-105024018	chr5	11920834	0.8	1	2		1	1		1	1
5	PZE-105024195	chr5	11949754	0.4	1	2		1	1		1	1
5	PZE-105024349	chr5	12037987	0.4	1	2		1	1		1	1
5	PZE-105024535	chr5	12230693	0.7	1	2		1	1		1	1
5	PZE-105024763	chr5	12288850	0.9	1	2		1	1		1	1
5	PUT-163a-91049497-4725	chr5	12567844	0.8	1	2		1	1		1	2
5	PZE-105025482	chr5	13083647	1.2	1	2		1	1		1	2
5	PZE-105026330	chr5	13407956	1.2	1	2		1	1		1	2
5	PZA00985.1	chr5	14060419	1.2	1	2		1	1		1	2
5	PZE-105028038	chr5	14512340	0.3	1	2		1	1		1	2
5	SYN11235	chr5	14596408	1.4	1	2		1	1		1	2
5	PZE-105028457	chr5	14801899	1.1	1	2		1	1		1	2
5	SYN16500	chr5	15137526	0.3	1	2		1	1		1	2
5	PZE-105028979	chr5	15185289	0.3	1	2		1	1		1	2
5	PZE-105029198	chr5	15194175	0.3	1	2		1	1		1	2
5	PZE-105029276	chr5	15315326	0.3	1	2		1	1		1	2
5	SYN1407	chr5	15327331	0.3	1	2		1	1		1	2
5	SYN8482	chr5	15547214	0.5	1	2		1	1		1	2
5	SYN15152	chr5	15654073	0.3	1	2		1	1		1	2
5	SYN16324	chr5	15800915	0.7	1	2		1	1		1	2
5	SYN33292	chr5	16219134	1.2	1	2		1	1		1	2
5	PZE-105031503	chr5	17063973	2.1	1	2		2	1		1	2
5	PZE-105031680	chr5	17228020	1.5	1	2		2	1		1	2
5	PZE-105032242	chr5	17477038	2.1	1	2		2	1		1	2
5	PZE-105032793	chr5	18171328	1.4	1	2		2	1		1	2
5	SYN21208	chr5	18700357	0.6	1	2		2	1		1	2
5	SYN10089	chr5	19461971	0.5	1	2		2	1		1	2
5	PZB00223.1	chr5	20082786	1	1	2		2	1		1	2
5	PZE-105036629	chr5	21415716	0.3	1	2		2	1		1	2
5	PZE-105036664	chr5	21577791	0.6	1	2		2	1		1	2
5	PZE-105037557	chr5	22551428	0.3	1	2		2	1		1	2
5	PZE-105037660	chr5	22629419	0.3	1	2		2	1		1	2
5	PZE-105038707	chr5	23657082	0.3	1	2		2	1		1	2
5	SYN11989	chr5	23838610	1.1	1	2		2	1		1	2
5	PUT-163a-149083816-872	chr5	24217168	0.4	1	2		2	1		1	2
5	PZE-105039352	chr5	24247779	0.4	1	2		2	1		1	2
5	PZE-105039664	chr5	24714217	0.3	1	2		2	1		1	2
5	PZE-105040250	chr5	25658604	0.3	1	2		2	1		1	2
5	PZE-105040969	chr5	27060466	0.6	1	2		2	1		1	2
5	PZE-105041177	chr5	27203342	0.3	1	2		2	1		1	2
5	PZE-105041629	chr5	27946236	0.3	1	2		2	1		1	2
5	PZE-105042657	chr5	29905532	0.3	1	2		2	1		1	2
5	PZE-105042735	chr5	29991303	1.3	1	2		2	1		1	2
5	PZE-105043254	chr5	30624238	0.3	1	2		2	1		1	2
5	PZE-105043948	chr5	31423522	0.3	1	2		2	1		1	2
5	ZM014286-0133	chr5	31500587	0.3	1	2		2	1		1	2
5	PZE-105044315	chr5	31860788	0.3	1	2		2	1		1	2
5	PZE-105044425	chr5	31904322	0.3	1	2		2	1		1	2
5	PUT-163a-31558749-1970	chr5	32090454	0.3	1	2		2	1		1	2
5	PZE-105046323	chr5	34797707	0.3	1	2		2	1		1	2
5	PZE-105046457	chr5	35027274	0.3	1	2		2	1		1	2
5	PZE-105046728	chr5	35628676	0.8	1	2		2	1		1	2
5	PZE-105047243	chr5	36547855	0.3	1	2		2	1		1	2
5	PZE-105048994	chr5	39882480	0.3	1	2		2	1		1	2
5	PZE-105049283	chr5	40563942	0.5	1	2		2	1		1	2
5	PZE-105049609	chr5	41553149	0.4	1	2		2	1		1	2
5	PZE-105049957	chr5	42297831	0.4	1	2		2	1		1	2
5	PZE-105050355	chr5	42846327	0.8	1	2		2	1		1	2
5	PZE-105050638	chr5	43420028	0.5	1	2		2	1		1	2
5	PZE-105051607	chr5	45966789	0.3	1	2		2	1		1	2
5	PZE-105052218	chr5	47090351	0.3	1	2		2	1		1	2
5	PZE-105053296	chr5	48833499	0.3	1	2		2	1		1	2
5	PZE-105054935	chr5	52060632	0.5	1	2		2	1		1	2
5	PZE-105057214	chr5	55433914	0.3	1	2		2	1		1	2
5	PZE-105057441	chr5	55948775	0.3	1	2		2	1		1	2
5	PZE-105058907	chr5	57435219	0.5	1	2		2	1		1	2
5	PZE-105061132	chr5	59978110	0.3	1	2		2	1		1	2
5	PZE-105061350	chr5	60133686	0.8	1	2		2	1		1	2
5	PZE-105061842	chr5	60927378	1.3	1	2		2	1		1	2
5	PZE-105062861	chr5	62111063	0.5	1	2		2	1		1	2
5	PZE-105063545	chr5	63123531	0.4	1	2		2	1		1	2
5	SYN26864	chr5	64106245	0.4	1	2		2	1		1	2
5	SYN2172	chr5	66423575	0.4	1	2		2	1		1	2
5	PZA00626.4	chr5	66831656	0.9	1	2		2	1		1	2
5	PZE-105065758	chr5	67504073	0.4	1	2		2	1		1	2
5	PZE-105065765	chr5	67504260	1	1	2		2	1		1	2
5	PZE-105067019	chr5	69304781	0.6	1	2		2	1		1	2
5	SYN8634	chr5	70149045	1.2	1	2		2	1		1	2
5	SYN30934	chr5	74344451	1.1	1	2		2	1		1	2
5	SYN26103	chr5	74506945	0.4	1	2		2	1		1	2
5	SYN27556	chr5	74620469	0.4	1	2		2	1		1	2
5	PZE-105070660	chr5	74660320	0.4	1	2		2	1		1	2
5	PZE-105071865	chr5	76620231	0.5	1	2		2	1		1	2
5	PZE-105073571	chr5	79850987	0.5	1	2		2	1		1	2
5	PZE-105074379	chr5	81453143	0.3	1	2		2	1		1	2
5	PZE-105075077	chr5	82676900	0.8	1	2		2	1		1	2
5	SYN16830	chr5	84842018	0.7	1	2		2	1		1	2
5	PZE-105077018	chr5	86001013	1.8	1	2		2	1		1	2
5	PZE-105096735	chr5	142479233	0.3	1	2		2	1		1	2
5	PZE-105096834	chr5	142710214	0.3	1	2		2	1		1	2
5	PZE-105098138	chr5	144714127	0.3	1	2		2	1		1	1
5	PZE-105098349	chr5	145215521	0.3	1	2		2	1		1	1
5	PZE-105098518	chr5	145496429	0.6	1	2		2	1		1	1
5	PZE-105098940	chr5	146392697	0.6	1	2		2	1		1	1
5	PZE-105100361	chr5	150275315	5.8	1	2		2	1		1	1
5	PZE-105127053	chr5	184223982	0.3	1	2		2	1		1	2
5	PUT-163a-5777302-2314	chr5	185448035	0.3	1	2		2	1		1	2
5	PZE-105128212	chr5	185569569	0.4	1	2		2	1		1	2
5	PZE-105128588	chr5	185659837	0.4	1	2		2	1		1	2
5	PZE-105128978	chr5	186283132	0.6	1	2		2	1		1	2
5	PZE-105129087	chr5	186419526	0.3	1	2		3	1		1	2
5	PZE-105129697	chr5	186832519	1.5	1	2		3	1		1	2
5	PZE-105130181	chr5	186942908	0.6	1	2		3	1		1	2
5	PZE-105130516	chr5	187015106	0.6	1	2		3	1		1	2
5	PZE-105130924	chr5	187849151	0.3	1	2		2	1		1	2
5	SYN10273	chr5	188719441	2.3	1	2		2	1		1	2
5	PZE-105129926	chr5	195128006	2.9	1	2		3	1		1	2
5	PZB02005.1	chr5	189199760	0.6	1	2		2	1		1	2
5	PZE-105133416	chr5	189825631	1.8	1	2		2	1		1	2
5	PZE-105134147	chr5	190244324	1.1	1	2		2	1		1	2
5	SYN36288	chr5	190736002	2.1	1	2		2	1		1	2
5	SYN30405	chr5	191095555	0.6	1	2		2	1		1	2
5	PZE-105136017	chr5	191370337	3.3	1	2		2	1		1	2
5	PZE-105141327	chr5	196028622	2.1	1	2		2	1		1	2
5	PZE-105142195	chr5	196554418	2.5	1	2		2	1		1	2
5	PZE-105146188	chr5	199380293	0.4	1	2		2	1		1	2
5	PZE-105146867	chr5	199738275	0.4	1	2		2	1		1	2
5	PZE-105147325	chr5	200113947	0.8	1	2		2	1		1	2
5	PZE-105148186	chr5	200598221	0.7	1	2		2	1		1	2
5	SYN13155	chr5	200938223	1.3	1	2		2	1		1	2
5	PZE-105150042	chr5	201609513	1.1	1	2		3	1		1	2
5	PZE-105151258	chr5	202394540	0.3	2	2		3	2		1	2
5	ZM005402-0230	chr5	202823287	1.1	2	2		3	2		1	2
5	PZE-105152305	chr5	203405146	1.1	2	2		3	2		1	2
5	SYN24650	chr5	203803539	0.3	2	2		3	2		1	2
5	SYN21802	chr5	204174968	0.6	2	2		2	2		1	2
5	PZE-105154006	chr5	204384160	1.4	2	2		2	2		1	2
5	PZE-105154210	chr5	204547665	0.3	1	2		2	1		1	2
5	PZE-105154562	chr5	204585691	0.6	1	2		2	1		1	2
5	SYN1933	chr5	204605899	0.3	1	2		2	1		1	2
5	SYNGENTA15996	chr5	204909163	0.5	1	2		2	1		1	2
5	PZE-105155892	chr5	205277878	1.1	1	2		2	1		1	2
5	SYN36851	chr5	205306953	0.3	1	2		2	1		1	2
5	PZE-105156016	chr5	205368137	0.9	1	2		1	1		1	2
5	PZE-105156596	chr5	205536334	2.4	1	2		1	1		1	2
5	PZE-105158473	chr5	206263616	0.3	1	1		1	1		1	2
5	PZE-105159327	chr5	206745001	0.3	1	1		1	1		1	2
5	SYNGENTA13997	chr5	206851860	2.6	1	1		1	1		1	2
5	PZE-105160636	chr5	207507138	0.3	1	1		1	1		1	1
5	PZE-105160758	chr5	207512155	0.6	1	1		1	1		1	1
5	ZM004201-0285	chr5	207722006	1.1	2	1		1	2		1	1
5	PZE-105161488	chr5	208062672	0.8	2	1		1	2		1	1
5	PZE-105161685	chr5	208072333	0.6	2	1		1	2		1	1
5	PZE-105161918	chr5	208093582	0.8	2	1		1	2		1	1
5	PZE-105162165	chr5	208103840	0.6	2	1		1	2		1	1
5	PZE-105163439	chr5	208271971	0.4	2	1		1	2		1	1
5	PZE-105163488	chr5	208305427	0.3	2	1		1	2		1	1
5	PZA03167.5	chr5	208350299	0.3	2	1		1	2		1	1
5	PZE-105163718	chr5	208374081	1.6	2	1		1	2		1	1
5	PZE-105164629	chr5	208747561	0.3	2	1		1	2		1	1
5	PZE-105164922	chr5	208901247	0.3	2	1		1	2		1	1
5	PZE-105165035	chr5	208926808	0.3	2	1		1	2		1	1
5	PZE-105165194	chr5	208986749	1.3	2	1		1	2		1	1
5	PZE-105165602	chr5	209291748	1.1	2	1		1	2		1	1
5	SYN21847	chr5	209868152	1.1	2	1		1	2		1	1
5	PZE-105167452	chr5	210517682	4.5	2	1		1	2		1	1
5	PZE-105169214	chr5	211168044	0.6	2	1		1	2		1	1
5	PZE-105169468	chr5	211203727	0.3	2	1		1	2		1	1
5	PZE-105169513	chr5	211280004	0.3	2	1		1	2		1	1
5	SYN3380	chr5	211446075	3.1	2	1		1	2		1	1
5	PZA03339.3	chr5	211666684	1.7	0	1		1	0		2	1
5	SYN18047	chr5	212029424	0.5	2	1		1	2		2	2
5	ZM013489-0395	chr5	212097827	0.3	2	1		1	2		2	2
5	PZE-105171961	chr5	212219725	1.6	2	1		1	2		2	2
5	SYN35259	chr5	212748047	1.1	2	1		1	2		2	2
5	SYN3366	chr5	213177473	1.8	2	1		1	2		2	2
5	PZE-105174897	chr5	213281277	1.7	2	1		1	2		2	2
5	SYN37232	chr5	213548062	0.5	2	1		1	2		2	2
5	SYN37234	chr5	213562247	0.5	2	1		1	2		2	2
5	SYN25263	chr5	213726718	0.3	2	1		1	2		2	2
5	SYN14680	chr5	214059839	2.9	2	1		1	2		2	2
5	SYN33411	chr5	214287850	0.5	2	1		1	2		2	2
5	PZE-105177835	chr5	214425587	4	2	1		1	2		2	2
5	SYN31304	chr5	215011844	0.9	2	1		1	2		2	2
5	PZA00069.4	chr5	215340163	0.8	2	1		1	2		2	2
5	SYN22416	chr5	215358498	1.4	2	1		1	2		2	1
5	SYN33305	chr5	215560359	1.4	2	1		2	2		2	1
5	SYN33307	chr5	215623398	1.1	2	1		2	2		2	1
5	PZE-105181205	chr5	215925304	0.3	2	1		2	2		2	1
5	PZE-105181391	chr5	215994565	0.3	2	1		2	2		2	1
5	SYN11305	chr5	216074501	0.3	2	2		2	2		2	1
5	SYN3704	chr5	216088224	1.6	2	2		2	2		2	1
5	PZE-105181857	chr5	216492096	--	2	2		2	2		2	1
6	SYN33844	chr6	367828	0.8	1	1		2	1		2	1
6	PZE-106000349	chr6	781151	0.5	1	1		2	1		2	1
6	PZE-106001089	chr6	2039806	0.3	1	1		2	1		2	1
6	PZE-106001126	chr6	2045413	0.6	1	1		2	1		2	1
6	PZE-106001206	chr6	2242075	0.3	1	1		2	1		2	1
6	PZE-106001375	chr6	2393222	1.3	1	1		2	1		2	1
6	SYN22071	chr6	2882514	0.7	1	1		2	1		2	1
6	SYN30159	chr6	3314805	0.6	1	1		2	1		2	1
6	ZM012625-0147	chr6	3589546	0.6	1	1		2	1		2	1
6	SYN13485	chr6	3988173	3.1	1	1		2	1		2	1
6	PZE-106003451	chr6	4307645	1.9	1	1		2	1		2	1
6	PZE-106005094	chr6	6514321	0.6	1	1		2	1		2	1
6	PZE-106006972	chr6	9153595	4.5	1	1		2	1		2	2
6	PZE-106020136	chr6	14423664	1.4	1	1		1	1		2	2
6	PZE-106020499	chr6	16167793	0.3	1	1		1	1		2	2
6	PZE-106020696	chr6	16795395	0.5	1	1		1	1		2	2
6	PZE-106008617	chr6	24610573	1.1	1	1		1	1		2	2
6	PZE-106009110	chr6	26243013	0.8	1	1		1	1		2	2
6	PZE-106009581	chr6	27269689	0.3	1	1		1	1		2	2
6	PZE-106010000	chr6	28071987	1.1	1	1		1	1		2	2
6	PZE-106010534	chr6	28883653	0.4	1	1		1	1		2	2
6	PZE-106011202	chr6	30106824	0.4	1	1		1	1		2	2
6	PZE-106011989	chr6	31419660	0.7	1	1		1	1		2	2
6	PZE-106014381	chr6	35735082	0.3	1	1		1	1		2	2
6	SYN14933	chr6	36090498	0.3	1	1		1	1		2	2
6	PZE-106015431	chr6	36975439	0.3	1	1		1	1		2	2
6	SYN30854	chr6	39664115	0.3	1	1		1	1		2	2
6	PZE-106017693	chr6	41891586	0.9	1	1		1	1		2	2
6	PZE-106025043	chr6	59878553	0.6	1	1		1	1		2	2
6	PZE-106027633	chr6	66026956	0.6	1	1		1	1		2	2
6	PZE-106030890	chr6	72475608	0.4	1	1		1	1		2	2
6	PZE-106033993	chr6	79548264	0.4	1	1		1	1		2	2
6	PZE-106036240	chr6	83835566	0.3	1	1		1	1		2	2
6	PZE-106036364	chr6	84051369	1	1	1		1	1		2	2
6	PZE-106036775	chr6	84527427	0.3	1	1		1	1		2	2
6	PZE-106037024	chr6	84787343	0.7	1	1		1	1		2	2
6	PZE-106037376	chr6	85417385	1	1	1		0	1		2	2
6	SYN21081	chr6	88591972	1.2	1	1		1	1		2	2
6	PZE-106040387	chr6	88911293	0.9	1	1		1	1		2	2
6	PUT-163a-21390480-1528	chr6	88998636	0.9	1	1		1	1		2	2
6	PZE-106041140	chr6	89686818	0.3	1	1		1	1		2	2
6	PZE-106041977	chr6	91618258	0.3	1	1		1	1		2	2
6	PZE-106042213	chr6	91644334	0.3	1	1		1	1		2	2
6	SYN11566	chr6	92396681	0.3	1	1		1	1		2	2
6	PZE-106043354	chr6	93229752	0.3	1	1		1	1		2	2
6	SYN21797	chr6	93883496	0.6	1	1		1	1		2	2
6	PZE-106045021	chr6	94423983	0.6	1	1		1	1		2	2
6	PZE-106045763	chr6	95069599	0.3	1	1		1	1		2	2
6	SYN4233	chr6	95318771	0.6	1	1		1	1		2	2
6	PZE-106046102	chr6	95465220	0.6	1	1		1	1		2	2
6	PZE-106046459	chr6	95936532	3.4	1	1		1	1		2	2
6	PZE-106047470	chr6	96674787	0.4	1	1		1	1		2	2
6	PZE-106047652	chr6	96880264	0.6	1	1		1	1		2	2
6	PZE-106047802	chr6	96922239	0.6	1	1		1	1		2	2
6	PZE-106048326	chr6	97321099	0.3	1	1		1	1		2	2
6	PZE-110055353	chr10	106194047	1.4	1	1		1	1		2	2
6	PZE-106051230	chr6	102084337	3.6	1	1		1	1		2	2
6	SYN23500	chr6	105432346	1.3	1	1		1	1		2	2
6	PZE-106055422	chr6	105835638	0.8	1	1		1	1		2	2
6	PZE-106055781	chr6	106069077	0.8	1	1		1	1		2	2
6	PZE-106056475	chr6	110000028	2.5	1	1		1	1		2	2
6	SYN23928	chr6	107321143	1.2	1	1		1	1		2	2
6	PZE-106059535	chr6	108257101	0.8	1	1		1	1		2	2
6	PZE-106059865	chr6	108710076	0.4	1	1		1	1		1	2
6	PZE-106059969	chr6	108967600	0.8	1	1		1	1		3	2
6	PZE-106060535	chr6	109306744	0.9	1	1		1	1		3	2
6	PZE-106061055	chr6	111900688	3.3	1	1		1	1		3	2
6	PZE-106061929	chr6	112747404	1.1	1	1		1	1		3	2
6	PZE-106063111	chr6	114441305	0.7	1	1		1	1		2	2
6	PZE-106063607	chr6	115188342	0.3	1	1		1	1		3	2
6	SYN25317	chr6	115380546	0.3	1	1		1	1		3	2
6	SYN15518	chr6	115640112	0.3	1	1		1	1		3	2
6	PZE-106065268	chr6	117531752	0.4	1	1		1	1		3	2
6	PZE-106066701	chr6	118852698	0.8	1	1		1	1		3	2
6	PZE-106067897	chr6	120850625	1.2	1	1		1	1		3	2
6	PZE-106071725	chr6	127446366	0.6	1	1		1	1		1	2
6	PZE-106071875	chr6	127631759	0.6	1	1		1	1		0	2
6	SYN33780	chr6	127767239	1.1	1	1		1	1		3	2
6	PZE-106072609	chr6	128207560	0.3	1	1		2	1		3	2
6	PZE-106073148	chr6	128583520	0.5	1	1		2	1		3	2
6	PZE-106073260	chr6	128736209	1.1	1	1		2	1		3	2
6	PZE-106074435	chr6	129898568	0.4	1	1		2	1		1	2
6	PZE-106074545	chr6	129958321	0.5	1	1		2	1		3	2
6	SYN10163	chr6	129966634	1	1	1		2	1		0	2
6	PZE-106075048	chr6	130132330	0.4	1	1		2	1		3	2
6	PZE-106075841	chr6	131183861	0.3	1	1		2	1		3	2
6	PZE-106076029	chr6	131411390	0.6	1	1		2	1		3	2
6	PZD00011.3	chr6	131831855	0.3	1	1		2	1		3	2
6	PZE-106076917	chr6	132331276	0.4	3	1		2	3		1	2
6	PZE-106077437	chr6	132795124	1	3	1		2	3		1	2
6	PZE-106079456	chr6	135644553	0.5	0	1		2	0		1	2
6	PZE-106080513	chr6	137409827	0.9	2	2		2	2		1	2
6	SYN4851	chr6	138968922	0.6	2	2		2	2		1	2
6	PZE-106082357	chr6	139590976	1.9	2	2		2	2		1	2
6	PZE-106082879	chr6	140161546	0.8	2	2		2	2		1	2
6	SYN24761	chr6	140708075	0.4	2	2		2	2		1	2
6	PZE-106083544	chr6	140799491	0.4	2	2		2	2		1	1
6	PZE-106083873	chr6	141080410	0.4	2	2		2	2		1	1
6	PZE-106084436	chr6	141591405	0.8	2	2		2	2		1	1
6	PZE-106084598	chr6	141690136	0.8	2	2		2	2		1	1
6	SYN22006	chr6	141907773	0.8	2	2		2	2		1	1
6	PZE-106086241	chr6	143669101	0.9	2	2		2	2		1	1
6	PZE-106086581	chr6	143961659	1.3	2	2		2	2		1	1
6	PZE-106087551	chr6	145079810	0.3	2	2		2	2		1	1
6	PZE-106088079	chr6	145527756	1	2	2		2	2		1	1
6	PZE-106088716	chr6	146233924	0.4	2	2		2	2		1	1
6	SYN26159	chr6	146498801	0.4	2	2		2	2		1	1
6	SYN26072	chr6	146693639	0.4	2	2		2	2		1	1
6	SYN6216	chr6	147024551	1.7	2	2		2	2		1	1
6	PZE-106089888	chr6	147060300	0.7	2	2		2	2		1	1
6	SYN4645	chr6	147733299	0.3	2	2		2	2		1	1
6	SYN29396	chr6	147923996	1.7	2	2		2	2		1	1
6	SYN37017	chr6	148245269	2.1	2	2		2	2		1	1
6	PZE-106092357	chr6	148513637	0.3	2	2		2	2		1	1
6	PZE-106092386	chr6	148530168	1.7	2	2		2	2		1	1
6	PZE-106093877	chr6	149358067	0.3	2	2		2	2		1	1
6	PZE-106094124	chr6	149530462	1.4	2	2		2	2		1	1
6	PZE-106095059	chr6	150297929	1.6	2	2		2	2		1	1
6	PZE-106095310	chr6	150460798	0.3	2	2		2	2		1	1
6	SYN4801	chr6	150686054	0.3	2	2		2	2		1	1
6	SYN11816	chr6	150737685	0.3	2	2		2	2		1	1
6	SYN11825	chr6	150804545	0.6	2	2		2	2		1	1
6	PUT-163a-148963646-603	chr6	150889541	0.3	2	2		2	2		1	1
6	SYN37994	chr6	151455373	0.7	2	2		2	2		1	1
6	PZE-106097861	chr6	151578968	1	2	2		2	2		1	1
6	SYN31848	chr6	152151089	2	2	2		2	2		1	1
6	PZE-106098900	chr6	152431553	2.6	2	2		2	2		1	1
6	SYNGENTA5950	chr6	153239951	0.3	2	2		1	2		1	1
6	SYN30392	chr6	153255804	0.3	2	2		1	2		1	1
6	PZE-106100504	chr6	153264786	0.3	2	2		1	2		1	1
6	PZE-106100715	chr6	153308161	0.5	2	2		1	2		1	1
6	PZE-106101278	chr6	153766198	0.5	2	2		1	2		1	1
6	SYN24461	chr6	154131736	0.7	2	2		1	2		1	1
6	SYN24459	chr6	154165245	0.4	2	2		1	2		1	1
6	PZE-106102628	chr6	154618635	0.7	2	2		1	2		1	1
6	PZE-106102761	chr6	154773394	0.4	2	2		1	2		1	1
6	PUT-163a-28985344-1712	chr6	154782129	1.5	2	2		1	2		1	1
6	PZE-106103012	chr6	154891236	1.1	2	2		1	2		1	1
6	PZE-106103665	chr6	155177651	0.7	2	2		1	2		1	1
6	SYN22477	chr6	155399911	0.4	2	2		1	2		1	1
6	PZE-106104150	chr6	155456993	0.6	2	2		1	2		1	1
6	SYN23869	chr6	155590529	3.2	2	2		1	2		1	1
6	SYN23881	chr6	155666420	0.5	2	2		1	2		1	1
6	SYN10080	chr6	155758032	0.5	2	2		1	2		1	1
6	PZE-106106344	chr6	156402525	0.3	2	2		1	2		1	1
6	SYN24068	chr6	156522953	0.5	2	2		1	2		1	1
6	SYN24075	chr6	156524207	1	2	2		1	2		1	1
6	SYN14815	chr6	157569477	1.3	2	2		1	2		1	1
6	PZE-106109657	chr6	158293342	0.3	2	2		1	2		1	1
6	PZE-106109759	chr6	158297788	0.8	2	2		1	2		1	1
6	SYN10781	chr6	158416449	0.3	2	2		1	2		1	1
6	SYN10782	chr6	158447851	2	2	2		1	2		1	1
6	SYN10773	chr6	158509308	0.3	2	2		1	2		1	1
6	SYN4194	chr6	158658793	0.3	2	2		1	2		1	1
6	SYN4182	chr6	158688484	0.3	2	2		1	2		1	1
6	PZE-106110820	chr6	158843264	1.1	2	2		1	2		1	1
6	SYN27765	chr6	159007950	0.3	2	2		1	2		1	1
6	PZE-106110981	chr6	159015482	0.3	2	2		1	2		1	1
6	SYN26097	chr6	159147552	1.1	2	2		1	2		1	1
6	PZE-106111835	chr6	159404894	2.9	2	2		1	2		1	1
6	SYN26196	chr6	159684819	0.3	2	2		1	2		1	1
6	SYN27125	chr6	159848342	0.3	2	2		1	2		1	1
6	PZE-106113238	chr6	160019304	0.3	2	2		1	2		1	3
6	SYN26166	chr6	160119357	0.8	2	2		3	2		1	3
6	SYN21351	chr6	160133182	0.6	2	2		3	2		1	1
6	PUT-163a-21626449-1585	chr6	160162047	1.3	2	2		3	2		1	1
6	SYN8248	chr6	160414404	0.4	2	2		0	2		1	1
6	SYN23743	chr6	161012335	0.3	2	2		2	2		1	1
6	SYN10494	chr6	161214234	0.3	2	2		2	2		1	1
6	PUT-163a-88756199-4581	chr6	161416279	0.5	2	2		2	2		2	1
6	PZE-106115889	chr6	161658132	0.3	2	2		2	2		2	1
6	PZE-106116148	chr6	161728913	1.9	2	2		2	2		2	1
6	PZE-106116788	chr6	161966334	0.5	2	2		2	2		2	1
6	SYN9304	chr6	162015103	2.8	2	2		2	2		2	1
6	PUT-163a-60338619-2360	chr6	162186556	0.8	2	2		2	2		2	1
6	SYN32558	chr6	162479406	0.3	2	2		2	2		2	1
6	PZE-106119369	chr6	162674667	0.3	2	2		2	2		2	1
6	PZE-106119574	chr6	162692208	2.2	2	2		2	2		2	1
6	SYN16023	chr6	162921011	0.5	1	2		2	1		2	1
6	PUT-163a-78074902-4096	chr6	163011289	0.8	1	2		2	1		2	1
6	SYN34376	chr6	163175970	1.4	1	2		2	1		2	1
6	PZA02688.2	chr6	163983562	2.6	1	2		2	1		2	1
6	SYN24474	chr6	164370115	5.1	1	2		2	1		2	1
6	PZE-106128640	chr6	166631020	--	1	2		2	1		2	1
7	PZE-107000687	chr7	955291	1.3	1	3		1	1		1	1
7	PZA01426.1	chr7	775637	2.8	1	3		1	1		1	1
7	SYN5002	chr7	1192473	2.4	1	3		1	1		1	1
7	SYN10723	chr7	1285778	6.1	1	3		1	1		1	2
7	SYN15673	chr7	5038167	0.9	1	3		1	1		1	1
7	SYN15679	chr7	5039248	4.5	1	3		1	1		1	1
7	PZE-107008696	chr7	5516475	0.8	1	3		1	1		1	1
7	PZE-107008652	chr7	5520342	5.5	1	3		1	1		1	1
7	PZE-107010082	chr7	6550521	2.2	1	3		1	1		1	2
7	PZE-107010433	chr7	7011078	0.3	1	3		1	1		1	2
7	SYN4965	chr7	7150699	0.3	1	0		1	1		1	2
7	SYN19836	chr7	7462912	0.7	1	3		1	1		1	2
7	SYN19843	chr7	7497016	0.8	1	0		1	1		1	2
7	SYN4510	chr7	8050302	0.4	1	0		1	1		1	2
7	PZE-107011683	chr7	8178843	0.4	1	3		1	1		1	2
7	PZE-109015013	chr9	14911462	1	1	2		1	1		1	2
7	SYN24995	chr7	8309069	0.5	1	3		1	1		1	2
7	SYN32202	chr7	8467208	0.7	1	3		1	1		1	2
7	SYNGENTA6495	chr7	8701212	1.1	1	3		1	1		1	2
7	SYN18118	chr7	9197820	0.3	1	3		1	1		1	2
7	PZE-107012564	chr7	9200919	0.3	1	0		1	1		1	2
7	SYN18112	chr7	9260306	0.8	1	3		1	1		1	2
7	SYN36579	chr7	9329883	0.6	1	3		1	1		1	2
7	SYN34667	chr7	9591191	0.3	1	3		1	1		1	2
7	SYN39338	chr7	9708272	0.6	1	3		1	1		1	2
7	PZE-107013546	chr7	9916088	1.3	1	3		1	1		1	2
7	SYN24605	chr7	10288416	0.4	1	3		1	1		1	2
7	SYN19318	chr7	10549337	0.4	1	3		1	1		1	2
7	PZE-107014197	chr7	10691389	0.8	1	3		1	1		1	2
7	PZB02547.1	chr7	11151703	0.9	1	2		1	1		1	2
7	PZE-107014985	chr7	11664004	0.3	1	0		1	1		1	2
7	PZE-107015263	chr7	12274978	0.3	1	3		1	1		1	2
7	PZE-107015809	chr7	13206639	0.6	1	3		1	1		1	2
7	PZE-107016552	chr7	13959219	3.8	1	3		1	1		1	2
7	PZE-107016866	chr7	14369904	1.6	1	2		1	1		1	2
7	PZE-107016972	chr7	14462136	0.5	1	2		1	1		1	2
7	PZE-107017393	chr7	14916594	1.6	1	2		1	1		1	2
7	PZE-107017584	chr7	15157652	1	1	2		1	1		1	2
7	PZE-107017782	chr7	15332232	0.4	1	2		1	1		1	2
7	PZE-107018058	chr7	15471026	0.8	1	2		1	1		1	2
7	PZE-107019010	chr7	17246760	2.6	1	2		1	1		1	2
7	PZE-107025223	chr7	27480166	0.9	1	2		1	1		1	2
7	PZE-107026210	chr7	29267917	0.5	1	3		1	1		1	2
7	PZE-107026578	chr7	30054410	0.6	1	0		1	1		1	2
7	PZE-107027810	chr7	33054289	0.3	1	3		1	1		1	2
7	PZE-107028704	chr7	34634253	0.3	1	3		1	1		1	2
7	PZE-107029460	chr7	36544431	0.3	1	3		1	1		1	2
7	PZE-107030186	chr7	38619719	0.3	1	3		1	1		1	2
7	PZE-107030288	chr7	38898014	1.3	1	3		1	1		1	2
7	PZE-107030398	chr7	39125424	0.4	1	3		1	1		1	2
7	PZE-107031039	chr7	40412554	0.4	1	3		1	1		1	2
7	PZE-107051275	chr7	100623751	0.3	1	0		1	1		1	2
7	PZE-107051866	chr7	101818615	0.3	1	3		1	1		1	2
7	PZE-107053519	chr7	104879975	1.2	1	0		1	1		1	2
7	PZE-107057279	chr7	109540133	0.3	1	3		1	1		1	2
7	PZE-107057327	chr7	109740278	0.3	1	3		1	1		1	2
7	PZE-107057582	chr7	110298844	0.3	1	3		1	1		1	2
7	PZE-107057948	chr7	111341996	0.3	1	3		1	1		1	2
7	PZE-107058959	chr7	112974162	0.3	1	3		1	1		1	2
7	PZE-107060076	chr7	115550090	0.3	1	3		1	1		1	2
7	PZE-107061080	chr7	117304068	0.3	1	3		1	1		1	2
7	PZE-107061552	chr7	117689590	0.3	1	3		1	1		1	0
7	PZE-107061572	chr7	117729993	0.3	1	3		1	1		1	2
7	SYN16910	chr7	118016852	0.3	1	0		1	1		1	2
7	SYN12274	chr7	118582810	0.3	1	3		1	1		1	2
7	PZE-107063605	chr7	120782724	0.3	1	3		1	1		1	2
7	PZE-107064549	chr7	121404852	0.5	1	3		1	1		1	2
7	SYN3716	chr7	121680819	0.6	1	3		1	1		1	2
7	SYN13508	chr7	121981858	0.3	1	0		1	1		1	2
7	PZE-107066081	chr7	122965102	0.6	1	3		1	1		1	2
7	PZE-107066917	chr7	123695954	0.3	1	0		1	1		1	2
7	PZE-107067315	chr7	124148466	0.6	1	3		1	1		1	2
7	PZE-107068652	chr7	125357798	0.3	1	3		1	1		1	2
7	PZE-107069254	chr7	126222588	0.3	1	3		1	1		1	2
7	SYN20964	chr7	126829831	0.3	1	3		1	1		1	2
7	PZE-107070830	chr7	127268924	0.3	1	3		1	1		1	2
7	SYN3738	chr7	127298382	1.2	1	3		1	1		1	2
7	PZE-107072013	chr7	128140722	0.3	1	3		1	1		1	2
7	PZE-107073339	chr7	129864662	0.3	1	3		1	1		1	2
7	SYN28769	chr7	129885638	1.9	1	3		1	1		1	2
7	PZE-107074952	chr7	130783958	1.2	1	3		1	1		1	2
7	PZE-107075249	chr7	130903782	0.9	1	0		1	1		1	2
7	PZE-107075781	chr7	131085089	0.3	1	3		1	1		1	2
7	SYN29951	chr7	132157634	1.3	1	3		1	1		1	2
7	PZE-107077547	chr7	132627841	0.3	1	3		1	1		1	2
7	PZE-107077981	chr7	133033111	0.8	1	3		1	1		1	2
7	PZE-107078697	chr7	133564691	0.3	1	3		1	1		1	2
7	PZE-107079153	chr7	134036157	0.4	1	2		1	1		0	2
7	ZM013845-0612	chr7	134084837	1.7	1	3		1	1		1	2
7	PZE-107082619	chr7	137516234	0.7	1	2		1	1		1	2
7	SYN3189	chr7	138378988	0.6	1	2		1	1		1	2
7	PZE-107084588	chr7	140258849	0.3	1	2		1	1		1	2
7	PZE-107085598	chr7	141427513	0.3	1	2		1	1		1	2
7	PZE-107085663	chr7	141452518	0.3	1	2		1	1		1	2
7	SYN6951	chr7	141638448	0.3	1	2		1	1		1	2
7	SYN22164	chr7	141825209	0.8	1	2		1	1		1	2
7	SYN9448	chr7	142686960	0.4	1	2		1	1		1	2
7	PZE-107087898	chr7	143003984	0.3	1	2		1	1		1	2
7	PZE-107088066	chr7	143109747	0.3	1	2		1	1		1	2
7	SYN35906	chr7	143113732	0.3	1	2		1	1		1	2
7	PZE-107088218	chr7	143294688	0.7	1	2		1	1		1	2
7	SYN24392	chr7	143409821	2.7	1	2		1	1		1	2
7	PZE-107095878	chr7	151528825	0.3	1	2		1	1		2	2
7	PZE-107096068	chr7	151965460	0.3	1	2		1	1		2	2
7	SYN32318	chr7	152453564	0.6	1	2		1	1		2	2
7	PZE-107097611	chr7	152837817	0.3	1	2		1	1		2	2
7	SYN22194	chr7	153175123	0.6	1	2		1	1		2	2
7	PZE-107098780	chr7	153824827	1.4	1	2		1	1		2	2
7	PZE-107099124	chr7	154179180	1.9	1	2		1	1		2	2
7	PZE-107099933	chr7	154625997	0.3	1	2		1	1		2	2
7	PZE-107100713	chr7	155251327	0.3	1	2		1	1		2	2
7	PZE-107100880	chr7	155371350	0.3	1	2		1	1		2	2
7	PZE-107101504	chr7	155703825	0.3	1	2		1	1		2	2
7	SYN3465	chr7	155745285	0.3	1	2		1	1		2	2
7	SYN19064	chr7	155964847	0.3	1	2		1	1		2	2
7	PZE-107102099	chr7	156014436	0.3	1	2		1	1		2	2
7	PZE-107102412	chr7	156182273	0.8	1	2		1	1		2	2
7	PZE-107103104	chr7	156495205	0.4	1	2		1	1		2	2
7	SYN13262	chr7	156738654	0.3	1	2		1	1		2	2
7	PZE-107104092	chr7	157160236	0.3	1	2		1	1		2	2
7	PZA02959.12	chr7	157280899	0.9	1	2		1	1		2	2
7	PZE-107105152	chr7	157569872	0.9	1	2		1	1		2	2
7	SYN34442	chr7	157738596	1	1	2		1	1		2	2
7	SYN34842	chr7	158364915	0.3	1	2		1	1		2	2
7	PZE-107106841	chr7	158755442	0.4	1	2		1	1		2	2
7	SYN18948	chr7	159139233	1.1	1	2		1	1		2	2
7	SYN12172	chr7	159856749	1.6	1	2		3	1		2	2
7	PZE-107108840	chr7	160034549	0.6	1	2		3	1		2	2
7	PZE-107109757	chr7	160441493	0.5	1	2		3	1		2	2
7	PZE-107109854	chr7	160481074	0.3	1	2		3	1		2	2
7	SYN14115	chr7	160588993	0.3	1	2		3	1		2	2
7	PZE-107110616	chr7	160753439	1	1	2		3	1		2	2
7	PZE-107111033	chr7	161254302	0.3	1	2		0	1		2	2
7	SYNGENTA3646	chr7	161620067	0.5	1	2		3	1		2	2
7	SYN15451	chr7	161805336	0.8	1	2		3	1		2	2
7	PZE-107112738	chr7	161949846	0.8	1	2		0	1		2	2
7	PZE-107113180	chr7	162036118	0.4	1	2		3	1		2	2
7	PZE-107113482	chr7	162155942	0.3	1	2		3	1		2	2
7	SYN1453	chr7	162259655	0.3	1	2		3	1		2	2
7	SYN1450	chr7	162317303	2.1	1	2		3	1		2	2
7	PZA03544.2	chr7	162811107	0.6	1	2		3	1		2	2
7	SYN25311	chr7	162985181	1.8	1	2		2	1		2	2
7	PZE-107115559	chr7	163231191	0.3	1	2		2	1		2	2
7	SYN22847	chr7	163917594	0.9	1	2		2	1		2	2
7	SYN22850	chr7	163967925	0.3	1	2		2	1		2	2
7	SYN17039	chr7	164240011	0.3	1	2		2	1		2	2
7	PZE-107117132	chr7	164457184	0.4	1	2		2	1		2	2
7	SYN7513	chr7	164826921	0.3	1	2		2	1		2	2
7	SYN23691	chr7	164987683	1.2	1	2		2	1		2	2
7	PZE-107118775	chr7	165299901	4	1	2		2	1		0	2
7	SYN10108	chr7	165748459	1.2	1	2		2	1		3	2
7	SYN19370	chr7	165838214	1	1	2		2	1		3	2
7	SYN20121	chr7	166960841	0.7	1	2		2	1		3	2
7	PZE-107123002	chr7	167508408	3.2	1	2		2	1		3	2
7	SYN12247	chr7	167990907	0.4	1	2		2	1		3	2
7	SYN3258	chr7	168200975	0.4	1	2		2	1		0	2
7	PZE-107124880	chr7	168215993	0.9	1	2		2	1		0	2
7	PZE-107125844	chr7	168594281	0.7	1	2		2	1		3	2
7	PZE-107126409	chr7	169095226	0.6	1	3		2	1		3	2
7	PZE-107126988	chr7	169443263	0.7	1	2		2	1		2	2
7	PZE-107127265	chr7	169837818	1.8	1	0		2	1		0	2
7	PZE-107128144	chr7	170419774	0.3	1	3		2	1		2	2
7	PZE-107128646	chr7	170656054	0.8	1	3		2	1		2	2
7	PZE-107128846	chr7	170818803	1.2	1	3		2	1		2	2
7	PZE-107129811	chr7	171189139	0.4	1	3		2	1		2	2
7	PZE-107129950	chr7	171477471	1.2	1	3		2	1		2	2
7	PZE-107130565	chr7	171764301	1.3	1	2		2	1		2	2
7	PZE-107131134	chr7	172160235	2.3	1	2		2	1		2	2
7	PUT-163a-94475607-4877	chr7	172580930	0.6	1	2		2	1		2	2
7	PZE-107132516	chr7	172732410	1.8	1	2		2	1		2	2
7	SYN34110	chr7	172926640	0.7	1	2		2	1		2	2
7	SYN32824	chr7	172979834	0.3	1	2		2	1		2	2
7	PZE-107133750	chr7	173185199	0.6	1	2		2	1		2	2
7	SYN4561	chr7	173280698	1.4	1	2		2	1		2	2
7	PZA00103.20	chr7	173489499	5	1	2		2	1		2	2
7	PZE-107135804	chr7	174029327	2.6	1	1		2	1		2	2
7	SYN34644	chr7	174326363	0.3	1	1		2	1		2	2
7	PUT-163a-148942056-449	chr7	174506330	0.3	1	1		2	1		2	2
7	ZM013744-0177	chr7	174519072	0.5	1	1		2	1		2	2
7	PZE-107136612	chr7	174534308	1.6	1	1		2	1		2	2
7	PZE-107137037	chr7	174758501	0.3	1	1		2	1		2	2
7	SYN24967	chr7	174760911	0.3	1	1		2	1		2	2
7	PZB01638.1	chr7	174789034	2.2	0	1		2	0		2	2
7	SYN18618	chr7	175209177	0.3	1	1		2	1		2	2
7	SYN18607	chr7	175290778	0.3	1	1		2	1		2	2
7	SYN9994	chr7	175568416	--	1	1		2	1		2	2
8	PZE-108000369	chr8	308178	1.4	1	2		2	1		1	1
8	PZE-108000718	chr8	827416	0.7	1	2		2	1		1	1
8	SYN5929	chr8	1145570	0.6	1	2		2	1		1	1
8	SYN25095	chr8	1519759	1.7	1	2		2	1		1	1
8	PUT-163a-78076151-4108	chr8	1523752	0.3	1	2		2	1		1	1
8	PUT-163a-13557719-256	chr8	1831996	0.3	1	2		2	1		1	1
8	PZE-108002130	chr8	2111434	1.5	1	2		2	1		1	1
8	PUT-163a-14243879-303	chr8	3197876	2.8	1	2		2	1		1	2
8	SYN17933	chr8	3298822	0.6	1	2		2	1		1	2
8	SYN17936	chr8	3348753	1.1	1	2		2	1		1	2
8	SYN16886	chr8	3430069	0.7	1	2		2	1		1	2
8	SYN22844	chr8	3662903	1.1	1	2		2	1		1	0
8	PZE-108003875	chr8	3884565	1.2	1	2		2	1		1	2
8	SYN27442	chr8	4232623	1.8	1	2		2	1		1	2
8	SYN17657	chr8	4259034	0.5	1	2		2	1		1	2
8	PUT-163a-18162342-1227	chr8	4281604	2.3	0	2		2	0		1	2
8	SYN12306	chr8	4432556	5	1	2		2	1		1	2
8	SYN12761	chr8	10071555	0.6	1	2		2	1		1	2
8	PZE-108009968	chr8	10392275	0.6	1	2		2	1		1	2
8	PZE-108010271	chr8	10856567	0.6	1	2		2	1		1	2
8	PZE-108010469	chr8	10926645	0.3	1	2		2	1		1	2
8	PZE-108010702	chr8	11302915	1.4	0	2		2	0		1	2
8	PZE-108010963	chr8	11530043	0.3	1	2		2	1		1	2
8	PZE-108011210	chr8	11664379	0.3	1	2		2	1		1	2
8	PZE-108011286	chr8	11799562	2.4	1	2		2	1		1	2
8	SYN3396	chr8	12561228	1.5	1	2		2	1		1	2
8	PZE-108012482	chr8	12847441	0.3	1	2		2	1		1	2
8	SYN36538	chr8	12903707	0.3	1	2		2	1		1	2
8	SYN36540	chr8	12903770	0.3	0	2		2	0		1	2
8	PZE-108012841	chr8	12989194	0.8	1	2		2	1		1	2
8	PZE-108013234	chr8	13289482	1.4	1	2		1	1		1	2
8	PZE-108013355	chr8	13331375	1.1	1	2		1	1		1	2
8	PZE-108013377	chr8	13338244	0.6	1	2		1	1		0	2
8	PZE-108013757	chr8	13620474	0.5	1	2		1	1		1	2
8	SYN27945	chr8	14065315	0.5	1	2		1	1		1	2
8	PZE-108014370	chr8	14100208	0.5	1	2		1	1		1	2
8	PZE-108014840	chr8	14613386	0.4	1	2		1	1		1	2
8	PZA02955.3	chr8	14778018	0.7	0	2		1	0		1	2
8	PZE-108015274	chr8	14838055	2.1	1	2		1	1		1	1
8	SYN34055	chr8	15987103	1	1	2		1	1		1	3
8	SYN23097	chr8	16442995	0.7	1	2		1	1		1	3
8	SYN4087	chr8	16917256	1	0	2		1	0		1	3
8	PZE-108017470	chr8	17058319	1.5	1	2		1	1		1	3
8	SYN19461	chr8	17180116	1.3	1	2		1	1		1	3
8	PZB01977.7	chr8	17391613	2.3	0	2		0	0		1	3
8	PZE-108019790	chr8	17945679	0.3	1	2		1	1		1	3
8	PZE-108018725	chr8	18824110	0.6	1	2		1	1		1	3
8	PZE-108018485	chr8	18966375	0.7	1	2		1	1		1	3
8	PZE-108020824	chr8	19835284	0.4	1	2		1	1		1	3
8	PZE-108020924	chr8	19855121	0.4	1	2		1	1		1	3
8	PZE-108020999	chr8	19966976	0.4	1	2		1	1		1	3
8	PZE-108021167	chr8	20084931	1.3	1	2		1	1		1	3
8	PZE-108021658	chr8	20669778	3.6	0	2		1	0		1	3
8	SYN11424	chr8	21822800	1.6	1	2		1	1		1	3
8	PHM6428.11	chr8	22392417	2.4	1	2		1	1		1	3
8	SYN10324	chr8	22815390	0.3	1	2		1	1		1	3
8	PZE-108024292	chr8	22935548	0.3	1	2		1	1		1	3
8	SYNGENTA16759	chr8	23418408	0.3	1	2		1	1		1	3
8	PZE-108025613	chr8	24346813	0.6	0	2		1	0		1	3
8	SYN9038	chr8	25344926	0.6	1	2		1	1		1	3
8	PZE-108026602	chr8	25947377	0.3	1	2		1	1		1	0
8	PZE-108026793	chr8	26098680	0.6	1	2		1	1		1	3
8	PZE-108028915	chr8	26752582	0.3	1	2		1	1		1	3
8	PZE-108029320	chr8	27216952	0.9	1	2		1	1		1	1
8	PZE-108029434	chr8	32562169	0.8	0	2		1	0		1	1
8	PZE-108032166	chr8	37356730	0.6	2	2		1	2		1	1
8	PZE-108033302	chr8	39875464	0.4	2	2		1	2		1	1
8	PZE-108038321	chr8	62516273	0.4	2	2		1	2		1	1
8	SYNGENTA2718	chr8	65244612	0.7	2	2		1	2		1	1
8	PZE-108041015	chr8	66662812	0.4	2	2		1	2		1	1
8	PZE-108041190	chr8	67060365	1.1	2	2		1	2		1	1
8	PZE-108043101	chr8	71791045	0.4	2	2		1	2		1	1
8	SYN2882	chr8	72932835	0.4	2	2		1	2		1	1
8	PZE-108046987	chr8	78654281	0.6	2	2		1	2		1	1
8	PZE-108052222	chr8	92488087	1.4	2	2		1	2		1	1
8	PZE-108053241	chr8	94799948	0.3	2	2		1	2		1	1
8	PZE-108054669	chr8	97421136	0.4	2	2		1	2		1	1
8	PZE-108056020	chr8	100935143	1.3	2	2		1	2		1	1
8	PZA-000908002	chr8	101178933	0.7	2	2		1	2		1	1
8	SYN30221	chr8	101755210	0.3	2	2		1	2		1	1
8	PZE-108058577	chr8	104616759	0.4	2	2		1	2		1	1
8	PZE-108060017	chr8	107010896	0.4	2	2		1	2		1	1
8	PZE-108060862	chr8	108943777	0.4	2	2		1	2		1	1
8	PZE-108061262	chr8	109835767	0.4	2	2		1	2		1	1
8	PZE-108061297	chr8	109910257	0.4	2	2		1	2		1	1
8	PZE-108061670	chr8	110372621	0.4	2	2		1	2		1	1
8	PZE-108061742	chr8	110518239	0.4	2	2		1	2		1	1
8	PZE-108062375	chr8	111290577	0.4	2	2		1	2		1	1
8	PZE-108062801	chr8	112385161	0.4	2	2		1	2		1	1
8	PZE-108065041	chr8	116255413	0.3	2	2		1	2		1	1
8	SYN37439	chr8	117572654	0.3	2	2		1	2		1	1
8	PZE-108066339	chr8	118129359	0.3	2	2		1	2		1	1
8	PZA00045.1	chr8	118191980	0.3	2	2		1	2		1	1
8	SYN16163	chr8	118784752	0.3	2	2		1	2		1	1
8	SYN7185	chr8	118858179	0.3	2	2		1	2		1	1
8	PZE-108067569	chr8	119255524	0.3	2	2		1	2		1	1
8	PZE-108068597	chr8	120413165	0.4	2	2		1	2		1	1
8	SYN31886	chr8	122752586	0.3	2	2		1	2		1	0
8	PZE-108070885	chr8	123912471	0.7	2	2		1	2		1	1
8	PZE-108071076	chr8	124356909	0.3	2	2		1	2		1	1
8	PZE-108071309	chr8	124457676	0.7	2	2		1	2		1	1
8	PZE-108071899	chr8	124849027	0.3	2	2		1	2		1	1
8	PZE-108073807	chr8	128842422	0.3	2	2		1	2		1	1
8	PZE-108073827	chr8	128851764	0.3	2	2		1	2		1	1
8	SYN26524	chr8	131041817	0.8	2	2		1	2		1	1
8	PZE-108075822	chr8	131255725	0.3	2	2		1	2		1	1
8	PZE-108076585	chr8	131981829	0.3	2	2		1	2		1	1
8	PZE-108077370	chr8	132880433	0.3	2	2		1	2		1	1
8	PUT-163a-71423233-3216	chr8	133942295	0.3	2	2		1	2		1	1
8	SYN14198	chr8	134730679	0.3	2	2		1	2		1	1
8	SYN16251	chr8	135457003	0.3	2	2		1	2		1	1
8	PZE-108079711	chr8	136018123	0.3	2	2		1	2		1	1
8	PZE-108080736	chr8	137138467	0.3	2	2		1	2		1	1
8	PZE-108081591	chr8	138523627	0.3	2	2		1	2		1	1
8	SYN2529	chr8	138649534	0.7	2	2		1	2		1	1
8	PZE-108082083	chr8	138887676	0.8	2	2		1	2		1	1
8	PZE-108084035	chr8	141209049	0.4	2	2		1	2		1	1
8	PZE-108084812	chr8	142004271	0.6	2	2		1	2		1	1
8	PZE-108085691	chr8	142589516	0.3	2	2		1	2		1	1
8	PZE-108086720	chr8	144273273	0.3	2	2		1	2		1	1
8	PZE-108087112	chr8	144729516	0.3	2	2		1	2		1	1
8	PZE-108087617	chr8	145222784	0.9	2	2		1	2		1	1
8	PZE-108088067	chr8	145483559	1.6	2	2		1	2		1	1
8	PZE-108088999	chr8	146154470	0.5	0	2		1	0		1	2
8	PZE-108089298	chr8	146197483	0.8	2	2		1	2		1	2
8	PZE-108089589	chr8	146555253	0.4	2	2		1	2		1	2
8	PZE-108090173	chr8	147216431	0.5	0	2		1	0		1	2
8	PZE-108091669	chr8	149082534	0.4	0	2		1	0		1	2
8	PZE-108092412	chr8	149438266	0.4	2	2		1	2		1	2
8	PZE-108092671	chr8	149782919	0.4	2	2		1	2		1	2
8	PZE-108093254	chr8	150145228	0.4	2	2		1	2		1	2
8	PZE-108093787	chr8	150569694	1.5	2	2		1	2		1	2
8	PZE-108094590	chr8	151257393	0.7	2	2		1	2		1	2
8	PZE-108095145	chr8	151594723	0.6	2	2		1	2		1	2
8	PZE-108095528	chr8	151912323	0.5	2	2		1	2		1	2
8	PZE-108097341	chr8	153029018	0.4	0	2		1	0		1	2
8	PZE-108097420	chr8	153048249	0.4	2	2		1	2		1	2
8	PZE-108098977	chr8	155183487	1.3	2	2		1	2		1	2
8	PZE-108100367	chr8	156436697	0.7	2	2		1	2		1	2
8	PHM15278.6	chr8	156724363	0.3	2	2		1	2		1	2
8	PZE-108101784	chr8	157469391	0.3	2	2		1	2		1	2
8	PZE-108101966	chr8	157670638	0.6	2	2		1	2		1	2
8	PUT-163a-71425880-3233	chr8	157967897	0.3	0	2		1	0		1	2
8	PZE-108102698	chr8	158098555	0.3	2	2		1	2		1	2
8	PUT-163a-110507767-91	chr8	158113181	0.3	2	2		1	2		1	2
8	PZE-108103137	chr8	158967131	0.3	2	0		2	2		1	2
8	PZE-108103242	chr8	158987472	0.5	2	2		2	2		1	2
8	PZE-108103365	chr8	159014083	1.8	2	2		2	2		1	2
8	PZE-108104106	chr8	159399266	0.3	2	2		2	2		1	2
8	PZE-108104586	chr8	159704241	0.8	2	2		2	2		1	2
8	PZE-108105136	chr8	159948099	0.5	2	2		2	2		1	2
8	PZE-108105282	chr8	159954599	0.8	2	2		2	2		1	2
8	SYN32657	chr8	160298233	1.1	2	2		2	2		1	2
8	SYN13662	chr8	160449261	0.5	2	2		2	2		1	2
8	SYN15872	chr8	161523427	1.3	3	2		2	3		1	2
8	PZE-108107190	chr8	161396910	2.2	2	2		2	2		1	2
8	SYN4204	chr8	161756413	1.8	2	1		2	2		1	2
8	PZE-108109498	chr8	162580677	0.8	2	1		2	2		2	2
8	SYN8904	chr8	162666154	0.3	2	1		2	2		2	2
8	PZE-108110398	chr8	163293083	1.1	2	1		2	2		2	2
8	PZE-108110899	chr8	163674845	0.3	2	1		2	2		1	2
8	PZE-108110939	chr8	163724207	0.3	0	1		2	0		1	2
8	PZE-108111142	chr8	163744458	0.5	2	1		2	2		1	2
8	PZE-108111470	chr8	164010822	2	2	1		2	2		1	2
8	PUT-163a-89252215-4653	chr8	164188652	0.6	2	1		2	2		1	2
8	PZE-108112408	chr8	164430798	0.6	2	1		2	2		1	2
8	SYN30177	chr8	164866388	0.5	2	1		2	2		1	2
8	SYN30178	chr8	164933138	0.3	2	1		2	2		1	2
8	PZE-108113902	chr8	165153091	1.9	2	1		2	2		1	2
8	SYN32177	chr8	165268442	0.3	2	1		2	2		1	2
8	PZE-108114559	chr8	165273575	0.5	2	1		2	2		1	2
8	SYNGENTA6460	chr8	165350861	1	2	1		2	2		1	2
8	PZA00020.1	chr8	165411598	0.3	1	1		2	1		1	2
8	SYN4437	chr8	165594937	0.3	1	1		2	1		1	2
8	SYNGENTA16978	chr8	165982917	0.3	1	1		2	1		1	2
8	SYN12100	chr8	166484147	0.8	1	1		2	1		1	2
8	PZE-108116973	chr8	166581356	1.3	1	1		2	1		1	2
8	SYN22267	chr8	166975408	1.8	1	1		2	1		1	2
8	SYN26305	chr8	167780380	0.3	1	1		2	1		1	2
8	PZE-108120103	chr8	168019755	0.6	1	1		2	1		1	2
8	PZA01964.29	chr8	168277887	0.3	1	1		2	1		0	2
8	SYN29288	chr8	168492166	0.6	1	1		2	1		1	2
8	SYN36468	chr8	169013325	0.3	1	1		2	1		1	2
8	PUT-163a-76010623-3722	chr8	169088218	0.3	1	1		2	1		1	2
8	SYN25129	chr8	169126225	0.6	1	1		2	1		1	2
8	SYN21960	chr8	169687867	3.2	1	1		2	1		1	2
8	PZE-108125500	chr8	170343621	0.3	1	1		2	1		1	2
8	PZE-108125652	chr8	170361602	0.3	1	1		2	1		1	2
8	PZB01057.1	chr8	170765158	1.2	1	1		2	1		1	2
8	PZE-108126519	chr8	170828045	0.3	1	1		2	1		1	2
8	PZE-108126581	chr8	170861946	1.3	1	1		2	1		1	2
8	PZA03202.2	chr8	171174469	0.5	1	1		2	1		1	2
8	PZE-108127330	chr8	171275175	0.3	1	1		2	1		1	2
8	SYN23658	chr8	171389771	0.5	1	1		2	1		1	2
8	PZE-108128116	chr8	171569912	1.1	1	1		2	1		1	2
8	SYN4416	chr8	171704877	1.1	1	1		2	1		1	2
8	SYN946	chr8	171757142	0.5	1	1		2	1		1	2
8	SYN944	chr8	171776272	2.3	1	1		2	1		1	2
8	PUT-163a-37416849-2023	chr8	172223355	1.1	1	1		1	1		1	2
8	ZM014265-0085	chr8	172245618	2.2	1	1		1	1		1	2
8	PZE-108131283	chr8	172463767	0.7	1	1		1	1		1	2
8	PZE-108131748	chr8	172780127	1.6	1	1		1	1		1	2
8	SYN4918	chr8	173004408	1.4	1	1		1	1		1	2
8	SYNGENTA6785	chr8	173411011	0.3	1	1		1	1		1	2
8	SYN36819	chr8	173504358	0.3	1	1		1	1		1	2
8	PZE-108133176	chr8	173506316	0.4	1	1		1	1		0	2
8	PZE-108133113	chr8	173515912	1.4	1	1		1	1		1	2
8	PZE-108133242	chr8	173640020	1.4	1	1		1	1		1	2
8	PZE-108133641	chr8	173789024	0.9	1	1		1	1		1	2
8	PZE-108133741	chr8	173849220	0.9	1	1		1	1		1	2
8	SYN36374	chr8	173856828	0.8	1	1		1	1		1	2
8	PZE-108134421	chr8	173977740	0.3	1	1		1	1		1	2
8	PZE-108134479	chr8	174062128	0.3	1	1		1	1		1	2
8	SYN22257	chr8	174252679	1	1	1		1	1		1	2
8	PZE-108134821	chr8	174307048	0.8	1	1		1	1		1	2
8	SYN20806	chr8	174419330	--	1	1		1	1		1	2
9	PZE-109000332	chr9	67801	1.2	1	1		1	1		1	1
9	PZE-109001895	chr9	2329262	0.6	1	1		3	1		1	3
9	PZE-109001997	chr9	2486997	1.9	1	1		3	1		1	3
9	PZE-109004430	chr9	5004211	2.2	1	1		3	1		1	3
9	SYN8324	chr9	6998907	2.2	1	1		2	1		1	2
9	PZE-109006201	chr9	7106520	0.3	1	1		2	1		2	2
9	SYN23322	chr9	7311899	0.3	1	1		2	1		2	2
9	PZE-109006546	chr9	7403362	0.5	1	1		2	1		2	2
9	SYN32602	chr9	7619971	1.3	1	1		2	1		2	2
9	PZE-109007179	chr9	7959566	1.3	1	1		2	1		2	2
9	PZE-109007985	chr9	8957412	0.8	1	1		1	1		2	2
9	PZE-109007822	chr9	9071777	2.5	1	1		1	1		2	3
9	PZE-109008703	chr9	9311106	0.3	1	1		1	1		2	3
9	PZE-109008718	chr9	9318340	0.3	1	1		1	1		2	3
9	SYN5760	chr9	9812716	0.3	1	1		1	1		2	0
9	PZE-109009222	chr9	10009243	0.6	1	1		1	1		2	3
9	PZE-109009619	chr9	10630759	1.1	1	1		1	1		2	0
9	SYN31948	chr9	11233167	0.4	1	1		0	1		2	3
9	PZE-109010476	chr9	11398040	1.9	1	1		1	1		2	3
9	SYN19982	chr9	11454516	0.3	1	1		1	1		2	3
9	sh1.12	chr9	11500186	0.3	1	1		1	1		2	3
9	PZE-109010665	chr9	11501782	0.9	1	1		1	1		2	3
9	PZE-109011003	chr9	11628485	0.9	1	1		1	1		2	0
9	PZE-109011274	chr9	11743722	2.3	1	1		1	1		2	3
9	PZE-109011715	chr9	12343404	2.8	1	1		1	1		2	2
9	PZE-109012469	chr9	12979528	0.9	2	1		1	2		2	2
9	SYN18843	chr9	13164213	3.6	2	1		1	2		2	2
9	PZE-109013690	chr9	13915213	0.6	2	1		1	2		2	2
9	SYN11765	chr9	14537972	0.3	2	1		1	2		2	2
9	PZE-109014671	chr9	14577580	0.3	2	1		1	2		2	2
9	PZE-109014867	chr9	14840249	0.6	2	1		1	2		2	2
9	SYN10998	chr9	15365862	0.3	2	1		1	2		2	2
9	PZE-109015813	chr9	16006054	1.2	2	1		1	2		2	2
9	PZE-109016061	chr9	16251247	0.6	2	1		1	2		2	2
9	PZE-109016177	chr9	16318085	0.6	2	1		1	2		2	2
9	PZE-109016273	chr9	16324567	1.3	2	1		1	2		2	2
9	PZE-109016429	chr9	16488769	0.3	2	1		1	2		2	2
9	PZD00049.4	chr9	17019800	0.5	2	1		1	2		2	2
9	PZE-109017319	chr9	17471808	1.5	2	1		1	2		2	2
9	PZE-109018122	chr9	18475443	0.3	2	1		1	2		2	2
9	PZE-109018226	chr9	18620935	0.3	2	1		1	2		2	2
9	PZE-109018468	chr9	18880066	1.1	2	1		1	2		2	2
9	PZE-109018613	chr9	18888309	0.3	2	1		1	2		2	2
9	PZE-109018806	chr9	19019522	0.3	2	1		1	2		2	2
9	SYN32162	chr9	19532993	0.5	2	1		1	2		2	2
9	PZE-109019490	chr9	19804930	0.3	2	1		1	2		2	2
9	SYN9780	chr9	19927394	0.3	2	1		1	2		2	2
9	PZE-109019686	chr9	20110828	0.9	0	1		1	0		2	2
9	SYN9817	chr9	20337448	0.3	2	1		1	2		2	2
9	PZE-109020070	chr9	20452426	1	2	1		1	2		2	2
9	PZE-109021109	chr9	20971130	1.1	2	1		1	2		2	2
9	PZE-109021558	chr9	21846227	0.3	2	1		1	2		2	2
9	PZE-109021776	chr9	21996686	0.8	2	1		1	2		2	2
9	PZE-109022845	chr9	23215643	3.8	2	1		1	2		2	2
9	PZE-109023988	chr9	24141698	0.8	2	1		1	2		2	2
9	PZB01963.1	chr9	24478964	1	2	1		1	2		2	2
9	PZE-109025646	chr9	25819732	1	2	1		1	2		2	2
9	PZE-109026805	chr9	26832443	1	2	1		1	2		2	2
9	PZE-109026940	chr9	26944063	0.5	2	1		1	2		2	2
9	SYN32327	chr9	27015269	0.3	2	1		1	2		2	2
9	SYN32275	chr9	27092723	0.6	2	1		1	2		2	2
9	PZE-109027579	chr9	27982344	0.3	2	1		1	2		2	2
9	PZE-109028885	chr9	31090027	0.3	2	1		1	2		2	2
9	PZE-109029074	chr9	31281627	0.3	2	1		1	2		2	2
9	PZE-109030346	chr9	34242075	0.3	2	1		1	2		2	2
9	PZE-109030440	chr9	34629906	1.2	2	1		1	2		2	2
9	PZE-109038380	chr9	56986004	0.4	0	1		1	0		2	0
9	PZE-109038878	chr9	58142812	0.6	2	1		1	2		2	2
9	PZE-109039951	chr9	60086456	1.4	2	1		1	2		2	2
9	PZE-109045575	chr9	77699484	0.8	2	1		1	2		2	2
9	PUT-163a-76289682-3927	chr9	87256902	0.4	2	1		1	2		2	2
9	PZE-109051042	chr9	88647296	0.8	2	1		1	2		2	2
9	PZE-109052407	chr9	90377686	0.9	2	1		1	2		2	2
9	PZE-109054458	chr9	94262495	0.3	2	1		1	2		2	2
9	PZE-109054632	chr9	94578323	0.3	2	1		1	2		2	2
9	PZE-109054974	chr9	95532886	1.6	2	1		1	2		2	2
9	PZE-109055561	chr9	89325234	1	2	1		1	2		2	2
9	PZE-109064318	chr9	107491949	0.6	2	1		1	2		2	2
9	PZB02480.2	chr9	107416972	0.6	2	1		1	2		2	2
9	PZE-109065712	chr9	108462907	1	2	1		1	2		2	2
9	PZE-109067303	chr9	110245325	0.3	2	1		1	2		2	2
9	PZE-109066949	chr9	110637354	0.3	2	1		1	2		2	2
9	PZE-100000965	chr9	111116036	0.9	2	1		2	2		2	2
9	PZE-109067561	chr9	111432433	0.3	0	1		2	0		2	2
9	PUT-163a-78075531-4099	chr9	112107053	0.3	2	1		2	2		2	2
9	PZE-109069335	chr9	113603445	0.3	2	1		2	2		2	2
9	PZA03468.1	chr9	113708140	1.1	2	1		2	2		2	2
9	PZE-109069913	chr9	114159551	0.3	2	1		2	2		2	2
9	PZE-109070209	chr9	114690769	0.5	2	1		2	2		2	2
9	PZE-109070904	chr9	115762938	1	2	1		2	2		2	2
9	PZE-109071550	chr9	116272960	0.7	0	1		2	0		2	2
9	PZE0008411093	chr9	117168093	0.8	2	1		2	2		2	2
9	PZE-109072746	chr9	117326675	0.3	2	1		2	2		2	2
9	PZE-109072991	chr9	118062479	0.6	2	1		2	2		2	2
9	PZE-109073107	chr9	118179084	0.3	2	1		2	2		2	2
9	SYN10648	chr9	118268140	0.3	2	1		2	2		2	2
9	SYN6015	chr9	119198975	0.9	2	1		2	2		2	2
9	SYN11411	chr9	121716310	0.3	2	1		2	2		2	2
9	PZE-109075334	chr9	122090366	0.6	2	1		2	2		2	2
9	PZE-109075835	chr9	122839711	1.5	2	1		2	2		2	2
9	PZE-109076176	chr9	123063429	0.6	2	1		2	2		2	2
9	SYN14339	chr9	123240714	1	2	1		2	2		2	2
9	PZE-109077330	chr9	124767255	1.7	2	1		2	2		2	2
9	PZE-109078278	chr9	126241530	1.2	2	1		2	2		2	2
9	PZE-109078597	chr9	126720377	0.4	2	1		2	2		2	2
9	PZE-109078814	chr9	126938954	1	2	1		2	2		2	2
9	PZE-109079283	chr9	127318802	1.2	2	1		2	2		2	2
9	PZE-109079433	chr9	127490556	0.9	2	1		2	2		2	2
9	SYN39368	chr9	127647488	0.6	2	1		1	2		2	2
9	SYN35436	chr9	127696098	0.3	2	2		1	2		2	2
9	PZE-109080013	chr9	128089135	0.6	0	2		1	0		2	2
9	PZB01432.4	chr9	128412063	0.3	2	2		1	2		2	2
9	SYN29715	chr9	128542456	0.7	3	2		1	3		2	2
9	PUT-163a-18176536-1443	chr9	128660807	0.4	2	2		1	2		2	2
9	SYN27771	chr9	129276941	0.5	2	2		1	2		2	2
9	PZE-109081705	chr9	130090789	1	2	2		1	2		2	2
9	PZE-109082068	chr9	130508738	1	2	2		1	2		2	2
9	PZE-109082252	chr9	130884382	0.3	2	2		1	2		2	2
9	PZE-109083151	chr9	131876595	0.6	0	2		1	0		2	2
9	SYN5145	chr9	132884128	1.1	2	2		1	2		2	2
9	SYN35244	chr9	133546449	2.9	2	2		1	2		2	2
9	PZA01866.1	chr9	133886984	2.5	2	2		1	2		2	1
9	PZE-109086122	chr9	134619373	--	2	2		1	2		2	1
10	PZE-110000228	chr10	1153778	1.9	1	2		1	1		1	2
10	PZE-110001387	chr10	1928653	0.7	1	2		1	1		1	2
10	PZE-110001452	chr10	2005895	0.7	1	2		1	1		1	2
10	SYN16185	chr10	2037932	1.1	1	2		1	1		1	2
10	SYN16808	chr10	2257467	2.4	1	2		1	1		1	2
10	PZE-110002830	chr10	2654483	2.4	1	2		1	1		1	2
10	PUT-163a-148991534-709	chr10	2799564	0.3	1	2		1	1		1	2
10	SYN16618	chr10	3167875	2.5	1	2		1	1		1	2
10	PZA01313.2	chr10	4072690	8.5	1	2		1	1		1	2
10	SYN17783	chr10	4879626	2.2	1	1		1	1		2	2
10	PZE-110006828	chr10	5376470	0.8	1	1		1	1		1	2
10	SYN17097	chr10	5749490	3.4	1	1		1	1		1	2
10	PZE-110008028	chr10	6072208	1	1	1		1	1		1	0
10	PZE-110008044	chr10	6134410	3	1	1		1	1		2	2
10	PZE-110013137	chr10	11753019	0.6	1	1		1	1		2	2
10	PZE-110013520	chr10	12349213	0.3	1	1		1	1		2	2
10	SYN18994	chr10	12744455	0.3	1	1		1	1		2	2
10	PZE-110014176	chr10	13338854	0.3	1	1		1	1		2	2
10	PZE-110014428	chr10	13609526	0.6	1	1		1	1		2	2
10	PZE-110014712	chr10	14084690	0.3	1	1		1	1		2	2
10	SYN27341	chr10	14302520	1.2	1	1		1	1		2	2
10	PZE-110015042	chr10	14641109	0.6	1	1		1	1		2	2
10	PZE-110015184	chr10	14763428	0.4	1	1		1	1		2	2
10	PZE-110015594	chr10	15395362	0.4	1	3		1	1		2	2
10	PZE-110016016	chr10	16214385	0.3	1	3		1	1		2	2
10	PZE-110017587	chr10	19587722	1	0	1		1	0		2	2
[truncated: 103 more rows]
