# Supplementary material for: QTG-Miner aids rapid dissection of the genetic base of tassel branch number in maize
Source: Nat Commun. 2023 Aug 26;14:5232. doi: 10.1038/s41467-023-41022-1 (PMC10460418; doi:10.1038/s41467-023-41022-1)
Supplement: Supplementary file 9 — Supplementary Data 6 [file 41467_2023_41022_MOESM9_ESM.xlsx]

## Sheet: BY815_DE3_map
Supplementary Data 6. Genotype information of single QTL-paired RILs derived from inbred lines BY815 and DE3
chr_num	name	chr	pos_m	pos_g	12RIL1767	12RIL1609		12RIL1690	12RIL1647
1	PZE-101000108	chr1	255850	0.5	3	2		1	1
1	PZE-101000169	chr1	379844	0.2	2	2		1	1
1	PZE-101000740	chr1	1666173	0.8	2	2		1	1
1	SYN10558	chr1	1957167	0.2	1	2		1	1
1	PZE-101001107	chr1	2043319	0.3	1	2		1	1
1	PUT-163a-5499487-2275	chr1	2538655	0.3	1	2		1	1
1	SYN38926	chr1	2796496	0.3	1	2		1	1
1	SYN35330	chr1	2736027	0.3	1	2		1	1
1	SYN35333	chr1	2753327	3.2	1	2		1	1
1	SYN11121	chr1	3035496	0.8	1	2		3	1
1	SYN11122	chr1	3078140	0.3	1	2		3	1
1	SYNGENTA17310	chr1	3130961	0.5	1	2		3	1
1	SYN30750	chr1	3186044	1.3	1	2		3	1
1	SYN9363	chr1	3365465	2.9	1	2		1	1
1	SYN11494	chr1	3708114	0.6	1	2		1	1
1	SYN15069	chr1	3889632	0.3	1	2		1	1
1	PZE-101005008	chr1	4150727	0.3	1	2		1	1
1	SYN7383	chr1	4444071	1.4	1	2		1	1
1	SYN7378	chr1	4603919	0.6	1	2		1	1
1	SYN10715	chr1	4766304	0.3	1	2		1	1
1	ZM013498-0200	chr1	5002749	4.1	1	2		1	1
1	PZE-101009163	chr1	5653264	0.3	1	2		1	1
1	PZE-101009312	chr1	5748338	0.5	0	2		1	0
1	PZE-101009670	chr1	5954473	0.3	1	2		1	1
1	SYN6335	chr1	6200972	0.3	1	2		1	1
1	SYN6318	chr1	6220407	0.8	1	2		1	1
1	PZE-101010917	chr1	6535828	0.3	1	2		1	1
1	PZE-101011048	chr1	6547772	1.1	1	2		1	1
1	SYN13179	chr1	6837141	0.3	1	2		1	1
1	SYN7706	chr1	7046265	0.6	1	2		1	1
1	SYN13394	chr1	7456817	0.3	1	2		1	1
1	PZE-101013713	chr1	7824668	0.6	1	2		1	1
1	PZE-101014266	chr1	8100477	0.6	1	2		1	1
1	SYN35551	chr1	8351500	0.9	1	2		1	1
1	SYN11901	chr1	8515602	0.3	1	2		1	1
1	PZA00447.5	chr1	9052575	0.6	1	2		1	1
1	PZA00731.6	chr1	9304156	0.6	1	2		1	1
1	SYN21172	chr1	9358866	1.2	1	2		1	1
1	PZE-101017463	chr1	9922610	1	1	2		1	1
1	PZA03519.2	chr1	10093142	1.7	1	2		1	1
1	PZE-101018111	chr1	10539039	0.4	1	1		1	1
1	PZE-101018400	chr1	10667363	0.9	1	1		1	1
1	PZE-101018567	chr1	10826196	1.3	1	1		1	1
1	PZE-101018729	chr1	10897853	0.6	1	1		1	1
1	PZE-101019294	chr1	10995423	0.6	1	1		1	1
1	PZE-101019767	chr1	11532836	0.6	1	1		1	1
1	SYN20882	chr1	11942313	1.2	1	1		1	1
1	SYN34325	chr1	11993216	1.8	1	1		1	1
1	SYN33835	chr1	12175338	0.9	1	1		1	1
1	PZE-101021308	chr1	12352106	0.7	1	1		1	1
1	SYN20609	chr1	12437531	1	1	1		1	1
1	PUT-163a-31558578-1965	chr1	12517303	0.9	1	1		1	1
1	SYN12538	chr1	12976294	0.8	1	1		1	1
1	SYN20034	chr1	13642580	0.3	1	1		1	1
1	SYN14644	chr1	13686786	0.3	1	1		1	1
1	PZE-101023852	chr1	14032344	0.8	1	1		1	1
1	SYN5667	chr1	14104282	0.3	1	1		1	1
1	SYN25022	chr1	14852237	0.8	1	1		1	1
1	PZA01652.1	chr1	14959203	0.3	1	1		1	1
1	SYN31161	chr1	15071288	2.3	1	1		1	1
1	PZE-101026148	chr1	15739094	0.6	1	1		1	1
1	PZE-101026749	chr1	16048515	0.3	1	1		1	1
1	ZM008441-0588	chr1	16335539	0.7	1	1		1	1
1	PZE-101027417	chr1	16436892	0.3	1	1		1	1
1	PZE-101027616	chr1	16469406	0.3	1	1		1	1
1	PUT-163a-71311320-3113	chr1	16784467	0.7	1	1		1	1
1	PZE-101028121	chr1	16788736	0.3	1	1		1	1
1	SYN364	chr1	16800487	2.2	1	1		1	1
1	SYN33272	chr1	17666606	0.3	1	1		1	1
1	SYN30822	chr1	17714192	1.5	1	1		1	1
1	SYN10530	chr1	17964293	0.3	1	1		2	1
1	PZE-101030211	chr1	18190764	0.3	1	1		2	1
1	PZE-101030780	chr1	18977011	0.3	1	1		2	1
1	PZE-101031542	chr1	19262378	0.3	1	1		2	1
1	PZE-101032230	chr1	19696230	0.3	1	1		2	1
1	ZM004048-0695	chr1	19945363	0.9	1	1		2	1
1	PZE-101032704	chr1	20096952	0.9	1	1		2	1
1	PZE-101033968	chr1	21722308	1.6	1	1		2	1
1	PHM13619.5	chr1	22253283	0.3	1	1		2	1
1	PZE-101035008	chr1	22645687	0.9	1	1		2	1
1	PZE-101035341	chr1	23054862	0.6	1	1		2	1
1	PZE-101035691	chr1	23228084	0.9	1	1		2	3
1	PZD00098.2	chr1	23242364	0.4	2	1		2	3
1	PZE-101036444	chr1	23936178	0.4	2	1		2	3
1	PZE-101036862	chr1	24203717	1.2	2	1		2	0
1	PZA02921.9	chr1	24941000	0.6	2	1		2	1
1	PZE-101038250	chr1	25381332	1.5	2	1		2	1
1	SYN21667	chr1	27178431	0.3	2	1		2	1
1	SYN71	chr1	27628115	0.6	2	1		2	1
1	PZE-101041088	chr1	27776090	1.1	2	1		2	1
1	SYNGENTA1435	chr1	30259309	0.4	2	1		2	1
1	PZE-101044879	chr1	30684307	2.5	2	2		2	1
1	PZE-101046735	chr1	32154688	0.7	2	1		2	1
1	SYN468	chr1	33321536	0.7	2	1		2	1
1	PZE-101048892	chr1	33672279	2	2	1		2	1
1	PZE-101052155	chr1	36155708	0.3	2	1		2	1
1	PZE-101053027	chr1	36917796	0.3	2	1		2	1
1	PZE-101053438	chr1	37314987	0.6	2	1		2	1
1	SYN23288	chr1	38879590	0.3	2	1		2	1
1	PZE-101055086	chr1	39054856	0.9	2	1		2	1
1	SYN34675	chr1	39248635	0.7	2	1		2	1
1	PZE-101056102	chr1	39901939	0.4	2	1		2	1
1	SYN9128	chr1	40355622	0.4	2	1		2	1
1	PZE-101057000	chr1	40511560	0.3	2	1		2	1
1	PZE-101057190	chr1	40728786	0.3	2	1		2	1
1	PZE-101058031	chr1	41440685	0.9	2	1		2	1
1	PZE-101058897	chr1	42845401	0.4	2	1		2	1
1	PZE-101060930	chr1	44802094	0.4	2	1		2	1
1	SYN34819	chr1	44960356	0.8	2	1		2	1
1	SYN10040	chr1	45931011	0.4	2	1		2	1
1	PZE-101063328	chr1	46628357	0.4	2	1		2	1
1	PZE-101063665	chr1	46839446	0.4	2	1		2	1
1	PZE-101064448	chr1	47505728	0.7	2	1		2	1
1	PZE-101065183	chr1	48537251	0.8	2	1		2	1
1	PZE-101065651	chr1	48659763	0.4	2	1		2	1
1	PZE-101067487	chr1	51010189	0.4	2	1		2	3
1	PZE-101067998	chr1	51400887	0.5	2	1		2	3
1	PZE-101068242	chr1	51461614	0.4	2	1		2	3
1	PZE-101070408	chr1	53158367	0.4	2	1		2	2
1	PZE-101070910	chr1	53422803	0.4	2	1		2	2
1	PZE-101072075	chr1	54535224	0.4	2	1		2	2
1	SYN35006	chr1	55071054	0.3	2	1		2	2
1	SYNGENTA15554	chr1	56221306	0.5	2	1		2	2
1	PZE-101073762	chr1	56564061	0.5	2	1		2	2
1	SYN11005	chr1	56573528	0.9	2	1		2	2
1	SYN37939	chr1	56892934	0.4	2	1		2	2
1	SYN25744	chr1	58452924	0.3	2	1		2	2
1	SYN15498	chr1	60093202	0.3	2	1		2	2
1	PZE-101078888	chr1	63206197	0.6	2	1		2	2
1	PZE-101078991	chr1	63354603	0.4	2	1		2	2
1	PZE-101079844	chr1	64492522	0.9	2	1		2	2
1	ZM013914-0135	chr1	64889550	0.4	2	1		2	2
1	SYN7660	chr1	64969413	0.3	2	1		2	2
1	PZE-101120269	chr1	66581939	0.3	2	1		2	2
1	PZE-101120159	chr1	66395872	0.3	2	1		2	2
1	SYN36407	chr1	66015286	0.7	2	1		2	2
1	PZE-101081855	chr1	69289769	0.3	2	1		1	3
1	SYN2042	chr1	69587711	0.3	2	1		1	0
1	PZE-101082523	chr1	69752187	0.3	2	1		1	3
1	PZE-101082812	chr1	70138917	1.1	2	1		1	3
1	PZE-101083165	chr1	70750917	0.5	2	1		1	0
1	PZE-101083412	chr1	71026312	0.3	2	1		2	3
1	PZE-101083578	chr1	71205998	0.3	2	1		2	2
1	PZE-101083788	chr1	71630721	0.5	2	1		2	2
1	SYN38509	chr1	72097319	0.5	2	1		2	2
1	PZE-101084523	chr1	73232900	0.5	2	1		2	2
1	PZE-101084627	chr1	73341255	0.8	2	1		2	2
1	PZE-101084990	chr1	74046557	0.3	2	1		2	2
1	PZE-101085552	chr1	75148013	0.3	2	1		2	2
1	PZE-101085882	chr1	75759490	0.3	2	1		2	2
1	PZE-101086501	chr1	76839884	0.5	2	1		2	2
1	PHM5306.16	chr1	77242138	0.5	2	1		2	2
1	SYN23488	chr1	79754773	0.3	2	1		2	2
1	PZE-101088597	chr1	80189606	0.8	2	1		2	2
1	PZE-101089457	chr1	81076470	0.3	2	1		2	2
1	PZE-101089901	chr1	81549504	1.1	2	1		2	2
1	SYNGENTA3556	chr1	82575652	0.3	2	1		2	2
1	SYN2040	chr1	85831848	0.3	2	1		2	2
1	SYN25737	chr1	86168547	0.5	2	1		2	2
1	PZE-101094042	chr1	87600028	0.3	2	1		2	2
1	PZE-101094178	chr1	87771496	0.3	2	1		2	2
1	PZE-101097169	chr1	87993333	0.3	2	1		2	2
1	PZE-101097271	chr1	88014586	0.5	2	1		2	2
1	SYN25481	chr1	88342158	0.5	2	1		2	2
1	PZE-101099335	chr1	91248976	0.3	2	1		2	2
1	PZE-101099757	chr1	91871989	0.4	2	1		2	2
1	PZE-101094774	chr1	92786398	0.4	2	1		2	2
1	PZE-101095023	chr1	93071242	0.6	2	1		2	2
1	PZE-101100007	chr1	96081157	0.3	2	1		2	2
1	PZE-101100532	chr1	96683279	0.7	2	1		2	2
1	PZE-101102908	chr1	102246131	2	2	1		3	2
1	PZE-101103929	chr1	104522447	0.5	0	1		3	2
1	PZE-101105288	chr1	107188250	1	2	1		1	2
1	PZE-101105662	chr1	107851365	1	2	1		3	2
1	PZE-101106230	chr1	110079962	0.5	2	1		3	2
1	PUT-163a-71323303-3165	chr1	119413065	0.7	2	1		0	2
1	PZE-101113278	chr1	126659590	0.7	2	1		3	2
1	PZE-101113582	chr1	127508040	1.6	2	1		1	2
1	PZE-101128906	chr1	164409203	1.7	2	2		3	2
1	PZE-101135107	chr1	174527997	0.3	2	2		3	2
1	SYN26378	chr1	174634851	0.5	2	2		0	2
1	PZE-101135833	chr1	175644273	0.3	2	2		3	2
1	PZE-101137630	chr1	178287973	0.5	2	2		3	2
1	SYN24128	chr1	179597006	1.1	2	2		3	2
1	PZE-101139064	chr1	179871419	0.7	2	2		1	2
1	PZE-101139952	chr1	180689871	0.3	2	2		1	2
1	PZE-101140149	chr1	180813135	0.6	2	2		1	2
1	PZE-101141173	chr1	182289606	0.3	2	2		1	2
1	PZE-101141698	chr1	182655411	0.3	2	2		1	2
1	PZE-101141826	chr1	182851636	0.6	2	2		1	2
1	SYN1730	chr1	183779311	1.3	2	2		1	2
1	SYN1728	chr1	183808081	0.4	2	2		1	2
1	SYN1742	chr1	183842089	0.9	2	2		1	2
1	PZE-101143420	chr1	184781217	0.3	2	2		1	2
1	PZE-101143916	chr1	187094884	0.3	2	2		1	1
1	SYN11638	chr1	187587794	1	2	2		1	1
1	PUT-163a-13178383-179	chr1	188083030	0.3	2	2		1	1
1	PZE-101145388	chr1	188114527	0.9	2	2		1	1
1	PZE-101145571	chr1	188220467	0.3	2	2		1	1
1	PZE-101146427	chr1	189405822	0.3	2	2		1	1
1	SYN14222	chr1	190698524	0.6	2	2		1	1
1	SYN29734	chr1	190999826	0.3	2	2		1	1
1	PZE-101147579	chr1	191442592	0.6	2	2		1	1
1	PZE-101148225	chr1	191853222	1.8	2	2		1	1
1	SYN15356	chr1	192101688	1.2	2	2		1	1
1	PZE-101149651	chr1	193173733	0.6	2	2		1	1
1	PZE-101150712	chr1	194660410	0.9	2	2		1	1
1	PZE-101150835	chr1	194674422	0.9	2	2		1	1
1	PZE-101151082	chr1	194729513	0.3	2	2		1	1
1	PZE-101151169	chr1	194764118	0.3	2	2		1	1
1	PZE-101151522	chr1	195151228	0.5	2	1		1	1
1	SYNGENTA5488	chr1	195331825	0.3	2	1		1	1
1	PZE-101152216	chr1	195651866	0.3	2	1		1	1
1	SYN31534	chr1	196126460	0.5	2	1		1	1
1	SYN28737	chr1	196642357	0.3	2	1		1	1
1	PZE-101154379	chr1	197465893	0.3	2	1		1	1
1	PZE-101154560	chr1	197658326	0.3	2	1		1	1
1	SYN28786	chr1	198232025	0.3	2	1		1	1
1	PZE-101155370	chr1	198392854	0.6	2	1		1	1
1	PZE-101155482	chr1	198469464	0.3	2	1		1	1
1	PZE-101156159	chr1	199106407	0.3	2	1		1	1
1	SYN15669	chr1	199302117	0.3	2	1		1	1
1	PZE-101157937	chr1	200161821	0.3	2	1		1	1
1	PZE-101158547	chr1	200634321	1.5	2	1		1	1
1	PZE-101159132	chr1	201194199	0.6	2	1		1	1
1	PZE-101159840	chr1	202160819	0.5	2	1		1	1
1	PZE-101159930	chr1	202169254	0.8	2	1		1	1
1	SYN39120	chr1	202300043	0.3	2	1		1	1
1	SYN26223	chr1	203719200	0.3	2	1		1	1
1	PZE-101161883	chr1	205218834	0.5	2	1		1	1
1	SYN20516	chr1	206266073	0.8	2	1		1	1
1	SYN37674	chr1	206859509	0.5	2	1		1	1
1	SYN21493	chr1	207127152	0.5	2	1		1	1
1	PZE-101164344	chr1	207600263	0.3	2	1		1	1
1	PZE-101164570	chr1	207712012	0.3	2	1		1	1
1	PZE-101165471	chr1	208575411	1	2	1		1	1
1	PZE-101165783	chr1	208933943	0.3	2	1		1	1
1	PZE-101165968	chr1	208970854	0.5	2	1		1	1
1	PZE-101167189	chr1	210483874	0.8	2	1		1	1
1	SYN28182	chr1	210789703	0.3	2	1		1	1
1	PZE-101167639	chr1	211083097	0.3	2	1		1	1
1	PZE-101168020	chr1	211331752	0.3	2	1		1	1
1	SYN9062	chr1	211527747	0.3	2	1		1	1
1	PUT-163a-78084243-4171	chr1	211624890	0.3	2	1		1	1
1	PZE-101169204	chr1	212532252	0.3	2	1		1	1
1	PZE-101169244	chr1	212573284	0.5	2	1		1	1
1	PUT-163a-78082794-4158	chr1	212983865	0.3	2	1		1	1
1	PZE-101170623	chr1	214154135	0.5	2	1		1	1
1	PZE-101170923	chr1	214533918	0.9	2	1		1	1
1	PZE-101171655	chr1	215205303	1.5	2	1		1	1
1	PZE-101171852	chr1	215350255	0.3	2	1		1	1
1	PZE-101172085	chr1	215649972	0.3	2	1		1	1
1	PZE-101172999	chr1	216765747	0.3	2	1		1	1
1	PZE-109037686	chr9	53660025	0.9	2	1		1	1
1	PZE-101174076	chr1	217781852	0.6	2	1		1	1
1	PZE-101174158	chr1	217875936	0.3	2	1		1	1
1	SYN31629	chr1	219231030	0.3	2	1		1	1
1	PZE-101175582	chr1	220059562	0.4	2	1		1	1
1	PZE-101176281	chr1	220823938	0.4	2	1		1	1
1	PZE-101176624	chr1	221369064	0.4	2	1		1	1
1	PZE-101177277	chr1	222297433	0.4	2	1		1	1
1	PZE-101177975	chr1	222968065	0.4	2	1		1	1
1	PZE-101178583	chr1	223157300	0.3	2	1		1	1
1	PZE-101178225	chr1	223400905	0.3	2	1		1	1
1	SYN27591	chr1	224377615	0.6	2	1		1	1
1	PZE-101180164	chr1	224722952	1	2	1		1	1
1	PZE-101180534	chr1	225040963	1.1	2	1		1	1
1	PZA00658.19	chr1	225130798	0.4	2	1		1	1
1	PUT-163a-16926903-1152	chr1	226178055	1.7	2	1		1	1
1	PZE-101182086	chr1	226318987	1.1	2	1		1	1
1	SYN12952	chr1	228252624	1	2	1		1	1
1	SYN29461	chr1	228317552	0.6	2	1		1	1
1	PZE-101184352	chr1	229187847	0.3	2	1		1	1
1	PZE-101184757	chr1	229541701	0.2	2	1		1	1
1	PZE-101185989	chr1	230717634	0.2	2	1		1	1
1	PZE-101186097	chr1	230810204	0.2	2	1		1	1
1	PZE-101186134	chr1	230833200	0.5	2	1		1	1
1	PZE-101187439	chr1	232519063	1.1	2	1		1	1
1	PZE-101187674	chr1	232651456	0.6	2	1		1	1
1	PZE-101187865	chr1	232953878	0.6	2	1		1	1
1	PZE-101188238	chr1	233456564	0.5	2	1		1	1
1	PZE-101189713	chr1	235488582	0.4	2	1		1	1
1	SYN11270	chr1	237183454	0.4	2	1		1	1
1	PZE-101191468	chr1	237659085	0.4	2	1		1	1
1	PZE-101191790	chr1	237966141	0.5	2	1		1	1
1	PZE-101193884	chr1	240764729	1	2	1		1	1
1	PZE-101194734	chr1	241508807	0.2	2	1		1	1
1	PZE-101195800	chr1	243462783	0.5	2	1		1	1
1	PZE-101196520	chr1	244595761	0.3	1	1		1	1
1	PZE-101196940	chr1	245310887	0.6	1	1		1	1
1	PZE-101197298	chr1	245696328	0.9	1	1		1	1
1	PZE-101197938	chr1	246220269	0.5	1	1		1	1
1	PZE-101198224	chr1	246467917	0.3	1	1		2	1
1	PZE-101198337	chr1	246489208	0.5	1	1		2	1
1	PZE-101199424	chr1	248675469	0.3	1	1		2	1
1	PZE-101199507	chr1	248752226	1.1	1	1		2	1
1	PZE-101203014	chr1	251079254	0.3	0	1		2	1
1	PZE-101202565	chr1	251158821	0.5	3	1		2	1
1	PZE-101201822	chr1	251818087	0.3	3	1		2	1
1	PZE-101201013	chr1	253109684	1.5	0	1		2	1
1	SYN6262	chr1	253272108	0.6	3	1		2	1
1	PZE-101204689	chr1	253503104	0.3	3	1		2	1
1	PZE-101205235	chr1	253901998	0.6	3	1		2	1
1	PUT-163a-148951459-517	chr1	254094758	0.3	3	1		2	1
1	PZE-101205591	chr1	254256049	0.3	0	1		2	1
1	PZE-101206027	chr1	254890863	0.3	3	1		2	1
1	PZE-101206240	chr1	255253531	0.3	0	1		2	1
1	SYN32091	chr1	256489030	0.6	3	1		2	1
1	PZE-101207892	chr1	257206089	0.3	3	1		2	1
1	PZE-101208211	chr1	257736565	0.6	0	1		2	1
1	SYN5	chr1	257939876	0.9	3	1		2	1
1	PZE-101208550	chr1	257995730	0.3	3	1		2	1
1	PZE-101208709	chr1	258350952	0.6	0	1		2	1
1	PUT-163a-148955657-539	chr1	258365782	1.6	3	1		2	1
1	PZE-101208921	chr1	258435407	0.3	2	1		2	1
1	PZE-101209438	chr1	258690094	0.6	2	1		2	1
1	SYN25497	chr1	258883086	0.8	2	1		2	1
1	SYN272	chr1	260146963	0.3	2	1		1	1
1	SYN37125	chr1	262719827	0.3	2	1		1	1
1	PZE-101213102	chr1	263154000	0.3	2	1		1	1
1	PZE-101213906	chr1	264212108	0.5	2	1		1	1
1	tb1.14	chr1	265746853	0.5	2	1		1	1
1	PZE-101215580	chr1	266162444	0.3	2	1		1	1
1	PZE-101215677	chr1	266334191	0.8	2	1		1	1
1	SYN14075	chr1	267909406	0.3	2	1		1	1
1	PZE-101217024	chr1	268178334	0.8	2	1		1	1
1	PZE-101217291	chr1	268558410	0.5	2	1		1	1
1	PZE-101217474	chr1	268814080	0.6	2	1		1	1
1	PZE-101217941	chr1	269118095	1.7	2	1		1	1
1	PUT-163a-60344363-2515	chr1	271114177	0.3	2	1		1	1
1	PZB01236.1	chr1	271345803	1	2	1		1	1
1	SYN14421	chr1	272219960	0.6	2	1		1	1
1	SYN8076	chr1	272351986	0.3	2	1		1	1
1	PZE-101221171	chr1	272455215	0.3	2	1		1	1
1	PZE-101221555	chr1	272838112	0.6	2	1		1	1
1	PZE-101222116	chr1	273299369	0.3	2	1		1	1
1	PZE-101222142	chr1	273326817	0.9	2	1		1	1
1	PZE-101223850	chr1	274944997	0.8	2	1		1	1
1	PZE-101224367	chr1	275047964	0.5	2	1		1	1
1	PZE-101225822	chr1	276249995	0.2	2	1		1	1
1	SYN16700	chr1	276308267	0.2	2	1		1	1
1	PZD00039.2	chr1	277311204	0.5	2	1		1	1
1	PZE-101228519	chr1	278451399	0.5	2	1		1	1
1	PZE-101228961	chr1	278623502	0.2	2	1		1	1
1	SYN21683	chr1	279118201	0.3	2	1		1	1
1	PZE-101229795	chr1	279269507	0.8	2	1		1	1
1	SYN2725	chr1	279571516	0.3	2	1		1	1
1	SYN2726	chr1	279626230	0.3	2	1		1	1
1	PUT-163a-71427641-3260	chr1	280088179	0.3	2	1		1	1
1	SYN27285	chr1	280218373	0.3	2	1		1	1
1	PZE-101231671	chr1	280471255	1.1	2	1		1	1
1	PZE-101232144	chr1	280829526	0.6	2	1		1	1
1	PZE-101233035	chr1	281168954	0.3	2	1		1	1
1	PZE-101233132	chr1	281321400	0.3	2	1		1	1
1	PZE-101233241	chr1	281335832	0.3	2	1		1	1
1	PZE-101233287	chr1	281516184	0.3	2	1		1	1
1	SYN2051	chr1	281644340	0.7	2	1		1	1
1	SYN14776	chr1	281866812	0.4	2	1		1	1
1	SYN25408	chr1	282902826	0.7	2	1		1	1
1	SYN9847	chr1	283253452	0.9	2	1		1	1
1	SYN8676	chr1	283600475	0.7	2	1		1	1
1	SYN8671	chr1	283601031	1.1	2	1		1	1
1	SYN20052	chr1	285111370	0.5	2	1		1	1
1	PUT-163a-78122363-4401	chr1	285227497	0.7	2	1		1	1
1	SYN22772	chr1	285391084	0.5	2	1		1	1
1	PZE-101237701	chr1	285525052	0.5	2	1		1	1
1	PUT-163a-29945152-1806	chr1	285922686	0.2	2	1		1	1
1	SYN21162	chr1	285980215	0.5	2	1		1	1
1	PZE-101238451	chr1	286121044	0.2	2	1		1	1
1	PZE-101238691	chr1	286327351	0.2	2	1		1	1
1	SYN38909	chr1	286862912	0.2	2	1		1	1
1	PZA03037.2	chr1	287063457	0.2	2	1		1	1
1	PZE-101240161	chr1	287146584	0.7	2	1		1	1
1	PZE-101240603	chr1	287584493	0.2	2	1		1	1
1	SYN37680	chr1	287595266	0.2	2	1		1	1
1	PZA03305.1	chr1	287728649	1.2	2	1		1	1
1	SYN91	chr1	288074905	0.6	2	1		1	1
1	ZM012173-0545	chr1	288491633	1	2	1		1	1
1	PZE-101242336	chr1	288805764	0.3	2	1		1	1
1	SYN12206	chr1	288854620	0.3	2	1		1	1
1	PZE-101242832	chr1	289271571	0.3	2	1		1	1
1	SYN434	chr1	289546922	0.5	2	1		1	1
1	SYN33590	chr1	290009077	0.3	2	1		1	1
1	SYN20364	chr1	290202363	1.2	2	1		1	1
1	SYN11154	chr1	290307227	0.5	2	1		1	1
1	PZE-101244223	chr1	290318126	0.5	2	1		1	1
1	PZE-101244557	chr1	290593518	0.7	2	1		1	1
1	PZE-101244646	chr1	290687056	0.7	2	1		1	1
1	SYN32353	chr1	290956290	0.4	2	1		1	1
1	PZE-101245575	chr1	291536117	0.9	2	1		1	1
1	SYN27559	chr1	291789227	1.2	2	1		1	1
1	PZB02502.1	chr1	292087937	0.6	2	1		1	1
1	SYN3287	chr1	292102921	1.5	2	1		1	1
1	PZE-101247063	chr1	292580529	0.6	2	1		1	1
1	PZD00069.3	chr1	292891218	0.4	2	1		1	1
1	SYN2024	chr1	293009316	1.1	2	1		1	2
1	SYNGENTA15826	chr1	293137876	2.2	2	1		1	2
1	SYNGENTA16359	chr1	293165805	1.1	2	1		1	2
1	PZE-101248685	chr1	293646759	0.4	2	1		1	2
1	PZE-101249114	chr1	294084520	0.8	2	0		1	2
1	SYN21640	chr1	294097769	0.3	2	1		1	2
1	PZA00623.4	chr1	294729698	0.3	2	1		1	2
1	SYN26278	chr1	295018245	0.3	2	1		1	2
1	SYN16869	chr1	295062715	0.9	2	2		1	2
1	SYN8238	chr1	295307383	0.5	2	2		1	2
1	PUT-163a-76012177-3730	chr1	295427233	0.3	2	2		1	2
1	SYN415	chr1	295443308	0.3	2	2		1	2
1	PZE-101251110	chr1	295761610	0.3	2	2		1	2
1	PZE-101251251	chr1	295876688	2.3	2	2		1	2
1	SYNGENTA1446	chr1	296023245	1.4	2	2		1	2
1	PUT-163a-60399514-2998	chr1	296875316	0.3	2	2		1	2
1	SYN38940	chr1	296891527	0.3	2	2		1	2
1	SYN2035	chr1	297180162	0.3	2	2		1	2
1	SYN30061	chr1	297376903	0.3	2	2		1	2
1	SYN32427	chr1	297748894	0.8	2	2		1	2
1	SYN32423	chr1	297795220	4.4	2	2		1	2
1	PUT-163a-60350073-2631	chr1	298332980	0.3	2	2		1	2
1	SYN6841	chr1	298501294	0.8	2	2		1	2
1	SYN16572	chr1	298964481	1.6	2	2		1	2
1	SYN7982	chr1	299047089	0.8	2	2		1	2
1	PZE-101255854	chr1	299282713	1.3	2	2		1	2
1	SYN297	chr1	300424810	--	2	2		1	2
2	SYN5563	chr2	1141392	0.2	2	1		2	1
2	SYN35313	chr2	1360754	0.3	2	1		2	1
2	SYN35307	chr2	1437448	1.3	2	1		2	1
2	SYNGENTA17110	chr2	1557386	1.8	2	1		1	1
2	PZE-102003082	chr2	2020244	0.6	2	1		1	1
2	ZM011031-0464	chr2	2070159	1.2	2	1		1	1
2	SYN7974	chr2	2223896	2.1	0	1		1	1
2	PZE-102004688	chr2	2496117	2.1	1	1		1	1
2	SYN6306	chr2	2785992	1	1	1		1	1
2	PZE-102005684	chr2	3086207	2.2	1	1		1	0
2	PZE-102006385	chr2	3379386	1.1	1	1		1	3
2	SYN2664	chr2	3577978	6.1	1	1		1	0
2	SYN3557	chr2	4674071	2.4	1	1		1	0
2	SYN10369	chr2	5379183	0.8	1	1		1	3
2	PZE-102012595	chr2	5555831	0.6	2	1		1	3
2	SYNGENTA13688	chr2	5681488	0.3	2	1		1	3
2	SYN29492	chr2	5818698	0.3	2	1		1	3
2	PZE-102013863	chr2	5997536	0.7	2	1		1	3
2	PZE-102014337	chr2	6155748	1.1	2	1		1	0
2	PZE-102015478	chr2	6596480	0.9	2	1		1	3
2	PZE-102016053	chr2	6916374	0.3	2	1		1	3
2	PZE-102016606	chr2	7180821	0.3	2	1		1	3
2	PZE-102017620	chr2	7745364	0.3	2	1		1	3
2	PZE-102018085	chr2	8293999	1.2	2	1		1	0
2	PZE-102018303	chr2	8783228	0.9	2	1		1	3
2	SYN18073	chr2	8812440	0.3	2	1		1	3
2	PUT-163a-60342470-2456	chr2	8910492	0.3	2	1		1	3
2	PZE-102019019	chr2	9003933	0.9	2	1		1	3
2	SYN1143	chr2	9085407	0.3	2	1		1	3
2	SYN1127	chr2	9125504	3.6	2	1		1	0
2	PZA02272.3	chr2	9962933	0.5	2	1		1	3
2	PHM14783.16	chr2	9985381	0.2	2	1		1	3
2	SYN11393	chr2	10013972	0.2	2	1		1	3
2	SYN5847	chr2	10368832	0.2	2	1		1	3
2	SYN38156	chr2	10382370	0.5	2	1		1	0
2	PZA00620.2	chr2	10516860	0.2	2	1		1	3
2	SYN30561	chr2	10557396	0.2	2	1		1	3
2	PZE-102023605	chr2	11053227	0.8	2	1		1	2
2	SYN13012	chr2	11367217	1.9	2	1		1	2
2	PZE-102024868	chr2	11666671	1.6	2	1		1	2
2	SYN7604	chr2	12103033	1.9	2	1		1	2
2	PZE-102027555	chr2	12801778	0.3	2	1		1	2
2	PZE-102027971	chr2	13154161	0.3	2	1		1	2
2	PZE-102028305	chr2	13300441	0.5	2	1		1	2
2	PZE-102028584	chr2	13382024	1.4	2	1		1	2
2	SYN6578	chr2	13783137	0.3	2	1		1	2
2	PZE-102029739	chr2	13863843	0.3	2	1		1	2
2	PZE-102031002	chr2	14469306	0.6	2	1		1	2
2	PUT-163a-31406116-1928	chr2	14721161	0.3	2	1		1	2
2	PZE-102032169	chr2	15018775	1.1	2	1		1	2
2	PZE-102033133	chr2	15685789	0.3	2	1		1	2
2	PZE-102034078	chr2	16038449	0.7	2	1		1	2
2	PZE-102034918	chr2	16547063	1.6	2	1		1	2
2	SYN9947	chr2	16776017	0.4	2	1		1	2
2	PZE-102035774	chr2	16933630	0.6	2	1		1	2
2	PZA00459.5	chr2	17094806	0.3	2	1		1	2
2	SYN18094	chr2	17477370	2.4	2	1		1	2
2	PZE-102037260	chr2	17903733	0.8	2	1		1	2
2	PZE-102037541	chr2	18135450	0.5	2	1		1	2
2	PZE-102038161	chr2	18316951	0.3	2	1		1	2
2	PZE-102038543	chr2	18622594	0.8	2	1		1	2
2	PZE-102039173	chr2	19259109	0.3	2	2		1	2
2	PZE-102039283	chr2	19264939	0.3	2	2		1	2
2	PZE-102039435	chr2	19325469	0.8	2	2		1	2
2	PZA00497.4	chr2	19917977	0.3	2	2		1	2
2	PZE-102039991	chr2	20004235	0.2	2	2		1	2
2	PZE-102040183	chr2	20096220	0.7	2	2		1	2
2	PZE-102040493	chr2	20122624	0.3	2	2		1	2
2	PZE-102040682	chr2	20400259	0.8	2	2		1	2
2	SYN29040	chr2	20723515	0.5	2	2		1	2
2	PZE-102043018	chr2	21817520	1.5	2	2		1	2
2	SYN21122	chr2	22885187	0.6	2	2		1	2
2	PZE-102044870	chr2	22957067	0.5	2	2		1	2
2	PZE-102045516	chr2	23473079	0.2	2	2		1	2
2	PZE-102046490	chr2	23876932	0.2	2	2		2	2
2	PZE-102046696	chr2	24033371	0.2	2	2		2	2
2	PZE-102046980	chr2	24558980	0.2	2	2		2	2
2	PZE-102047224	chr2	24809381	0.3	2	2		2	2
2	PZE-102048430	chr2	26771543	0.3	2	2		2	2
2	PZE-102048830	chr2	26979030	0.6	2	2		2	2
2	PZE-102049800	chr2	27870345	0.9	2	2		2	2
2	SYN35700	chr2	28117540	0.7	2	2		2	2
2	PZE-102051157	chr2	28722531	0.3	2	2		2	2
2	PZE-102051738	chr2	29119590	0.3	2	2		2	2
2	SYN145	chr2	29261921	0.4	2	2		2	2
2	SYN2574	chr2	30261257	0.4	2	2		2	2
2	PZE-102052836	chr2	30340993	0.4	2	2		2	2
2	PZE-102052894	chr2	30397801	0.8	2	2		2	2
2	PZE-102053562	chr2	31046930	0.3	2	2		2	2
2	PZE-102053630	chr2	31154060	0.3	2	2		2	2
2	PZE-102055831	chr2	33590242	0.3	2	2		2	2
2	PZA01993.7	chr2	34700898	0.3	2	2		2	2
2	PZE-102057193	chr2	35357644	0.3	2	2		2	2
2	SYN34229	chr2	36590915	0.3	2	2		2	2
2	SYN28949	chr2	37867930	0.3	2	2		2	2
2	SYN20775	chr2	38141575	0.3	2	2		2	2
2	SYN28425	chr2	38981694	0.3	2	2		2	2
2	PZE-102060918	chr2	39315566	0.3	2	2		2	2
2	PZE-102061537	chr2	39896297	0.3	2	2		2	2
2	PZE-102062967	chr2	41300032	0.5	2	2		2	2
2	PZE-102064102	chr2	42063660	0.5	2	2		2	2
2	SYN3850	chr2	42620108	0.5	2	2		2	2
2	SYN36643	chr2	43183208	0.5	2	2		2	2
2	PZE-102065854	chr2	43718616	0.3	2	2		2	2
2	SYN11871	chr2	44379863	0.3	2	2		2	2
2	PZE-102067552	chr2	45203405	0.3	2	2		2	2
2	SYN20670	chr2	46524503	0.3	2	2		2	2
2	PZE-102069361	chr2	47364330	0.3	2	2		2	2
2	PZE-102069907	chr2	48108026	0.6	2	2		2	2
2	PZE-102070882	chr2	49116250	0.3	2	2		2	2
2	SYN38708	chr2	51280924	0.7	2	2		2	2
2	PZE-102074223	chr2	54763040	0.6	2	2		2	2
2	PZE-102075412	chr2	55829631	0.3	2	2		2	2
2	PZE-102076429	chr2	57661247	0.3	2	2		2	2
2	PZA03756.2	chr2	58470691	0.3	2	2		2	2
2	PZE-102079038	chr2	61848079	0.3	2	2		2	2
2	PZE-102080336	chr2	63949812	0.8	2	2		2	2
2	PZE-102087833	chr2	83459681	1.2	2	2		2	2
2	PZE-102092145	chr2	101542679	1.2	2	2		2	2
2	PZE-102083474	chr2	70715517	0.4	2	2		2	2
2	SYN36415	chr2	80300486	0.4	2	2		2	2
2	PZE-102097677	chr2	113318267	0.9	2	2		2	2
2	SYN32502	chr2	136179614	0.3	2	2		2	2
2	PZE-102107608	chr2	136835551	0.3	2	2		2	2
2	SYN10914	chr2	140885779	0.4	2	2		2	2
2	PZE-102110629	chr2	143183612	0.3	2	2		2	2
2	PZE-102110667	chr2	143258975	0.3	2	2		2	2
2	PZE-102111111	chr2	143782268	1	2	2		2	2
2	PZE-102111520	chr2	144631142	0.3	2	2		2	2
2	PZE-102112009	chr2	145426307	0.3	2	2		2	2
2	PZE-102112313	chr2	146052823	0.5	2	2		2	2
2	PZE-102112646	chr2	146786870	0.3	2	2		2	2
2	PZE-102113254	chr2	148668875	0.3	2	2		2	2
2	SYNGENTA10970	chr2	149341331	0.3	2	2		2	2
2	PZE-102114440	chr2	150622140	1.3	2	2		2	2
2	PZE-102115690	chr2	153014910	0.4	2	2		2	2
2	ZM013577-0615	chr2	156858248	0.5	2	2		2	2
2	PZE-102117999	chr2	158180661	0.5	2	0		0	0
2	SYN25051	chr2	161275547	0.6	2	2		2	2
2	PZE-102119899	chr2	163420298	0.6	2	2		2	2
2	PZE-102120293	chr2	163840440	0.6	2	2		2	2
2	PZE-102120646	chr2	164723975	0.6	2	2		2	2
2	PZE-102120896	chr2	165068962	0.6	2	2		2	2
2	PZE-102121523	chr2	167363529	0.6	2	2		2	2
2	PZE-102122508	chr2	169147418	0.3	2	2		2	2
2	PZE-102122951	chr2	169930657	1.1	2	2		2	2
2	PZE-102123437	chr2	170854144	0.3	2	2		2	2
2	PZE-102123716	chr2	171815946	0.3	2	2		2	2
2	PZE-102123986	chr2	172488215	0.3	2	2		2	2
2	PZE-102124151	chr2	172844947	0.3	2	2		2	2
2	SYN4630	chr2	174103200	0.3	2	2		2	2
2	PZE-110053552	chr10	101121574	0.3	2	2		0	2
2	SYN12892	chr2	175370412	1.2	2	2		2	2
2	PZE-102126077	chr2	175495395	0.3	2	2		2	2
2	PZE-102126155	chr2	175519161	0.8	2	2		2	2
2	SYN9559	chr2	175832030	0.5	2	2		2	2
2	PZE-102127350	chr2	177179134	0.8	2	2		2	2
2	PZE-102127691	chr2	177491497	0.5	2	2		2	2
2	SYN23452	chr2	178080019	0.5	2	2		2	2
2	SYN11689	chr2	178135153	0.5	2	2		2	2
2	PZE-102128583	chr2	178362572	0.8	2	1		2	2
2	PZE-102129011	chr2	178878932	0.5	2	1		2	2
2	PZE-102129469	chr2	179538585	0.5	2	1		2	2
2	PZE-102129949	chr2	180157237	0.6	2	1		2	2
2	PZE-102130205	chr2	180192712	0.6	2	1		2	2
2	PZE-102130712	chr2	180835229	0.3	2	1		2	2
2	PZE-102130759	chr2	180905881	0.3	2	1		2	2
2	PZE-102131220	chr2	181541762	0.3	2	1		2	2
2	PZE-102131748	chr2	182010834	0.3	2	1		2	2
2	PZE-102132159	chr2	182621513	0.7	2	1		2	2
2	PZE-102132750	chr2	183392246	0.9	2	1		2	2
2	PZE-102133187	chr2	183689042	0.6	2	1		2	2
2	PZE-102133290	chr2	183754638	0.3	2	1		2	2
2	PUT-163a-110481993-82	chr2	184013167	1	2	1		2	2
2	PZE-102134217	chr2	184535952	0.6	2	1		2	2
2	PZE-102134329	chr2	184646634	0.6	2	1		2	2
2	PZE-102134800	chr2	184968231	0.5	2	1		2	2
2	PZE-102135100	chr2	185018645	0.4	2	1		2	2
2	PZE-102135451	chr2	185219740	0.8	2	1		2	2
2	SYN30239	chr2	185234527	1.3	2	1		2	2
2	PZE-102135758	chr2	185399721	1	2	1		2	2
2	SYN15142	chr2	185586693	1.3	2	1		2	2
2	PZE-102136870	chr2	186117686	1.1	2	1		2	2
2	PZE-102137862	chr2	186641473	0.3	2	1		2	2
2	PZE-102137935	chr2	186688133	1.1	2	1		2	2
2	PZE-102138920	chr2	187379223	1.4	2	1		2	2
2	SYN31594	chr2	187682881	0.4	2	1		3	2
2	PZE-102140144	chr2	188161371	0.7	2	1		1	2
2	PZE-102140935	chr2	188526520	0.3	2	1		1	2
2	PZE-102141330	chr2	188869828	0.8	2	1		1	2
2	PZE-102141641	chr2	189089102	0.3	2	1		1	2
2	SYN7411	chr2	189273379	0.3	2	1		1	2
2	SYN23963	chr2	189499840	0.3	2	1		1	2
2	PZE-102142638	chr2	189576023	0.3	2	1		1	2
2	PZE-102142917	chr2	189717808	0.9	2	1		1	2
2	SYN12847	chr2	190024801	0.3	2	1		1	2
2	PZE-102143712	chr2	190422041	0.3	2	1		1	2
2	PZE-102144320	chr2	191284281	0.3	2	1		1	2
2	SYN27662	chr2	191441982	0.7	2	1		1	2
2	PZE-102145439	chr2	192434230	0.3	2	1		1	2
2	PZE-102145703	chr2	192700757	0.6	2	1		1	2
2	PZE-102146070	chr2	193189169	0.3	2	1		1	2
2	ZM010337-0281	chr2	193494287	0.6	2	1		1	2
2	PZE-102146884	chr2	193844142	0.4	2	1		1	2
2	PZE-102147990	chr2	194908742	0.9	2	1		3	2
2	PZE-102148514	chr2	195358302	0.3	2	1		0	2
2	PZE-102148690	chr2	195541452	0.3	2	1		3	2
2	PZE-102148908	chr2	195715139	0.3	2	1		0	2
2	PZE-102149586	chr2	196329298	0.9	2	1		1	2
2	SYN36107	chr2	199164954	0.4	2	1		3	2
2	SYN30953	chr2	202643907	0.8	2	1		3	2
2	SYN29455	chr2	205642118	0.7	2	1		0	2
2	PZE-102159305	chr2	205905372	1	2	1		3	1
2	PZE-102161143	chr2	207158410	0.3	2	1		1	1
2	PZE-102161343	chr2	207230571	0.3	2	1		3	1
2	SYN34830	chr2	207698287	0.3	2	1		3	1
2	SYN11854	chr2	208079759	0.3	2	1		3	1
2	PUT-163a-148973751-660	chr2	208531385	0.6	2	1		3	1
2	PZE-102163927	chr2	209002195	0.4	2	1		1	1
2	PZE-102164353	chr2	209125351	0.4	2	1		3	1
2	SYN7495	chr2	209283727	0.4	2	1		3	1
2	SYN24422	chr2	210393174	0.3	2	1		3	1
2	SYN15076	chr2	210745994	0.3	2	1		3	1
2	PHM2094.31	chr2	211395934	2.8	2	1		3	1
2	SYN733	chr2	211793024	0.3	2	1		3	1
2	SYN10658	chr2	212544947	0.3	2	1		3	1
2	PZE-102169813	chr2	213227588	0.3	2	1		3	1
2	PUT-163a-16919993-1038	chr2	213658579	0.6	2	1		3	1
2	PUT-163a-78089662-4227	chr2	213948797	0.3	2	1		3	1
2	SYN26697	chr2	214950854	0.3	2	1		3	1
2	ZM013701-0337	chr2	215087278	0.3	2	1		1	1
2	PZE-102172068	chr2	215132563	0.3	2	1		1	1
2	SYN28040	chr2	215285417	0.7	2	1		1	1
2	SYN28588	chr2	215557451	0.4	2	1		1	1
2	PZE-102173606	chr2	216633014	2.2	2	1		1	1
2	SYN31063	chr2	217096445	0.7	2	1		1	1
2	PZE-102174777	chr2	217345312	0.3	2	1		1	1
2	PZE-102176849	chr2	219599485	1	2	1		1	1
2	PZE-102177071	chr2	219661637	0.3	2	1		1	1
2	PZE-102176967	chr2	219730754	1.8	2	1		1	1
2	SYN31674	chr2	220144746	0.6	2	1		1	1
2	SYN27033	chr2	220322486	0.3	2	1		0	0
2	PZE-102179064	chr2	222125624	0.3	2	1		1	1
2	PZE-102179430	chr2	222303652	0.3	2	1		1	1
2	SYN18366	chr2	222600448	2	2	1		1	1
2	PZE-102180263	chr2	222880303	0.5	2	1		1	1
2	PZE-102180652	chr2	223173416	0.3	2	1		1	1
2	SYN18302	chr2	223283663	0.3	2	1		1	1
2	SYN18300	chr2	223308030	0.3	2	1		1	1
2	PUT-163a-76909091-3994	chr2	223976034	0.3	2	1		1	1
2	PZE-102181758	chr2	224175323	0.3	2	1		1	1
2	PZE-102181987	chr2	224343316	1.1	2	1		1	1
2	SYN29925	chr2	225784693	1.4	2	1		1	1
2	PZE-102183761	chr2	226394530	0.2	2	1		1	1
2	SYN7388	chr2	226447182	0.2	2	1		1	1
2	PZE-102184139	chr2	226705275	0.5	2	1		1	1
2	PZE-102184436	chr2	228035636	0.2	1	1		1	1
2	PZE-102184485	chr2	228045842	1.1	1	1		1	1
2	PZE-102185353	chr2	229130229	0.3	1	1		1	1
2	PZE-102185406	chr2	229188586	0.6	1	1		1	1
2	PZE-102185564	chr2	229298876	0.3	1	1		1	1
2	SYN6347	chr2	229478237	0.6	1	1		1	1
2	PZE-102185951	chr2	229678731	0.3	1	1		1	1
2	PZE-102186112	chr2	229898524	0.3	1	1		1	1
2	PZE-102186216	chr2	229979263	0.3	1	1		1	1
2	PZE-102186377	chr2	230354493	0.6	1	1		1	1
2	PZE-102186773	chr2	230885423	5	1	1		1	1
2	PZE-102187385	chr2	231332889	0.6	1	1		1	1
2	SYN31981	chr2	231908524	0.3	1	1		1	1
2	SYN20403	chr2	232098825	1.4	1	1		1	1
2	SYN37219	chr2	232368205	0.3	1	1		1	1
2	SYN37221	chr2	232392706	1.4	1	1		1	1
2	SYN37222	chr2	232528683	1.1	1	1		1	1
2	SYN30088	chr2	232650940	3.5	1	1		2	1
2	PZE-102189414	chr2	232972200	0.8	1	2		2	1
2	PUT-163a-28910517-1641	chr2	233257460	0.3	1	2		2	1
2	SYN34402	chr2	233429523	2.3	1	2		2	1
2	SYN31202	chr2	233677897	0.5	1	2		2	1
2	SYN20256	chr2	233747247	0.3	1	2		2	1
2	SYN37310	chr2	234032004	1.7	1	2		2	1
2	SYN24940	chr2	234401105	1.7	1	2		2	1
2	PZE-102192159	chr2	234436947	5.8	1	2		2	1
2	SYN5631	chr2	236409469	0.8	1	2		2	1
2	PZE-102193367	chr2	236235981	1	1	2		2	1
2	PZE-102192622	chr2	234914348	--	1	2		2	1
3	PZE-103000668	chr3	1467202	0.3	2	2		1	2
3	SYN5843	chr3	1469032	1.1	2	2		1	2
3	PZE-103001407	chr3	1628779	0.3	2	2		1	2
3	PZE-103001291	chr3	1673703	0.6	2	2		1	2
3	PZE-103001531	chr3	1715669	0.3	2	2		1	2
3	SYN13534	chr3	1852756	0.3	2	2		1	2
3	PZE-103001968	chr3	1978736	4.6	2	2		1	2
3	PUT-163a-74244282-3684	chr3	2445084	4.7	2	1		1	2
3	SYN10211	chr3	2783595	1.4	2	1		1	1
3	SYN28624	chr3	2813194	1.3	2	1		0	1
3	PUT-163a-60351534-2655	chr3	3027953	0.3	1	1		2	1
3	SYN34559	chr3	3107332	0.3	1	1		2	1
3	SYN34621	chr3	3310868	1.5	1	1		2	1
3	PZE-103005573	chr3	3432526	0.8	1	2		2	1
3	SYN25624	chr3	3476751	1.3	1	2		2	1
3	PZE-103006124	chr3	3550275	2.5	1	2		2	1
3	PZE-103006490	chr3	3693229	0.2	1	2		2	1
3	SYN15340	chr3	3830327	0.5	1	2		2	1
3	SYN15333	chr3	3845948	2.3	1	2		2	1
3	PUT-163a-71423695-3222	chr3	4441913	1.8	1	2		2	1
3	SYN170	chr3	4554423	0.8	1	2		2	1
3	SYN5649	chr3	4679410	2.1	1	2		2	1
3	PZE-103008616	chr3	4713354	0.8	1	2		2	1
3	PZE-103008756	chr3	4724121	0.5	1	2		2	1
3	SYN10329	chr3	4844708	0.5	1	2		2	1
3	SYN28472	chr3	4883229	3.8	1	2		2	1
3	PZE-103009843	chr3	5437881	0.3	1	2		2	1
3	SYN7901	chr3	5438470	3.1	1	1		2	1
3	PZE-103011838	chr3	6295105	2.2	1	1		2	1
3	PZE-103012466	chr3	6649723	2.2	1	1		2	1
3	PZE-103013575	chr3	6974267	1.6	1	1		2	1
3	PZE-103014339	chr3	7607636	0.5	1	1		2	1
3	PZE-103015226	chr3	8214344	0.3	1	1		2	1
3	PZE-103015618	chr3	8595582	0.3	1	1		2	1
3	SYN13714	chr3	8978098	1.1	1	1		2	1
3	PZE-103016288	chr3	9241791	3.5	1	1		2	1
3	SYN10098	chr3	9580611	0.4	1	1		2	1
3	SYN7566	chr3	10275536	0.4	1	1		2	1
3	PZE-103017814	chr3	10440615	0.4	1	1		2	1
3	PZE-103018049	chr3	10512315	0.5	1	1		2	1
3	PZE-103018221	chr3	10520328	1.4	1	1		2	1
3	PZE-103018718	chr3	10934638	1	1	1		2	1
3	PZE-103019119	chr3	11220785	0.6	1	1		2	1
3	PZE-103019758	chr3	12161448	0.3	1	1		2	1
3	PZE-103020274	chr3	12563408	2.3	1	1		2	1
3	PZE-103021622	chr3	13591521	0.3	1	1		2	1
3	SYN37354	chr3	13728650	0.3	1	1		2	1
3	SYN31473	chr3	14346007	0.3	1	1		2	1
3	PZE-103022322	chr3	14409166	0.9	1	1		2	1
3	PZE-103023579	chr3	15913139	0.6	1	1		2	1
3	PZE-103024357	chr3	17001953	0.3	1	1		2	1
3	PZE-103024784	chr3	17285302	0.6	1	1		2	1
3	PZE-103024934	chr3	17608370	0.3	1	1		2	1
3	PZE-103027358	chr3	19966911	0.3	1	1		2	1
3	PZE-103027704	chr3	20378743	0.5	1	1		2	1
3	PZE-103028484	chr3	21262190	1.5	1	1		2	1
3	PZE-103031625	chr3	23788113	0.3	1	1		2	1
3	PZE-103033172	chr3	26007027	0.3	1	1		2	1
3	PZE-103033731	chr3	26313002	0.8	1	1		2	1
3	PZE-103037180	chr3	31452014	0.3	1	1		2	1
3	PZE-103037508	chr3	32029675	0.3	1	1		2	1
3	SYN9955	chr3	33059173	0.7	1	1		2	1
3	PZE-103044082	chr3	43408744	0.2	1	1		2	1
3	PZE-103044592	chr3	44562066	0.2	1	1		2	1
3	SYN565	chr3	55105115	0.2	1	1		2	1
3	PZE-103050583	chr3	55475402	0.2	1	1		2	1
3	PZE-103062246	chr3	103403785	1	1	1		0	1
3	PZE-103072821	chr3	119994606	0.7	1	1		2	1
3	SYN5460	chr3	124643385	0.3	1	1		2	1
3	SYN17474	chr3	125713321	0.7	1	1		2	1
3	PZE-103077002	chr3	127602210	0.4	1	1		2	1
3	PZE-103081189	chr3	134868953	0.3	1	1		2	1
3	PZE-103082263	chr3	136336300	0.6	1	1		2	1
3	PZE-103082541	chr3	136619586	0.3	1	1		2	1
3	PZE-103083352	chr3	138119839	0.6	1	1		2	1
3	PZE-103084794	chr3	140416640	0.3	1	1		2	1
3	PUT-163a-22545381-1595	chr3	143091129	0.3	1	1		2	1
3	SYN21931	chr3	145364140	0.6	1	1		2	1
3	PZE-103088482	chr3	146654086	0.4	1	1		2	1
3	ZM013590-0373	chr3	147398536	0.4	1	1		2	1
3	PZE-103089337	chr3	147601430	0.4	1	1		2	1
3	PZE-103090523	chr3	149438494	0.6	1	1		2	1
3	PZE-103090925	chr3	149903481	0.3	1	1		2	1
3	PZE-103092313	chr3	152182235	0.9	1	1		2	1
3	PZE-103093154	chr3	154095634	0.9	1	1		2	1
3	PZE-103093415	chr3	154562528	0.6	1	2		2	2
3	PZE-103096035	chr3	155956212	0.6	1	2		2	2
3	PZE-103098283	chr3	158524074	0.6	1	2		2	2
3	PZE-103098655	chr3	158894768	1.8	1	2		2	2
3	PZE-103099912	chr3	159873829	0.5	1	2		2	2
3	PZE-103101478	chr3	161959511	0.8	1	2		2	2
3	SYN15478	chr3	162297619	0.3	1	2		2	2
3	PZE-103102855	chr3	164526553	0.3	1	2		2	2
3	SYN31292	chr3	165468730	0.5	1	2		2	2
3	PZE-103104163	chr3	165730806	0.3	1	2		2	2
3	ZM013651-0414	chr3	165900799	0.3	1	2		2	2
3	SYN13691	chr3	166378535	0.5	1	2		2	2
3	SYN22738	chr3	166451216	0.8	1	2		2	2
3	PZE-103106983	chr3	167488263	0.3	1	2		2	2
3	PUT-163a-149013809-771	chr3	168370827	0.3	1	2		2	2
3	PZE-103108109	chr3	169044593	0.4	1	2		2	2
3	PZE-103108877	chr3	169728782	0.4	1	2		2	2
3	PZE-103109587	chr3	170222125	0.3	1	2		2	2
3	SYN23410	chr3	170443837	0.6	1	2		2	2
3	PZE-103110996	chr3	171376412	0.6	1	2		2	2
3	PZE-103111478	chr3	171757954	0.9	1	2		2	2
3	PZE-103112740	chr3	172477014	0.3	1	2		2	2
3	PZE-103112970	chr3	172675399	0.5	1	2		2	2
3	PZE-103113658	chr3	173373645	0.7	1	2		2	2
3	PZE-103115047	chr3	174824503	0.3	1	2		2	2
3	PZE-103116056	chr3	175761982	0.3	1	2		2	2
3	PZE-103116584	chr3	175988805	0.3	1	2		2	2
3	PZE-103117225	chr3	176355159	0.3	1	2		2	2
3	SYN17589	chr3	176564751	0.4	1	2		2	2
3	PUT-163a-4628221-2094	chr3	176678535	0.4	1	2		2	2
3	SYN1546	chr3	176808777	0.4	1	2		2	2
3	PZE-103118627	chr3	177495313	0.9	1	2		2	2
3	PZE-103119085	chr3	178042239	0.3	1	2		2	2
3	PZE-103119407	chr3	178153402	0.3	1	2		2	2
3	PZE-103120879	chr3	179226701	0.6	1	2		2	2
3	SYN39105	chr3	179515933	0.7	1	2		2	2
3	PZE-103122953	chr3	180679608	0.6	1	2		2	2
3	SYN31222	chr3	181071019	0.9	1	2		2	2
3	SYN37002	chr3	181791896	0.3	1	2		2	2
3	PZE-103124964	chr3	182082245	0.3	1	2		2	2
3	PZE-103125173	chr3	182482515	1.5	1	2		2	2
3	PZE-103125803	chr3	183378880	0.5	1	2		2	2
3	PZE-103127218	chr3	184280193	0.3	1	2		2	2
3	PZE-103127574	chr3	184435036	0.3	1	2		2	2
3	SYN23233	chr3	184630418	0.3	1	2		2	2
3	SYN10650	chr3	185687306	0.6	1	2		2	2
3	PZE-103128818	chr3	185762894	0.3	1	2		2	2
3	SYN17780	chr3	186190505	0.3	1	2		2	2
3	PZE-103129425	chr3	186215613	0.8	1	2		2	2
3	SYN20509	chr3	186382026	0.6	1	2		2	2
3	SYN13414	chr3	187471602	0.3	1	2		2	2
3	SYN13421	chr3	187534680	0.3	1	2		2	2
3	PZA00494.2	chr3	187930027	0.9	1	2		2	2
3	SYN24165	chr3	189699414	0.3	1	2		2	2
3	PZE-103134006	chr3	189779857	0.8	1	2		2	2
3	PZE-103135820	chr3	191267201	2.2	1	2		2	2
3	PZE-103139833	chr3	195927321	0.3	1	2		2	2
3	SYN37388	chr3	195941604	0.3	1	2		2	2
3	SYN8914	chr3	196154519	0.5	0	2		2	2
3	PZE-103140932	chr3	196431146	0.3	1	2		2	2
3	PZE-103142091	chr3	197389609	0.3	1	2		2	2
3	PZE-103142386	chr3	197684297	0.3	1	2		2	2
3	SYN34419	chr3	199306749	0.5	1	2		2	2
3	PZE-103144159	chr3	199484261	0.3	1	2		2	2
3	PZE-103144525	chr3	199649667	0.6	1	2		2	2
3	SYN8113	chr3	201181444	1.7	1	2		2	2
3	SYN477	chr3	201064836	0.6	1	2		2	2
3	SYN32692	chr3	201324806	0.3	1	2		2	2
3	PZE-103147317	chr3	201603972	0.6	1	2		2	2
3	PZE-103147662	chr3	201932462	0.6	1	2		2	2
3	SYN31915	chr3	202069334	0.3	1	2		2	2
3	SYN31914	chr3	202070259	0.3	1	2		2	2
3	PZE-103148564	chr3	202542357	0.3	1	2		2	2
3	PZE-103148720	chr3	202762352	0.8	1	2		2	2
3	PZE-103149070	chr3	202838929	0.3	1	2		2	2
3	PZE-103149223	chr3	202928624	0.6	1	2		2	2
3	PZE-103150041	chr3	204289478	0.6	1	2		2	2
3	PZE-103150218	chr3	204462195	0.9	1	2		2	2
3	PUT-163a-60346254-2547	chr3	204473205	0.3	1	2		2	2
3	PZE-103151098	chr3	205007622	0.3	1	2		2	2
3	PZE-103151247	chr3	205146834	1.5	1	2		2	2
3	PZE-103151399	chr3	205260873	0.9	1	2		2	2
3	PZE-103151759	chr3	205395271	1.5	1	2		2	2
3	PZE-103153708	chr3	206844248	1.8	1	2		2	2
3	PZE-103155389	chr3	208044143	0.3	1	2		2	2
3	PZE-103155455	chr3	208063573	1.6	1	2		2	2
3	SYN36314	chr3	209904750	1.3	1	2		2	2
3	SYN31429	chr3	210749991	1.3	1	2		2	2
3	PZE-103159840	chr3	211123147	0.3	1	2		2	2
3	PZE-103160158	chr3	211230808	1	1	2		2	2
3	SYN1958	chr3	211950617	0.3	1	2		2	2
3	PZE-103161091	chr3	211968759	0.8	1	2		1	2
3	PUT-163a-86473168-4518	chr3	212156590	1	1	2		1	2
3	PZE-103162357	chr3	212706839	0.3	1	2		1	2
3	PZE-103162977	chr3	213416450	0.5	1	2		1	2
3	SYN10296	chr3	213608352	0.2	1	2		1	2
3	PZE-103163990	chr3	213804184	1.6	1	2		1	2
3	SYN35556	chr3	214753282	0.5	1	2		1	2
3	PZE-103165058	chr3	214795607	1.1	1	2		1	2
3	SYN36908	chr3	214899889	0.3	1	2		1	2
3	PZE-103165697	chr3	215087731	1.1	1	2		1	2
3	SYN33389	chr3	215470990	0.3	1	2		1	2
3	SYN30254	chr3	215763771	0.3	1	2		1	2
3	PZE-103166830	chr3	215787740	2.3	1	2		1	2
3	SYN29935	chr3	216255747	0.3	1	2		1	2
3	SYN29939	chr3	216270627	0.7	1	2		1	2
3	SYN19800	chr3	216593341	0.3	1	2		1	0
3	PZE-103168329	chr3	216884526	0.7	1	1		1	2
3	SYN484	chr3	217139286	1	1	1		1	2
3	PZE-103169160	chr3	217354617	0.2	1	1		1	2
3	PZE-103169263	chr3	217361538	0.2	1	1		1	2
3	SYN31522	chr3	217562977	1.9	1	1		1	2
3	PZE-103169902	chr3	217669035	0.5	3	1		1	2
3	SYN6785	chr3	217895507	0.3	3	1		1	2
3	SYN32259	chr3	218031572	1.9	3	1		1	2
3	SYN39304	chr3	218195343	0.6	0	1		1	2
3	SYN18035	chr3	219183047	1	1	1		1	2
3	PZE-103172406	chr3	219411814	0.5	3	1		1	2
3	SYN30135	chr3	219695215	1.4	2	1		1	2
3	PUT-163a-78073698-4081	chr3	219786401	0.3	2	1		1	2
3	PUT-163a-71331763-3192	chr3	219834845	0.3	2	1		1	2
3	PUT-163a-78087967-4211	chr3	220506868	0.3	2	1		1	2
3	SYN8979	chr3	220746621	0.8	2	1		1	2
3	PZA03360.1	chr3	221158246	2.3	2	1		1	2
3	SYN33530	chr3	221566671	0.3	2	1		1	2
3	PZE-103176050	chr3	221913481	0.3	2	1		1	2
3	SYN6990	chr3	222583565	0.3	2	1		1	2
3	SYN34351	chr3	222768757	0.3	0	1		1	0
3	SYN24268	chr3	223090872	0.3	2	1		1	2
3	PZE-103177271	chr3	223169198	0.3	2	1		1	2
3	PZE-103177974	chr3	223752352	0.5	2	1		1	2
3	PZE-103178060	chr3	223763365	0.8	2	1		1	2
3	SYNGENTA17199	chr3	223993667	0.3	2	1		1	2
3	PZE-103178597	chr3	224129579	1.4	2	1		1	2
3	SYN32844	chr3	224272036	0.3	2	1		1	2
3	PZE-103178956	chr3	224461560	0.5	2	1		1	2
3	PZE-103179207	chr3	224502756	0.3	2	1		1	2
3	ZM012337-0431	chr3	224622258	0.3	2	1		1	2
3	SYN4290	chr3	224687714	1	2	1		1	2
3	ZM003376-0242	chr3	225037917	0.8	2	1		1	2
3	SYN27420	chr3	225197774	1.6	2	1		1	2
3	SYN19635	chr3	225758702	0.4	2	1		1	2
3	SYN30474	chr3	225823264	0.5	2	1		1	2
3	PZE-103181733	chr3	226818268	1.3	2	1		1	2
3	PZE-103182291	chr3	227083822	0.3	2	1		1	2
3	PZE-103182399	chr3	227128965	1.4	2	1		1	2
3	PZE-103182817	chr3	227360535	0.3	2	1		1	2
3	SYN24597	chr3	227479012	0.3	2	1		1	2
3	SYN24589	chr3	227490610	0.6	2	1		1	2
3	SYN613	chr3	227824894	0.3	2	1		1	2
3	PZE-103183391	chr3	227827542	0.3	2	1		1	2
3	PZE-103183915	chr3	228655314	0.9	2	1		2	2
3	PZE-103184341	chr3	229131539	2.6	2	1		2	2
3	SYN4868	chr3	229382265	1.4	2	1		2	2
3	SYN32818	chr3	229648726	2.5	2	1		2	2
3	SYNGENTA4061	chr3	229873258	0.3	2	1		2	2
3	SYN1573	chr3	229902924	0.3	2	1		2	2
3	SYN1577	chr3	229994422	0.3	2	1		2	2
3	PZE-103185754	chr3	230182652	0.3	2	1		2	2
3	PZE-103185983	chr3	230339833	0.8	2	1		2	2
3	SYN38592	chr3	230393919	0.5	2	1		2	2
3	PZE-103187436	chr3	232044105	1	2	1		2	2
3	PZE-103186785	chr3	230993019	--	1	1		2	2
4	PZE-104000008	chr4	29441	0.3	2	2		1	2
4	SYN33197	chr4	695850	0.3	2	2		1	2
4	SYN33196	chr4	837802	2.1	2	2		1	2
4	PZE-104001186	chr4	1093747	0.5	2	2		1	2
4	PZE-104005482	chr4	1458931	0.3	2	2		1	2
4	PUT-163a-50332311-2214	chr4	1483058	0.5	2	2		1	2
4	PZE-104005607	chr4	1493100	0.3	2	2		1	2
4	PZE-104005668	chr4	1510591	0.8	2	2		1	1
4	SYN1611	chr4	1549150	3	2	2		1	1
4	SYN33007	chr4	2383428	0.3	2	2		1	1
4	SYN27469	chr4	2482323	0.3	2	2		1	1
4	SYN27477	chr4	2484516	0.6	2	2		1	1
4	PUT-163a-78115415-4344	chr4	2526167	0.5	2	2		1	1
4	PZE-104002805	chr4	2653924	0.3	2	2		1	1
4	PZE-104003099	chr4	2766471	0.5	2	2		1	1
4	SYN17721	chr4	2834811	0.8	2	2		1	1
4	SYN9500	chr4	2854808	0.3	2	2		0	0
4	SYN9499	chr4	2855080	2	2	2		1	1
4	SYNGENTA0009	chr4	3046940	0.8	2	2		1	1
4	PZE-104003833	chr4	3140718	0.3	2	2		1	1
4	PZE-104003895	chr4	3246126	0.3	2	2		1	1
4	PUT-163a-148946720-494	chr4	3257533	0.3	2	2		1	1
4	SYN1067	chr4	3458242	3	2	2		1	1
4	SYN24516	chr4	3753007	0.8	2	2		1	1
4	ZM013591-0465	chr4	3892482	1	2	2		1	1
4	PZE-104006034	chr4	4322559	2.5	2	2		1	1
4	SYN36769	chr4	4908092	0.8	2	2		1	1
4	SYN29176	chr4	5002598	0.4	2	2		1	1
4	SYNGENTA2238	chr4	5010683	0.3	2	2		1	1
4	SYN29995	chr4	5198472	0.9	2	2		1	1
4	SYN36225	chr4	5964840	3.2	2	2		1	1
4	PZE-104009638	chr4	6545029	1.1	2	2		1	1
4	PZE-104010129	chr4	7172555	0.6	2	2		1	1
4	PZE-104010195	chr4	7263920	0.3	2	2		1	1
4	SYN19801	chr4	7313892	0.3	2	2		1	1
4	PZE-104010389	chr4	7489332	0.3	2	2		1	1
4	PZE-104010434	chr4	7567350	2.2	2	2		1	1
4	PZE-104011108	chr4	9698448	2.5	2	2		1	1
4	PZE-104011522	chr4	10024531	1.6	2	2		1	1
4	PZE-104011716	chr4	10181663	0.6	2	1		1	1
4	PZE-104011831	chr4	10220935	0.6	2	1		1	1
4	SYN34571	chr4	10479567	2.7	2	1		1	1
4	PZE-104012758	chr4	10903835	1.1	2	1		2	1
4	PZE-104013117	chr4	11332088	0.5	2	1		2	1
4	SYN29656	chr4	11536795	3	2	1		2	1
4	PZE-104013529	chr4	11824245	0.7	2	1		2	1
4	PZE-104013627	chr4	11880030	0.3	2	1		2	1
4	PZE-104013918	chr4	12298232	0.3	2	1		2	1
4	PZE-104014229	chr4	13126554	0.6	2	1		2	1
4	ZM014391-0155	chr4	13164616	0.3	2	1		2	1
4	SYN12576	chr4	13688426	0.3	2	1		2	1
4	SYN31509	chr4	13947501	1.2	2	1		2	1
4	PZE-104014984	chr4	14349231	0.8	2	1		2	1
4	PZE-104015374	chr4	14725893	0.4	2	1		2	1
4	PZE-104015483	chr4	14856309	0.4	2	1		1	1
4	SYN13987	chr4	15298283	0.4	2	1		1	1
4	PZE-104015861	chr4	15529476	1.7	2	1		1	1
4	SYN16016	chr4	16787135	0.9	2	1		1	1
4	PZE-104017667	chr4	17489280	0.5	2	1		1	1
4	PZE-104017733	chr4	17500823	0.5	2	1		1	1
4	PZE-104018179	chr4	17983623	1.5	2	1		1	1
4	PUT-163a-29945048-1803	chr4	18223130	1.3	2	1		1	1
4	SYN24023	chr4	20739200	0.5	2	1		1	1
4	PZE-104019988	chr4	21220943	0.4	2	1		1	1
4	PZE-104020409	chr4	21673420	0.4	2	1		1	1
4	SYN15293	chr4	22142029	1.6	2	1		1	1
4	PZE-104021394	chr4	22981306	0.3	2	1		1	1
4	PZE-104021667	chr4	23190709	1.6	2	1		1	1
4	PZE-104023120	chr4	26129934	0.3	2	1		1	1
4	SYN5463	chr4	26611455	0.3	2	1		1	1
4	PZE-104024557	chr4	28350977	0.3	2	1		1	1
4	PUT-163a-78082681-4153	chr4	29793985	0.3	2	1		1	1
4	PZE-104025940	chr4	31070640	1.1	2	1		1	1
4	PZE-104026172	chr4	31245730	0.3	2	1		1	1
4	PZE-104028451	chr4	34267429	0.3	2	1		1	1
4	PZE-104029049	chr4	35097174	0.4	2	1		1	1
4	PZE-104031374	chr4	38022745	0.4	3	1		1	1
4	PZE-104032699	chr4	39780956	0.4	3	1		1	1
4	PZE-104032922	chr4	40522307	0.4	3	1		1	1
4	PZE-104033817	chr4	42261354	0.4	3	1		1	1
4	PZE-104033906	chr4	42367585	0.7	3	1		1	1
4	PZE-104034396	chr4	43154772	0.4	0	1		1	1
4	PZE-104042991	chr4	61338936	0.3	1	1		1	1
4	SYN25534	chr4	67022926	0.7	1	1		1	1
4	PZE-104047670	chr4	72244070	0.4	1	1		1	1
4	PZE-104049103	chr4	75508334	1.3	1	1		1	1
4	PZE-104064220	chr4	126645045	1	1	1		1	1
4	PZE-104066068	chr4	130619206	1.3	1	1		1	1
4	PZE-104069652	chr4	138739425	0.7	1	1		1	1
4	PZE-104071231	chr4	142207612	0.9	1	1		1	1
4	PZE-104071975	chr4	143081529	0.3	1	1		1	1
4	PZE-104073980	chr4	145870422	0.9	1	1		1	1
4	PZE-104075184	chr4	147721166	0.6	1	1		1	1
4	PZE-104076944	chr4	151478364	0.6	1	1		1	1
4	PZE-104077288	chr4	151712829	0.4	1	1		1	1
4	PZE-104078114	chr4	152435614	0.7	1	1		1	1
4	PZE-104078716	chr4	152947093	2.2	1	1		1	2
4	SYN13974	chr4	153535734	0.3	1	1		1	3
4	SYN13971	chr4	153630934	0.9	1	1		1	3
4	PZE-104080020	chr4	154262885	0.6	1	1		1	3
4	SYN22745	chr4	154688945	0.3	1	1		1	3
4	PZE-104081085	chr4	155527594	0.3	1	1		1	3
4	PZE-104081644	chr4	156024793	0.3	1	1		1	3
4	PZE-104082037	chr4	156384593	0.6	1	1		1	3
4	SYN2966	chr4	156517564	1.4	1	1		1	0
4	SYN2337	chr4	156958137	0.3	1	1		1	3
4	SYN9092	chr4	156993574	0.3	1	1		1	3
4	PZE-104083266	chr4	157204011	0.7	1	1		1	3
4	PZE-104083434	chr4	157481753	0.7	1	1		1	3
4	PZE-104083827	chr4	157911888	0.7	1	1		1	1
4	PZE-104084021	chr4	158029888	0.7	1	1		1	3
4	SYN4681	chr4	158143692	2.6	1	1		1	3
4	PZE-104086374	chr4	160568696	1.3	1	1		1	3
4	PZE-104086510	chr4	161036454	0.4	1	1		1	2
4	PZE-104086726	chr4	161148001	0.4	1	1		1	2
4	PZE-104086845	chr4	161308354	1.5	1	1		1	2
4	PZE-104087413	chr4	162255467	0.4	1	1		1	2
4	PZE-104087791	chr4	162582369	0.6	1	1		1	2
4	PZE-104088242	chr4	163271469	0.3	1	1		1	2
4	PZE-104088728	chr4	163780051	0.3	1	1		1	2
4	PZE-104088837	chr4	163854931	0.3	1	1		1	2
4	PZE-104088871	chr4	163896709	0.5	1	1		1	2
4	PZE-104090196	chr4	165989487	0.8	1	1		1	2
4	PZE-104090782	chr4	166875919	0.3	2	1		1	2
4	SYN1892	chr4	166922358	0.3	2	1		1	2
4	PUT-163a-18170189-1352	chr4	167081664	0.3	2	1		1	2
4	PZE-104092771	chr4	168832447	0.3	2	1		1	2
4	SYN8266	chr4	169214682	0.3	2	1		1	2
4	PZE-104093384	chr4	169960496	0.6	2	1		1	2
4	PZE-104094015	chr4	170809311	0.3	2	1		1	2
4	PZE-104094429	chr4	171363632	1.4	2	1		1	2
4	PZE-104094762	chr4	171637900	0.6	2	1		1	2
4	PZE-104095589	chr4	171918130	0.3	2	1		1	2
4	PZE-104095774	chr4	172089690	0.3	2	1		1	2
4	PZE-104096024	chr4	172687259	0.6	3	1		1	2
4	PZE-104096826	chr4	173305813	1	3	1		1	2
4	PZE-104097424	chr4	173808632	0.3	3	1		1	2
4	PZE-104097755	chr4	174041123	1	3	1		1	2
4	PZE-104098648	chr4	175135414	1.2	3	1		1	2
4	PZE-104099048	chr4	175379156	0.8	3	1		1	2
4	PZE-104100822	chr4	177434367	0.3	0	1		1	2
4	PZE-104101436	chr4	178037813	0.3	3	1		1	2
4	SYNGENTA12906	chr4	178579214	0.9	3	1		1	2
4	PZE-104102206	chr4	178597407	0.6	3	1		1	1
4	PZE-104102278	chr4	178656580	0.9	0	1		1	1
4	PZE-104102768	chr4	178889523	0.3	3	1		1	1
4	PZE-104103112	chr4	179618154	0.9	3	1		1	1
4	PZE-104103346	chr4	179709400	0.3	3	1		1	1
4	PZE-104103509	chr4	179792920	0.3	0	1		1	1
4	PZE-104103584	chr4	179799354	0.3	0	1		1	1
4	SYN15395	chr4	180200773	0.9	3	1		1	1
4	PZE-104104032	chr4	180272042	0.6	0	1		1	1
4	PZE-104104111	chr4	180428825	0.3	3	1		1	1
4	SYN2308	chr4	181057497	0.3	3	1		1	1
4	PZE-104104931	chr4	181257388	1.5	0	1		1	1
4	PZE-100002478	chr0	0	1.5	2	1		1	1
4	SYNGENTA6284	chr4	182009253	0.6	2	1		1	1
4	PUT-163a-74242290-3670	chr4	182056708	0.3	2	1		1	1
4	PZE-104106212	chr4	182327441	1.2	2	1		1	1
4	PZE-104107791	chr4	184481240	0.8	2	1		1	1
4	SYN34551	chr4	184893396	2.1	2	1		1	1
4	PZE-104108639	chr4	185335895	0.4	2	1		1	1
4	PZE-104108678	chr4	185386930	0.4	2	1		1	1
4	PZE-104108766	chr4	185468720	0.7	2	1		1	1
4	PUT-163a-13388743-219	chr4	185522892	0.2	2	1		1	1
4	PZE-104108929	chr4	185530375	0.8	2	1		1	1
4	PZE-104109208	chr4	185654787	0.3	2	1		1	1
4	PZE-104109431	chr4	185726464	0.3	2	1		1	1
4	SYN27339	chr4	186039473	0.3	2	1		1	1
4	SYN27337	chr4	186164053	0.5	2	1		1	1
4	PZE-104110312	chr4	186590896	1.3	2	1		1	1
4	PZE-104112214	chr4	187268769	0.6	2	1		1	1
4	SYN3579	chr4	188314565	0.3	2	1		1	1
4	PZE-104112784	chr4	188069441	0.6	2	1		1	1
4	PZE-104113269	chr4	188487198	0.6	2	1		1	1
4	PZE-104113987	chr4	189279931	0.5	2	1		1	1
4	PZE-104114501	chr4	189905893	0.5	2	1		1	1
4	PZE-104114785	chr4	190372771	1.1	2	1		1	1
4	PZE-104115096	chr4	190679094	0.5	2	1		1	1
4	PZE-104115252	chr4	190962483	0.5	2	1		1	1
4	PZE-104115947	chr4	191633946	0.9	2	1		1	1
4	PZE-104116480	chr4	192260390	0.3	2	1		1	1
4	SYN1804	chr4	195011397	0.3	2	1		1	1
4	PZE-104118540	chr4	195218266	0.3	2	1		1	1
4	SYN21295	chr4	195623989	0.3	2	1		1	1
4	PZE-104119291	chr4	196241009	0.6	2	1		1	1
4	PZE-104123124	chr4	200185698	0.6	2	1		1	1
4	PZE-104123290	chr4	200332969	0.5	2	1		1	1
4	PZE-104127476	chr4	206363703	0.4	2	1		1	1
4	SYN39010	chr4	217098063	0.4	0	1		1	1
4	PZE-104136550	chr4	222742761	0.4	3	1		1	1
4	PZE-104138833	chr4	226195470	1	1	1		1	1
4	PZE-104139891	chr4	227888955	0.3	1	1		1	1
4	PZE-104140347	chr4	228627417	0.7	1	1		1	1
4	PZE-104141018	chr4	229344081	0.3	1	2		1	1
4	SYN29804	chr4	230192954	0.6	1	2		1	1
4	PZE-104142446	chr4	231035991	0.3	1	2		1	1
4	PZE-104142840	chr4	231406733	1.4	1	2		1	1
4	PZE-104143114	chr4	231621392	0.8	1	2		1	1
4	PZE-104143542	chr4	232139827	0.5	1	2		1	1
4	SYN11079	chr4	232940688	0.3	1	2		1	1
4	PZE-104146078	chr4	234424114	0.9	1	2		0	1
4	PZE-104146692	chr4	234650911	0.6	1	2		3	1
4	PZE-104146806	chr4	234825352	0.6	1	2		3	1
4	SYN9319	chr4	234828089	0.9	1	2		3	1
4	PZE-104147192	chr4	235086024	0.6	1	2		3	1
4	PZE-104148010	chr4	235337214	1.7	1	3		3	1
4	PZE-104148574	chr4	235704291	0.3	1	3		3	1
4	PZE-104148659	chr4	235721814	0.6	1	0		0	1
4	SYN24017	chr4	236214229	0.6	1	3		3	1
4	SYN23995	chr4	236169120	2.8	1	2		3	1
4	PZE-104150374	chr4	236858667	0.6	1	2		3	1
4	PZE-104150856	chr4	236951169	0.9	1	2		0	1
4	PZE-104151042	chr4	237034276	0.8	1	2		3	1
4	SYN7941	chr4	237442689	2.4	1	2		0	1
4	SYN7921	chr4	237453178	2.8	1	2		0	1
4	SYN7916	chr4	237523122	1.2	1	2		3	1
4	SYN14603	chr4	237680069	0.3	1	2		1	1
4	PZE-104152590	chr4	237692857	0.3	1	2		3	1
4	SYN19935	chr4	237775703	1	1	2		0	1
4	SYN19936	chr4	237776709	3.4	1	2		3	1
4	PZE-104153704	chr4	238278327	0.5	1	2		3	2
4	SYN7817	chr4	238320876	0.3	1	2		0	2
4	SYN7819	chr4	238362957	0.5	1	2		3	2
4	SYN1366	chr4	238471954	0.3	1	2		3	2
4	PZE-104154469	chr4	238758660	0.3	1	2		0	2
4	PZE-104154700	chr4	238963086	2.3	1	2		3	2
4	SYN26006	chr4	239141481	1.1	1	3		3	2
4	PUT-163a-148956747-550	chr4	239153867	0.8	1	0		0	2
4	SYN39223	chr4	239370397	0.3	1	3		3	2
4	SYN29063	chr4	239407636	1.5	1	0		0	2
4	SYN16460	chr4	239487615	1.8	1	3		3	2
4	PZE-104156376	chr4	239690748	1.1	1	3		3	2
4	SYN21393	chr4	239784156	0.5	1	3		3	2
4	PZE-104156892	chr4	239937010	0.6	1	3		3	2
4	PZE-104157101	chr4	240116608	0.6	1	3		3	2
4	PZE-104157368	chr4	240245730	0.6	1	3		3	2
4	SYN8790	chr4	240336675	--	1	3		3	2
5	PZE-105000063	chr5	80997	3.9	1	2		2	2
5	PZE-105002659	chr5	1844009	2.7	1	2		2	2
5	PZE-105003814	chr5	2274686	0.5	1	2		2	2
5	SYN33739	chr5	2308699	1	1	2		2	2
5	SYN36925	chr5	2361135	1.7	1	2		2	2
5	SYN15172	chr5	2745560	0.5	1	2		2	2
5	SYNGENTA16952	chr5	2795538	0.3	1	2		2	2
5	SYN537	chr5	2795884	0.5	2	2		2	2
5	SYN541	chr5	2805104	0.5	2	2		2	2
5	SYN22678	chr5	3038486	0.3	2	2		2	2
5	PUT-163a-60350823-2645	chr5	3207080	1.8	2	2		2	2
5	PUT-163a-148987187-689	chr5	3430778	2.7	2	2		2	2
5	SYNGENTA1674	chr5	3727431	0.3	2	2		2	2
5	SYN30362	chr5	3779649	1.4	2	2		2	2
5	SYN524	chr5	4253688	0.8	2	2		2	2
5	SYN7885	chr5	4365864	2.8	2	2		2	2
5	PZA00089.3	chr5	5289919	1.1	2	2		2	2
5	SYN12682	chr5	5379460	0.3	2	2		2	2
5	PZE-105012348	chr5	5384211	0.5	2	2		2	2
5	SYN12678	chr5	5435218	1.2	2	2		2	2
5	SYN985	chr5	5548623	0.4	2	2		2	2
5	SYN983	chr5	5577711	0.8	2	2		2	2
5	PZE-105013394	chr5	5797091	2.5	2	2		2	2
5	PZE-105014159	chr5	6143314	6.4	2	2		1	2
5	SYN14969	chr5	6879392	1.1	1	2		1	2
5	SYN8016	chr5	7113567	0.3	1	2		1	2
5	PZE-105016573	chr5	7255440	0.3	1	2		1	2
5	SYN28825	chr5	7359208	0.3	1	2		1	2
5	PZE-105017042	chr5	7526121	1.1	1	2		1	2
5	PZE-105017202	chr5	7573972	1.8	1	2		1	2
5	PZE-105017975	chr5	7866947	0.3	1	2		1	2
5	SYN38862	chr5	8460075	0.3	1	2		1	2
5	SYN23466	chr5	8507009	0.3	1	2		1	2
5	SYN23474	chr5	8622764	0.3	1	2		1	2
5	SYN5918	chr5	8698729	0.3	1	2		1	2
5	PZE-105019316	chr5	8769345	0.8	1	2		1	2
5	SYN37539	chr5	9473494	1.1	1	2		1	2
5	SYN33205	chr5	9662329	0.5	1	2		1	2
5	SYN38240	chr5	9951664	0.3	1	2		1	2
5	PZE-105020816	chr5	10009468	1.3	1	2		1	2
5	SYN38234	chr5	10091198	0.5	1	2		1	2
5	PZB00188.2	chr5	10101413	0.8	1	2		1	2
5	PZE-105021328	chr5	10173381	0.3	1	2		1	2
5	PZE-105021606	chr5	10231851	0.5	1	2		1	2
5	SYN30171	chr5	10418184	0.5	1	2		1	2
5	PZE-105022090	chr5	10674245	0.5	1	1		1	2
5	PZA03244.1	chr5	10797882	0.3	1	1		1	2
5	PZE-105022483	chr5	10954752	0.3	1	1		1	2
5	SYN20845	chr5	11394867	0.3	1	1		1	2
5	SYN905	chr5	11692193	0.6	1	1		1	2
5	PZE-105023654	chr5	11881091	2.6	1	1		1	2
5	PZE-105024195	chr5	11949754	0.5	1	3		1	2
5	PZE-105024891	chr5	12383704	1.2	1	2		1	2
5	PZE-105025087	chr5	12551694	0.3	1	2		1	2
5	PZE-105025482	chr5	13083647	0.3	1	2		1	2
5	PZE-105025787	chr5	13189787	0.2	1	2		1	2
5	SYN14823	chr5	13280512	0.8	1	2		1	2
5	PZE-105026164	chr5	13313388	0.9	1	2		1	2
5	SYN1692	chr5	13410368	0.9	1	2		1	2
5	SYN28817	chr5	14021173	0.6	1	2		1	3
5	PZE-105027793	chr5	14199864	1.3	1	2		1	0
5	PZE-105027983	chr5	14476823	1.3	1	2		1	3
5	SYN11234	chr5	14608681	0.3	1	2		1	2
5	SYNGENTA4119	chr5	14760498	1	1	2		1	3
5	PZE-105028662	chr5	14841088	0.7	1	2		2	3
5	SYN16499	chr5	15206848	1.1	1	2		2	3
5	SYN8482	chr5	15547214	0.3	1	2		1	3
5	SYN16312	chr5	15802868	0.4	1	2		1	3
5	PUT-163a-76012755-3733	chr5	16218516	0.4	1	2		1	3
5	SYN33294	chr5	16303939	1.2	1	2		1	3
5	PZE-105031680	chr5	17228020	0.9	1	2		1	0
5	PZE-105033869	chr5	19055653	0.5	1	2		1	0
5	PZE-105033935	chr5	19188761	1.7	1	2		1	3
5	SYN10089	chr5	19461971	0.5	1	2		1	3
5	PZE-105034376	chr5	19528084	0.5	1	2		1	3
5	PZE-105034635	chr5	19676185	0.9	1	2		1	0
5	PZE-105034878	chr5	19779727	1.9	1	2		1	3
5	PZE-105037853	chr5	22761912	2.3	1	1		1	1
5	SYN27691	chr5	23018639	0.5	1	1		1	1
5	PZE-105038171	chr5	23034786	0.5	1	1		1	1
5	SYN19625	chr5	26594842	0.4	1	1		1	1
5	PZE-105041994	chr5	28123586	0.4	1	1		1	1
5	PZE-105042657	chr5	29905532	0.4	1	1		1	1
5	PZE-105043237	chr5	30601839	0.4	1	1		1	1
5	PZE-105044798	chr5	32353014	0.7	1	1		1	1
5	SYN13829	chr5	33786852	0.7	1	1		1	1
5	SYN35470	chr5	35711079	0.7	1	1		1	1
5	PZE-105047243	chr5	36547855	0.4	1	1		1	1
5	PZE-105049367	chr5	40835436	0.4	1	1		1	1
5	PZE-105050668	chr5	43564055	0.4	1	1		1	1
5	SYN13538	chr5	46537550	0.4	1	1		1	1
5	PZE-105053122	chr5	48678478	0.4	1	1		1	1
5	PZE-105053370	chr5	48896791	0.4	1	1		1	1
5	PZE-105053583	chr5	49254327	0.7	1	1		1	1
5	PZE-105054694	chr5	51493513	1.4	1	1		1	1
5	PZE-105054875	chr5	51888752	0.9	1	1		1	1
5	SYN1653	chr5	56215693	1.3	1	1		1	1
5	SYN24318	chr5	58753531	0.6	1	1		1	1
5	PZE-105060568	chr5	59468435	1.3	1	1		1	1
5	PHM1870.20	chr5	60002398	1.8	1	1		1	1
5	PZE-105061593	chr5	60536582	0.6	1	1		1	1
5	PZE-105061749	chr5	60799597	0.3	1	1		1	1
5	PZE-105062787	chr5	62027988	0.3	1	1		1	1
5	PZE-105063037	chr5	62272464	0.3	1	1		1	1
5	PZE-105063137	chr5	62604388	0.9	1	1		1	1
5	PZE-105064380	chr5	64775140	0.9	1	1		1	1
5	PZE-105065011	chr5	66031418	0.5	1	1		1	1
5	PUT-163a-78082563-4151	chr5	67511662	0.4	1	1		1	1
5	SYN38041	chr5	68397212	0.7	1	1		1	1
5	PZE-105066782	chr5	68871549	1.8	1	1		1	1
5	PZE-105067019	chr5	69304781	0.4	1	1		1	1
5	PZE-105068464	chr5	71263651	0.5	1	1		1	1
5	SYN30934	chr5	74344451	1.1	1	1		1	1
5	SYN9337	chr5	76382632	0.7	1	1		1	1
5	PZE-105072012	chr5	76679626	0.7	1	1		1	1
5	PZE-105072574	chr5	77433997	0.6	1	1		1	1
5	PZE-105072737	chr5	77750221	0.6	1	1		1	1
5	SYNGENTA17262	chr5	77920659	0.6	1	1		1	1
5	PZE-105073055	chr5	78309561	0.6	1	1		1	1
5	PZE-105073590	chr5	79857039	0.3	1	1		1	1
5	PZE-105074076	chr5	80828757	0.3	1	1		1	1
5	PZE-105074487	chr5	81794957	0.3	1	1		1	1
5	PZE-105074605	chr5	81862959	0.4	1	1		1	1
5	PZE-105076131	chr5	84134693	0.4	1	1		1	1
5	PZE-105077097	chr5	86074618	0.8	1	1		1	1
5	PZE-105078418	chr5	88889453	0.4	1	1		1	1
5	SYN5556	chr5	92355235	0.5	1	1		1	1
5	PZE-105091442	chr5	129223404	1.5	1	1		1	1
5	PZE-105092220	chr5	131435275	0.7	1	1		1	1
5	PZE-105092783	chr5	133332323	1.1	1	1		1	1
5	PZE-105098019	chr5	144574260	0.9	1	1		1	1
5	PZE-105098055	chr5	144585556	0.5	1	1		1	1
5	PZE-105099516	chr5	147687542	0.4	1	1		1	1
5	PZE-105100361	chr5	150275315	0.4	1	1		1	1
5	PZE-105100878	chr5	151473557	0.4	1	1		1	1
5	PZE-105100991	chr5	151631510	0.8	1	1		1	1
5	PZE-105101098	chr5	151712665	0.4	1	1		1	1
5	PZE-105102580	chr5	154992946	0.4	1	1		1	1
5	PZE-105104436	chr5	158692292	0.4	1	1		1	1
5	PZE-105104882	chr5	159332728	0.5	1	1		1	1
5	PZE-105105266	chr5	159929251	1	0	1		1	0
5	PZE-105107131	chr5	163610440	0.3	2	1		1	1
5	SYN1394	chr5	163740991	1	2	1		1	1
5	PZE-105107370	chr5	163940933	0.3	2	1		1	1
5	PZE-105108222	chr5	164859092	0.3	2	1		1	1
5	PZE-105108264	chr5	164842617	0.3	2	1		1	1
5	SYN38246	chr5	164998592	0.3	2	1		1	1
5	SYN16673	chr5	165320944	0.6	2	1		1	1
5	PUT-163a-29945603-1815	chr5	167062100	0.5	1	1		1	1
5	PZE-105110597	chr5	167598552	0.3	1	1		1	1
5	PZE-105110627	chr5	167663594	0.5	1	1		1	1
5	PZE-105111861	chr5	168852762	1	1	1		1	1
5	SYN32709	chr5	169171613	0.3	1	1		1	1
5	PZA03536.1	chr5	169668984	0.3	1	1		1	1
5	PZE-105113048	chr5	169875266	0.9	1	1		1	1
5	SYN1256	chr5	170065271	1.1	1	1		1	1
5	PZE-105114075	chr5	170972568	1.5	2	1		1	1
5	PZE-105114330	chr5	171176022	0.4	2	1		1	1
5	PZE-105114522	chr5	171269222	0.4	2	1		1	1
5	PZE-105114875	chr5	171705135	0.4	2	1		1	1
5	PZE-105114980	chr5	171890172	1.3	2	1		1	1
5	PZE-105115795	chr5	172810787	0.3	2	1		1	1
5	PZE-105115809	chr5	172812247	0.3	2	1		1	1
5	SYN34982	chr5	174114018	0.3	2	1		1	1
5	SYN37199	chr5	174620235	1.8	2	1		1	1
5	SYN34523	chr5	175594044	1.4	2	1		1	1
5	SYN31798	chr5	175620124	0.5	2	1		1	1
5	PZE-105119257	chr5	175730890	0.4	2	1		1	1
5	PZE-105119526	chr5	176108814	0.7	2	1		1	1
5	PZD00056.3	chr5	177231965	0.5	2	1		1	1
5	SYN8807	chr5	178243950	0.5	2	1		1	1
5	PZE-105122421	chr5	178948448	0.7	2	1		1	1
5	PZE-105123021	chr5	179932513	0.5	2	1		1	1
5	SYN5396	chr5	180737118	0.6	2	1		1	1
5	PZE-105124202	chr5	181014434	0.6	2	1		1	1
5	SYN1146	chr5	183149204	1.1	2	1		1	1
5	PZE-105126747	chr5	184161821	0.3	2	1		1	1
5	PZE-105127896	chr5	185408499	0.3	2	1		1	1
5	PZE-105128174	chr5	185536719	0.6	2	1		1	1
5	PZE-105128697	chr5	185771762	1.3	2	1		1	1
5	PZE-105129571	chr5	186735620	0.7	2	1		1	1
5	PZE-105130181	chr5	186942908	0.3	2	1		1	1
5	SYN16485	chr5	188389404	0.3	2	1		1	1
5	SYNGENTA6857	chr5	188459078	0.9	2	1		1	1
5	SYN10270	chr5	188660453	0.8	2	1		1	2
5	SYN38255	chr5	190748078	0.3	2	1		1	1
5	SYN34063	chr5	191627736	0.5	2	0		0	1
5	PUT-163a-16918459-994	chr5	192167634	0.6	2	1		1	1
5	PZE-105138502	chr5	193554706	0.3	2	1		1	1
5	SYN29254	chr5	194109325	0.3	2	1		1	1
5	SYN32731	chr5	194708523	0.3	2	1		1	1
5	PZE-105141540	chr5	196145254	0.6	2	1		1	1
5	PZE-105142195	chr5	196554418	0.3	2	1		1	1
5	PZE-105143573	chr5	197842083	0.4	2	1		1	1
5	PZE-105146188	chr5	199380293	0.4	2	1		1	1
5	PZE-105148186	chr5	200598221	1.3	2	1		1	1
5	PZE-105151610	chr5	202826833	0.2	2	1		1	1
5	PUT-163a-76015427-3762	chr5	203036479	0.2	2	1		1	1
5	SYN22059	chr5	203210846	0.2	2	1		1	1
5	SYN24776	chr5	203614042	0.2	2	1		1	1
5	SYN24779	chr5	203630893	0.2	2	1		1	1
5	SYN24650	chr5	203803539	0.2	2	1		1	1
5	SYN21716	chr5	204087098	0.6	2	1		1	1
5	PZE-105154136	chr5	204390033	1.2	2	1		1	1
5	PZE-105154164	chr5	204549411	0.2	2	1		1	1
5	SYN1879	chr5	204589957	0.5	2	1		1	1
5	PUT-163a-149088205-888	chr5	204822022	0.5	2	1		1	1
5	SYN7958	chr5	204759879	0.3	2	1		1	1
5	SYN1933	chr5	204605899	0.3	2	1		1	1
5	SYN22218	chr5	204909106	3.1	2	1		1	1
5	PZE-105156703	chr5	205551109	0.5	2	1		1	1
5	PZE-105156902	chr5	205565899	0.8	2	1		1	1
5	PZE-105157516	chr5	205833315	0.3	2	1		1	1
5	PUT-163a-148940529-436	chr5	206015749	1.6	2	1		1	1
5	PZE-105158958	chr5	206614618	0.6	3	1		1	1
5	SYNGENTA13993	chr5	206852004	1.2	1	1		1	1
5	PZE-105160752	chr5	207511788	2	1	1		1	1
5	PZE-105162073	chr5	208101492	1	1	1		1	1
5	PZE-105162601	chr5	208175090	0.5	2	1		1	1
5	PZE-105163594	chr5	208430805	2.2	2	1		1	1
5	PZE-105165114	chr5	208961769	0.3	2	1		2	1
5	PZE-105165346	chr5	209002292	0.3	2	1		2	1
5	PZE-105165903	chr5	209685412	1.3	2	1		2	1
5	SYN21851	chr5	209867354	0.5	2	1		2	1
5	PZE-105166634	chr5	210022600	0.2	2	1		2	1
5	PZE-105166788	chr5	210105452	0.5	2	1		2	1
5	PZA00448.6	chr5	210299967	1.3	2	1		2	1
5	SYN29192	chr5	210691247	1.8	2	1		2	1
5	SYN9391	chr5	211167837	0.5	2	1		2	1
5	PZE-105169513	chr5	211280004	0.5	2	1		2	1
5	PZE-105169654	chr5	211321377	5.2	2	2		2	1
5	SYN18054	chr5	211939039	0.8	1	2		2	1
5	SYNGENTA12996	chr5	212028560	0.5	1	2		2	1
5	PZE-105171924	chr5	212204526	1	1	2		2	1
5	PZE-105172533	chr5	212593313	0.9	1	2		2	1
5	SYN35259	chr5	212748047	0.3	1	2		2	1
5	SYN35257	chr5	212784362	1.1	1	2		2	1
5	SYN35258	chr5	212818816	0.8	1	2		2	1
5	SYN9176	chr5	213003999	0.5	1	2		2	2
5	SYN9183	chr5	213058307	1.7	1	2		2	2
5	SYN2908	chr5	213281432	0.8	1	2		2	2
5	SYN9403	chr5	213350273	0.5	1	2		2	2
5	SYN37237	chr5	213538081	1.3	1	2		2	2
5	SYN25255	chr5	213726940	0.5	1	2		2	2
5	SYN25256	chr5	213747685	0.5	1	2		2	2
5	PUT-163a-26557367-1607	chr5	213908503	1.7	1	2		2	2
5	PZA00433.3	chr5	214074859	5.4	1	2		2	2
5	SYN33410	chr5	214283992	2.2	1	2		2	2
5	ZM005841-0400	chr5	214622731	2.4	1	2		2	2
5	SYN31315	chr5	215013706	0.5	1	2		2	2
5	SYN31311	chr5	215055578	2.6	1	2		2	2
5	PZE-105179864	chr5	215342366	0.3	1	2		2	2
5	SYN22415	chr5	215359150	0.3	1	2		2	2
5	SYN32963	chr5	215487863	1.1	1	2		2	2
5	ZM013596-0337	chr5	215561169	2.2	1	2		2	2
5	PUT-163a-78087119-4200	chr5	215659822	0.5	1	2		2	2
5	PZE-105180966	chr5	215818932	0.8	1	2		2	2
5	PZE-105181205	chr5	215925304	1.7	1	2		2	2
5	PZE-105181352	chr5	215991421	0.3	1	2		2	2
5	SYN11304	chr5	216076618	0.6	1	2		2	2
5	PZE-105181691	chr5	216219076	--	1	1		2	2
6	PZE-106000078	chr6	269596	0.8	1	1		2	2
6	PZE-106000399	chr6	793903	0.2	1	1		2	2
6	ZM013640-0373	chr6	2043652	0.2	1	1		2	2
6	PZA00606.3	chr6	2395840	0.5	1	1		2	2
6	SYN20094	chr6	3188798	0.2	1	1		2	2
6	SYN30158	chr6	3428482	0.2	1	1		2	2
6	SYN13486	chr6	3973896	3	1	1		2	2
6	PZE-106003733	chr6	4607882	0.3	1	1		2	2
6	PZE-106003964	chr6	4888582	0.3	1	1		2	2
6	PZE-106004067	chr6	5147681	0.4	1	1		2	2
6	PZE-106004214	chr6	5441740	0.4	1	1		2	2
6	PUT-163a-94473612-4863	chr6	6268078	1.3	1	1		2	2
6	PZE-106005744	chr6	7038488	0.4	1	1		2	2
6	PZE-106005833	chr6	7045264	1.5	1	1		2	2
6	PZE-106006254	chr6	8029168	2	1	1		2	2
6	SYNGENTA10927	chr6	8142397	0.6	1	1		2	2
6	PZE-106006917	chr6	9149251	0.3	1	1		2	2
6	PZE-106007216	chr6	9911746	0.7	1	1		2	2
6	PZE-106014750	chr6	13006205	2.4	1	1		2	2
6	PZE-106020151	chr6	14462004	1.7	1	1		2	2
6	PZE-106021096	chr6	18155761	0.4	1	1		2	2
6	PZE-106020490	chr6	16143879	0.3	1	1		2	2
6	PZE-106008139	chr6	23525249	0.6	1	1		2	2
6	PZE-106008617	chr6	24610573	0.3	1	1		2	2
6	PZE-106009742	chr6	27500967	0.3	1	1		2	2
6	PZE-106010000	chr6	28071987	0.4	1	1		2	2
6	SYN36834	chr6	28144832	0.4	1	1		2	2
6	PZE-106011066	chr6	29799492	0.7	1	1		2	2
6	PZE-106012204	chr6	31601533	0.5	1	1		2	2
6	PZE-106013540	chr6	34603600	0.5	1	1		2	2
6	PZE-106013969	chr6	35061156	1.1	1	1		2	2
6	PZE-106014981	chr6	36361756	3.9	1	1		2	2
6	PUT-163a-60339906-2392	chr6	41236671	0.4	1	1		2	2
6	PZA03120.1	chr6	57538273	0.7	1	1		2	2
6	PZE-106025048	chr6	59879975	0.4	1	1		2	2
6	PZE-106028002	chr6	66656628	0.3	1	1		2	2
6	PZE-106028298	chr6	67270390	0.9	1	1		2	2
6	PZE-106034023	chr6	79550936	0.3	1	1		2	2
6	PZE-106034829	chr6	81620996	0.8	1	1		2	2
6	PZE-106037314	chr6	85211749	0.8	1	1		2	2
6	PZE-106037935	chr6	86179751	0.8	1	1		2	2
6	PZE-106038428	chr6	86496672	0.6	1	1		2	2
6	PZE-106039480	chr6	88100851	0.3	1	1		2	2
6	SYN21081	chr6	88591972	0.4	1	1		2	2
6	PZE-106039942	chr6	88695394	0.4	1	1		2	2
6	PZE-106040279	chr6	88907571	1.2	1	1		2	2
6	PZE-106040991	chr6	89403767	0.6	1	1		2	2
6	PZE-106041437	chr6	90545997	0.6	1	1		2	2
6	SYN26240	chr6	91632667	0.3	1	1		2	2
6	PZE-106042198	chr6	91643101	0.3	1	1		2	2
6	PZE-106042232	chr6	91646266	0.3	1	1		2	2
6	PUT-163a-16919742-1037	chr6	92996480	0.5	1	1		2	2
6	PZE-106043389	chr6	93237120	0.4	1	1		2	2
6	SYN2967	chr6	93501070	0.3	0	1		2	2
6	SYN29005	chr6	94646386	1.1	1	1		2	2
6	PZE-106045672	chr6	94990876	0.4	1	1		2	2
6	SYN4237	chr6	95319841	0.4	1	1		2	2
6	SYN12571	chr6	95602982	2	1	1		2	2
6	PZE-106047147	chr6	96559678	0.9	1	1		2	2
6	PZE-106047652	chr6	96880264	0.3	1	1		2	2
6	PZE-106047841	chr6	96924975	0.7	1	1		2	2
6	PZE-106048524	chr6	97383013	0.7	1	1		2	2
6	PZE-106048775	chr6	97804848	0.9	1	1		2	2
6	PZE-106048958	chr6	97913220	0.3	1	1		2	2
6	PZE-106049203	chr6	98092885	0.3	1	1		2	2
6	PZE-106049462	chr6	98574753	0.3	1	1		2	2
6	PZE-106049590	chr6	98623605	0.3	1	1		2	2
6	PZE-106049782	chr6	99128125	0.3	1	1		2	2
6	PZE-106050301	chr6	100105277	0.3	1	1		2	2
6	PZE-106050436	chr6	100142707	0.3	1	1		2	2
6	SYN30046	chr6	102199565	0.6	1	1		2	2
6	PZE-106051814	chr6	102602724	1.2	1	1		2	2
6	SYN10502	chr6	103128518	0.3	1	1		2	2
6	PZE-106052507	chr6	103133895	0.3	1	1		2	2
6	PUT-163a-78112211-4308	chr6	103440074	0.3	1	1		2	2
6	PZE-106053251	chr6	103604345	0.3	1	1		2	2
6	PZE-106053439	chr6	103795209	0.5	1	1		2	2
6	SYN27070	chr6	104269683	0.8	1	1		2	2
6	PZE-106054425	chr6	105045847	0.3	1	1		2	2
6	PZE-106054622	chr6	105126452	0.3	1	1		2	2
6	PZE-106054842	chr6	105341725	0.6	1	1		2	2
6	PZE-106055125	chr6	105538377	0.3	1	1		2	2
6	PZE-106055351	chr6	105753687	0.3	1	1		2	2
6	SYN12887	chr6	106469194	0.3	1	1		2	2
6	PZE-106058198	chr6	107095754	0.9	1	1		2	2
6	PZE-106059724	chr6	108345895	0.6	1	1		2	2
6	PUT-163a-60400367-3023	chr6	109092499	2.5	1	1		2	2
6	PZE-106061431	chr6	112214318	0.6	1	1		2	2
6	SYN30628	chr6	112349791	0.3	1	1		2	2
6	PZE-106061581	chr6	112368422	0.3	1	1		2	2
6	PZE-106065229	chr6	117528844	0.3	1	2		2	2
6	PZE-106067224	chr6	120055556	0.3	1	2		2	2
6	PZE-106067621	chr6	120607596	0.6	1	2		2	2
6	PZE-106067891	chr6	120850512	0.6	1	2		2	2
6	SYN33780	chr6	127767239	0.3	1	2		2	2
6	PZE-106072416	chr6	128062043	0.5	1	2		2	2
6	SYN9841	chr6	128160370	0.3	1	2		2	2
6	SYN24366	chr6	129471538	0.3	1	2		2	2
6	PZE-106074333	chr6	129841055	0.3	1	1		2	2
6	PZE-106074560	chr6	129964430	0.3	1	1		2	2
6	SYN6709	chr6	130598345	0.3	1	1		2	2
6	PZE-106075616	chr6	130927669	0.3	1	1		2	2
6	SYN3818	chr6	131358442	0.3	1	1		2	2
6	ZM015165-0299	chr6	131958845	0.6	1	1		2	2
6	PZE-106077002	chr6	132421967	0.3	1	1		2	2
6	PZE-106077036	chr6	132431129	0.3	1	1		2	2
6	PZA00250.1	chr6	132889427	0.3	1	1		2	2
6	SYN14488	chr6	133667973	0.3	1	1		2	2
6	PZE-106079041	chr6	134849492	0.5	1	1		2	2
6	SYN5039	chr6	135782168	0.3	1	1		2	2
6	SYN37990	chr6	137493693	0.7	1	1		2	2
6	PZE-106082357	chr6	139590976	1.1	1	1		2	2
6	SYN5212	chr6	139879564	0.4	1	1		2	2
6	PZE-106083873	chr6	141080410	0.3	1	1		2	2
6	SYN22010	chr6	141864206	0.3	1	1		2	2
6	SYN26383	chr6	142347038	0.6	1	1		2	2
6	SYN30967	chr6	142657643	0.3	1	1		2	2
6	SYN30969	chr6	142661555	0.3	0	1		2	2
6	SYN31372	chr6	142817773	0.3	1	1		2	2
6	PZE-106086131	chr6	143297300	0.3	1	1		2	2
6	SYN22017	chr6	143959534	0.3	1	1		2	2
6	SYN22020	chr6	143982679	0.3	1	1		2	2
6	PZE-106087551	chr6	145079810	0.5	1	1		2	2
6	PZE-106088716	chr6	146233924	1.1	1	1		2	2
6	PZE-106089888	chr6	147060300	0.3	1	1		2	2
6	PZE-106090503	chr6	147446537	0.8	1	1		2	2
6	PUT-163a-93281684-4843	chr6	147656140	0.4	1	1		2	2
6	SYN4646	chr6	147717038	0.4	1	1		2	1
6	SYN29381	chr6	147883931	0.4	1	1		2	1
6	SYN29380	chr6	147910200	1.2	1	1		2	1
6	SYN37017	chr6	148245269	0.3	1	1		2	1
6	PZE-106092244	chr6	148372002	0.4	1	1		2	1
6	PZE-106092386	chr6	148530168	0.4	1	1		2	1
6	PZE-106094435	chr6	149683854	0.4	1	1		2	1
6	PUT-163a-94477459-4890	chr6	149823628	2	1	1		2	1
6	PZE-106095396	chr6	150588022	1.4	1	1		2	1
6	SYN11825	chr6	150804545	1.3	1	1		2	1
6	PZE-106097861	chr6	151578968	1.2	1	1		2	1
6	SYN16935	chr6	152277265	0.4	1	1		2	1
6	PZE-106098906	chr6	152459743	0.7	1	1		2	1
6	SYNGENTA5950	chr6	153239951	0.3	1	1		2	1
6	PZE-106100504	chr6	153264786	1.2	1	1		2	1
6	PZE-106100715	chr6	153308161	0.5	1	1		2	1
6	SYN21476	chr6	153875429	0.5	1	1		2	1
6	PZE-106102395	chr6	154326722	1.3	1	1		2	1
6	PZE-106102975	chr6	154882403	0.2	1	1		2	1
6	PZE-106103665	chr6	155177651	0.5	1	1		2	1
6	PZE-106103896	chr6	155255780	1.3	1	1		2	1
6	SYN22480	chr6	155452505	1.9	1	1		2	1
6	PZE-106106004	chr6	156275895	0.8	1	1		2	1
6	PZE-106105801	chr6	156215907	0.8	1	1		2	1
6	PZE-106106224	chr6	156397371	0.3	1	1		2	1
6	PZE-106106442	chr6	156521281	0.3	1	1		2	1
6	SYNGENTA10922	chr6	156592881	1.2	1	1		2	1
6	SYN22097	chr6	156881620	0.3	1	1		2	1
6	SYN22112	chr6	156928123	0.5	1	1		2	1
6	PUT-163a-60339740-2390	chr6	157024972	0.6	1	1		2	1
6	PZE-106108125	chr6	157325669	0.6	1	1		2	1
6	PZE-106108243	chr6	157412747	0.8	1	1		2	1
6	SYN4003	chr6	157738168	1.8	1	1		2	1
6	SYN19178	chr6	158267002	0.3	1	1		2	1
6	SYN19161	chr6	158403902	0.8	1	1		2	1
6	SYN10772	chr6	158474616	0.9	1	1		2	1
6	SYN4181	chr6	158652765	0.3	1	1		2	1
6	PZE-106111835	chr6	159404894	0.3	1	1		2	1
6	PZE-106111961	chr6	159471535	0.9	1	1		2	1
6	SYN26189	chr6	159623893	0.6	1	1		2	1
6	PZE-106112449	chr6	159681296	1.2	1	1		2	1
6	SYN21356	chr6	160000436	0.3	1	1		2	1
6	PUT-163a-148949704-504	chr6	160034313	1.4	1	1		2	1
6	PZE-106114021	chr6	160332253	1.1	1	1		2	1
6	SYN21329	chr6	160608612	0.3	1	1		2	1
6	SYN21314	chr6	160625378	0.3	1	1		2	1
6	SYN23743	chr6	161012335	0.3	1	1		2	1
6	PZE-106115254	chr6	161369509	0.3	1	1		2	1
6	PUT-163a-88756199-4581	chr6	161416279	0.8	1	1		2	1
6	SYN32875	chr6	161548179	0.3	1	1		2	1
6	PZE-106116148	chr6	161728913	0.5	1	1		2	1
6	SYN3838	chr6	161863765	5.5	1	1		2	1
6	PUT-163a-60338619-2360	chr6	162186556	0.6	1	1		2	1
6	PZE-106119113	chr6	162643617	0.4	1	1		2	1
6	SYN22988	chr6	162727984	1.5	1	1		2	1
6	PUT-163a-78074902-4096	chr6	163011289	0.9	1	1		2	1
6	PZE-106121504	chr6	163666608	0.6	1	1		2	1
6	SYN13325	chr6	163817046	0.3	1	1		2	1
6	SYN13308	chr6	163835586	0.9	1	1		2	1
6	SYN13333	chr6	163860725	0.3	1	1		2	1
6	SYN12700	chr6	163973888	2.2	1	1		2	1
6	PZE-106123512	chr6	164559683	0.3	1	1		2	1
6	SYN19437	chr6	164678359	0.6	1	1		2	1
6	SYN19447	chr6	164772775	1.8	1	1		2	1
6	PZE-106124297	chr6	164797615	0.5	1	1		2	1
6	SYN10686	chr6	164846481	1	1	1		2	1
6	SYN30008	chr6	165015685	0.5	1	1		2	1
6	SYN11198	chr6	165092438	0.3	1	1		2	1
6	SYN11202	chr6	165162296	1.6	1	1		2	1
6	SYN4309	chr6	165288675	0.5	1	1		2	1
6	SYNGENTA11851	chr6	165632414	0.5	1	1		2	1
6	SYN22597	chr6	165806991	0.3	1	1		2	0
6	SYN38609	chr6	165941397	0.5	1	1		2	1
6	PZE-106127973	chr6	166168043	1.3	1	1		2	1
6	PZE-106128641	chr6	166631089	0.2	1	1		2	1
6	SYN28507	chr6	166821959	0.8	1	1		2	1
6	PZE-106128992	chr6	166828427	0.3	1	1		2	1
6	SYN28550	chr6	166899075	1	1	1		2	1
6	PHM5529.4	chr6	167018795	0.3	1	1		2	1
6	SYNGENTA17006	chr6	167430425	0.5	1	1		2	1
6	PZE-106131184	chr6	167702353	0.8	1	1		2	1
6	PZE-106130505	chr6	167982389	--	1	1		2	1
7	PZE-107000059	chr7	32899	0.8	2	1		3	1
7	PZE-107000362	chr7	773148	1	2	1		3	1
7	SYN4997	chr7	1141702	0.8	2	1		3	1
7	SYN10739	chr7	1267536	1.3	2	1		2	1
7	SYN10738	chr7	1297354	2.7	2	1		2	1
7	PZE-107002161	chr7	1928844	1.5	2	1		2	1
7	SYN24974	chr7	2134682	2.8	2	1		2	1
7	PZE-107003187	chr7	2461393	1.3	2	1		2	1
7	SYNGENTA14861	chr7	2582513	1	2	1		2	1
7	PZE-107003481	chr7	2616628	3.9	2	1		2	1
7	SYN24439	chr7	2963677	3.1	2	1		2	1
7	SYN23973	chr7	3182249	0.9	2	1		2	1
7	PZE-107005556	chr7	3824391	1	2	1		2	1
7	PZE-107005832	chr7	4064919	0.9	2	1		2	1
7	SYN39290	chr7	4078710	0.9	2	1		2	1
7	PZB01083.4	chr7	4236601	0.6	2	1		2	1
7	PZE-107006511	chr7	4680339	0.3	2	1		2	1
7	SYN37961	chr7	4795874	0.5	2	1		2	1
7	SYN21561	chr7	4891484	0.3	2	1		2	1
7	SYN21565	chr7	4902305	0.3	2	1		2	1
7	PZE-107007133	chr7	4957394	2.5	2	1		2	1
7	SYN15673	chr7	5038167	0.5	2	2		2	1
7	SYN15679	chr7	5039248	0.5	2	2		2	1
7	SYN4754	chr7	5127062	6.3	2	2		2	1
7	PZE-107008696	chr7	5516475	1.8	2	2		2	1
7	SYN36033	chr7	6221165	1.3	2	2		2	1
7	PZE-107010082	chr7	6550521	0.4	2	2		2	1
7	SYN30813	chr7	6918866	0.4	2	2		2	1
7	SYN19836	chr7	7462912	0.3	2	2		2	1
7	SYN21861	chr7	7507004	1.1	2	1		2	1
7	PZE-107011423	chr7	7955099	0.6	2	1		2	1
7	SYN4531	chr7	8050929	0.4	2	1		2	1
7	SYN25005	chr7	8267186	0.4	2	1		2	1
7	SYN25000	chr7	8305436	0.9	2	1		2	1
7	SYN3977	chr7	8902989	0.9	2	1		2	1
7	SYN18118	chr7	9197820	0.6	2	1		1	1
7	PZB02215.4	chr7	9257494	0.8	2	1		1	1
7	SYN36572	chr7	9329135	0.3	2	1		1	1
7	SYN36579	chr7	9329883	0.6	2	1		1	1
7	PZE-107013546	chr7	9916088	0.6	2	1		1	1
7	PZE-107014197	chr7	10691389	0.3	2	1		1	1
7	PZE-107014250	chr7	10695449	0.6	2	1		1	1
7	PUT-163a-78122842-4411	chr7	11152383	0.3	2	1		1	1
7	PZE-107014986	chr7	11664806	1.1	2	1		1	1
7	PZE-107016552	chr7	13959219	1.3	2	1		1	1
7	PZB01612.3	chr7	14464664	0.3	2	1		1	1
7	PZE-107018579	chr7	16466667	0.3	2	1		1	1
7	PZE-107019073	chr7	17309059	1.1	2	1		1	1
7	PZA00256.16	chr7	17520123	0.5	2	1		1	1
7	PZE-107019984	chr7	18610559	0.5	1	1		1	1
7	SYN19191	chr7	19624832	0.3	1	1		1	1
7	PZE-107020997	chr7	20202164	0.3	1	1		1	1
7	PZE-107021145	chr7	20551013	0.3	1	1		1	1
7	SYN5031	chr7	21144586	0.7	1	1		1	1
7	PUT-163a-149086982-884	chr7	21799369	0.4	1	1		1	1
7	PZE-107028977	chr7	35082315	0.4	1	1		1	1
7	PZE-107030268	chr7	38896014	0.4	1	1		1	1
7	PZE-107030613	chr7	39524731	0.4	1	1		1	1
7	PZE-107031861	chr7	41462864	0.4	1	1		1	1
7	PZE-107040594	chr7	79332832	1.8	1	1		1	1
7	PUT-163a-76914695-4004	chr7	100241732	1.1	1	1		1	1
7	PZE-107051275	chr7	100623751	1.1	1	1		1	1
7	PZE-107052711	chr7	103537211	0.8	1	1		1	1
7	PZE-107055216	chr7	106998697	1.7	1	1		1	1
7	PZE-107055764	chr7	107819811	0.7	1	1		1	1
7	SYN16186	chr7	108386571	1	1	1		1	1
7	PZE-107056842	chr7	109054487	1	1	1		1	1
7	PZE-107057301	chr7	109544172	0.4	1	1		1	1
7	PUT-163a-16926213-1140	chr7	109728151	0.4	1	1		1	1
7	PZE-107060656	chr7	116385084	0.8	1	1		1	1
7	PZE-107061187	chr7	117375677	0.8	1	1		1	1
7	SYN17287	chr7	119042427	0.5	1	1		1	1
7	SYN18567	chr7	121013900	0.8	1	1		1	1
7	SYN38588	chr7	121316500	0.3	1	1		1	1
7	SYN13239	chr7	121574874	0.3	1	1		1	1
7	SYN17969	chr7	122540432	2.6	1	1		1	1
7	PZE-107067144	chr7	123848624	0.3	1	2		1	1
7	PZE-107067262	chr7	124144853	0.3	1	2		1	1
7	PZE-107067841	chr7	124701088	0.8	1	2		1	1
7	PZE-107068204	chr7	124872680	0.5	1	2		1	1
7	PZE-107068543	chr7	125322629	1.4	1	2		1	1
7	PZE-107071282	chr7	127585138	1.2	1	2		1	1
7	SYN28758	chr7	129967283	2.1	1	2		1	1
7	PZE-107075734	chr7	131038051	0.6	1	2		1	1
7	SYN35079	chr7	132632787	0.3	1	2		1	1
7	PZE-107077770	chr7	132731569	1.1	1	2		1	1
7	SYN32297	chr7	133374241	0.5	1	2		1	1
7	SYN8219	chr7	134008946	0.3	1	2		1	1
7	SYN22403	chr7	134080247	0.6	1	2		1	1
7	SYN22401	chr7	134099896	2.8	1	2		1	1
7	PUT-163a-148967576-625	chr7	136148703	0.3	2	2		1	1
7	PZE-107081140	chr7	136025724	0.6	2	2		1	1
7	PZE-107083353	chr7	125535180	0.3	2	2		1	1
7	PZE-107084353	chr7	139761005	0.5	2	2		1	1
7	PZE-107084939	chr7	140710290	1.3	2	2		1	1
7	SYN6950	chr7	141641089	0.3	2	2		1	1
7	SYN22164	chr7	141825209	0.3	2	2		1	1
7	PZE-107087372	chr7	142726091	1.8	2	2		1	1
7	SYN12242	chr7	145215880	0.7	2	2		1	1
7	PZE-107090646	chr7	145729915	0.7	2	2		1	1
7	SYN14333	chr7	146239473	1.1	2	2		1	1
7	SYN32262	chr7	146489081	0.3	2	2		1	1
7	PZE-107092533	chr7	147204978	0.3	2	2		1	1
7	ZM013281-0173	chr7	147380774	0.6	2	2		1	1
7	SYN14780	chr7	148182076	1.7	2	2		1	1
7	PZE-107094576	chr7	149903835	1.6	2	2		1	1
7	PZE-107096055	chr7	151959790	0.3	2	2		1	1
7	SYN5120	chr7	152255027	0.6	2	2		1	1
7	SYN32318	chr7	152453564	0.6	2	2		1	1
7	SYN5208	chr7	152778126	0.3	2	2		1	1
7	PZE-107098128	chr7	153285819	0.5	2	2		1	1
7	SYN18026	chr7	153821238	0.3	2	2		1	1
7	PZE-107098845	chr7	153831527	0.5	2	2		1	1
7	PZE-107099226	chr7	154190809	0.8	2	2		1	1
7	PUT-163a-13198758-193	chr7	154456657	0.8	2	2		1	1
7	SYN3465	chr7	155745285	0.3	2	2		1	1
7	PZE-107102206	chr7	156205049	0.3	2	2		1	1
7	SYN3658	chr7	156577168	0.3	2	2		1	1
7	SYN13262	chr7	156738654	0.9	2	2		1	2
7	PZE-107104709	chr7	157440679	1.6	2	1		1	2
7	SYN17085	chr7	157571444	0.4	2	1		1	2
7	PUT-163a-148949777-506	chr7	157602034	0.4	2	1		1	2
7	PZE-107106251	chr7	158218500	0.6	2	1		1	2
7	PZE-107106355	chr7	158240559	0.3	2	1		1	2
7	PZE-107106472	chr7	158299978	1.5	2	1		1	2
7	SYN5308	chr7	158961661	2.2	2	1		1	2
7	PZE-107108200	chr7	159759568	0.6	2	1		1	2
7	SYN12174	chr7	159856573	1.1	2	1		1	2
7	PZE-107108975	chr7	160102117	0.3	2	1		1	2
7	PZE-107109512	chr7	160234574	0.8	2	1		0	2
7	PZE-107110131	chr7	160558323	1.6	2	1		1	1
7	PZE-107110616	chr7	160753439	0.3	2	2		1	1
7	PZE-107110721	chr7	160776301	0.3	2	2		1	1
7	PZE-107110823	chr7	160815326	0.3	2	2		1	1
7	PZE-107110984	chr7	161120572	0.5	2	2		2	1
7	PZE-107111253	chr7	161345428	0.3	2	2		2	1
7	SYNGENTA3646	chr7	161620067	0.5	2	2		2	1
7	PUT-163a-93017150-4839	chr7	161700308	0.3	2	2		2	1
7	PZE-107112903	chr7	161948016	0.6	2	2		2	1
7	PZE-107113180	chr7	162036118	0.3	2	2		2	1
7	PUT-163a-93012953-4804	chr7	162155226	1.3	2	2		2	1
7	SYN8374	chr7	162342158	0.4	2	2		2	1
7	PZA03544.3	chr7	162810949	1.6	2	2		2	1
7	SYN22854	chr7	163926862	0.3	2	2		2	1
7	PZE-107116723	chr7	164071283	0.6	2	2		2	1
7	PZE-107117400	chr7	164663604	0.8	2	2		2	1
7	SYN7521	chr7	164825106	0.6	2	2		2	1
7	PZE-107118905	chr7	165317404	0.3	2	2		2	1
7	SYN13036	chr7	165383998	0.6	2	2		2	1
7	SYN13029	chr7	165503006	0.7	2	2		2	2
7	SYN10108	chr7	165748459	1.3	2	2		2	2
7	SYN19370	chr7	165838214	0.5	2	2		2	2
7	PZE-107120325	chr7	165849015	0.8	2	2		2	2
7	SYN12703	chr7	166159242	0.3	2	2		2	2
7	PZE-107121307	chr7	166565966	0.9	2	2		2	3
7	PZE-107121900	chr7	166858577	7	2	1		2	2
7	SYN12246	chr7	168084208	0.6	2	2		2	2
7	SYNGENTA6303	chr7	168090539	0.8	2	2		2	2
7	SYN3262	chr7	168201483	0.3	2	2		2	2
7	PZE-107124880	chr7	168215993	0.8	2	2		2	2
7	SYNGENTA5469	chr7	168683334	0.6	2	2		2	2
7	PZE-107126296	chr7	168922493	1.7	2	2		2	2
7	SYN21243	chr7	170101155	4	2	2		2	2
7	PZE-107128048	chr7	170397546	1.3	2	2		2	2
7	PZE-107128672	chr7	170656978	2.7	2	2		2	2
7	PZA00695.2	chr7	171232863	0.7	1	1		2	2
7	PZE-107130520	chr7	171744590	0.3	1	1		2	2
7	PZE-107130789	chr7	171926341	1.5	1	1		2	2
7	PZE-107131010	chr7	172114568	3.2	1	1		1	2
7	PZE-107132427	chr7	172725270	0.6	1	1		1	2
7	PZE-107132730	chr7	172751212	0.3	1	1		1	2
7	PZE-107132828	chr7	172778289	0.6	1	1		1	2
7	PZE-107132981	chr7	172877675	1.1	1	1		1	2
7	PZE-107133750	chr7	173185199	0.6	1	1		1	2
7	SYN4568	chr7	173251613	0.6	1	1		1	2
7	PZE-107134212	chr7	173322947	0.3	1	1		1	2
7	PZE-107134294	chr7	173424260	1.2	1	1		1	1
7	PZA00103.20	chr7	173489499	1.5	1	1		1	1
7	ZM013211-0786	chr7	173807648	0.5	1	1		1	1
7	PZE-107135769	chr7	173951579	1.3	1	1		1	1
7	SYN34644	chr7	174326363	0.3	1	1		1	1
7	SYN34653	chr7	174359101	0.3	1	1		1	1
7	PUT-163a-148942056-449	chr7	174506330	0.5	1	1		1	1
7	ZM013744-0177	chr7	174519072	0.3	1	1		1	1
7	PZE-107136629	chr7	174537456	0.5	1	1		1	1
7	PZA00424.1	chr7	174785900	1.3	1	1		1	1
7	PZE-107137587	chr7	175206869	--	1	1		1	1
8	PZA02388.1	chr8	169137	1	1	1		2	1
8	PZE-108000683	chr8	775241	3.5	1	1		2	1
8	PUT-163a-78076151-4108	chr8	1523752	6.7	1	1		2	1
8	PZE-108002634	chr8	2792594	2.2	1	1		2	1
8	PZE-108002846	chr8	3045582	1.8	1	1		2	1
8	SYN17934	chr8	3348774	0.9	1	1		2	1
8	SYN33566	chr8	3796036	0.6	2	1		2	1
8	PZA-002174002	chr8	4176433	0.6	2	1		2	1
8	SYN17657	chr8	4259034	4.5	2	1		2	1
8	SYN3170	chr8	4514385	0.9	2	1		2	0
8	SYN12532	chr8	4792459	4.4	2	1		2	2
8	PZE-108005561	chr8	5605177	0.3	2	1		2	2
8	SYN3883	chr8	6023323	0.3	2	2		2	2
8	SYN10427	chr8	6584683	0.3	2	2		2	2
8	SYN13070	chr8	6850744	0.3	2	2		2	2
8	PZE-108007013	chr8	7039437	0.5	2	1		2	2
8	PUT-163a-60398609-2977	chr8	7981897	1.3	2	1		2	2
8	SYN11623	chr8	8293664	0.5	2	1		2	2
8	PZE-108008327	chr8	8357059	1.6	2	1		2	2
8	PZE-108008540	chr8	8557707	2.8	2	1		2	2
8	SYN18173	chr8	8823395	0.3	2	1		2	2
8	PZE-108009087	chr8	8922771	0.3	2	1		2	2
8	PZE-108009323	chr8	9921338	0.3	2	1		2	2
8	PZE-108009431	chr8	10000278	1.9	2	1		2	2
8	SYNGENTA12653	chr8	10073852	0.3	2	1		2	2
8	PZE-108009886	chr8	10298432	0.5	2	1		2	2
8	PZE-108010180	chr8	10760848	3.9	2	1		2	2
8	PZE-108010908	chr8	11504308	1.4	2	2		2	2
8	SYN18480	chr8	12194887	0.3	2	2		2	2
8	PZE-108011901	chr8	12274147	1.5	2	2		2	2
8	SYN34358	chr8	12794090	0.4	2	2		2	2
8	PZE-108012841	chr8	12989194	1.4	2	2		2	2
8	SYN3278	chr8	13203852	0.8	2	2		2	2
8	PUT-163a-88753790-4562	chr8	13596862	0.3	2	2		2	2
8	SYN27945	chr8	14065315	0.4	2	2		2	2
8	SYN7786	chr8	14591552	0.4	2	2		2	2
8	PZE-108015281	chr8	14837731	0.5	2	2		2	2
8	PZE-108016243	chr8	15985128	0.3	2	2		2	2
8	SYN34055	chr8	15987103	1.9	2	2		2	2
8	SYN23097	chr8	16442995	1	2	2		2	2
8	PZE-108017417	chr8	17052796	0.9	2	2		2	2
8	PZE-108017470	chr8	17058319	0.9	2	2		2	2
8	PZE-108018250	chr8	17383010	0.6	2	2		2	2
8	PZE-108019468	chr8	18224191	0.6	2	2		2	2
8	PZE-108019050	chr8	18428996	0.9	2	2		2	2
8	PZE-108018898	chr8	18447399	0.3	2	2		2	2
8	PZE-108018598	chr8	18896226	0.6	2	2		2	2
8	PZE-108020413	chr8	19550800	0.3	2	2		2	2
8	PZE-108020885	chr8	19853220	0.3	2	2		2	2
8	PZE-108021167	chr8	20084931	1.1	2	2		2	2
8	SYN16954	chr8	20516781	0.3	2	2		2	2
8	PZE-108021658	chr8	20669778	0.5	2	2		2	2
8	PZE-108021947	chr8	20815351	1.6	2	2		2	2
8	SYN17577	chr8	21148154	0.9	2	2		2	2
8	SYN35861	chr8	22173115	0.5	2	2		2	2
8	SYN3488	chr8	22676233	0.5	2	2		2	2
8	PZE-108024116	chr8	22796774	0.5	2	2		2	2
8	PZE-108024389	chr8	22986167	0.5	2	2		2	2
8	PUT-163a-78080238-4136	chr8	23771448	0.3	2	2		2	2
8	PZE-108025294	chr8	23988429	1	2	2		2	2
8	PZE-108025700	chr8	24473634	0.6	2	2		2	2
8	PZE-108027003	chr8	27649565	0.4	2	2		2	2
8	PZE-108032639	chr8	38412621	1.1	2	2		2	2
8	PZE-108042026	chr8	68976451	0.7	2	2		2	2
8	SYN2881	chr8	72933805	0.3	2	2		2	2
8	PZE-108044901	chr8	74660572	0.3	2	2		2	2
8	PZE-108045302	chr8	74986341	0.7	2	2		2	2
8	PZE-108046911	chr8	78409229	0.3	2	2		2	2
8	PUT-163a-18163705-1263	chr8	90791109	0.5	2	2		2	2
8	SYN35929	chr8	91778430	0.5	2	2		2	1
8	PZE-108053479	chr8	95301909	0.5	2	2		2	1
8	PZE-108053763	chr8	95745862	0.3	2	2		2	1
8	PZE-108053920	chr8	95954149	0.3	2	2		2	1
8	PZE-108054157	chr8	96270536	0.5	2	2		2	1
8	PZE-108054246	chr8	96446509	1.1	1	2		2	1
8	PZE-108056041	chr8	100949938	0.3	1	2		2	1
8	SYN17872	chr8	101237704	0.9	1	2		2	1
8	PZE-108056919	chr8	101958829	0.3	1	2		2	1
8	PZE-108057679	chr8	102932176	0.3	1	2		2	1
8	PZE-108059307	chr8	105907461	0.3	1	2		2	1
8	PZE-108059457	chr8	106237050	0.7	1	2		2	1
8	PZE-108059579	chr8	106675160	0.3	1	2		2	1
8	PZE-108061285	chr8	109865523	1	1	2		2	1
8	PZE-108062045	chr8	111045038	0.3	1	2		2	1
8	PZE-108062259	chr8	111194445	0.3	1	2		2	1
8	PZE-108062506	chr8	111726522	0.3	1	2		2	1
8	PZE-108062772	chr8	112311645	0.6	1	2		2	1
8	PZE-108063375	chr8	113283528	1.7	2	2		2	1
8	PZA03012.12	chr8	116625185	1	2	2		2	1
8	PZE-108065993	chr8	117761504	1.5	2	2		2	1
8	SYN27931	chr8	118187901	0.4	2	2		2	1
8	SYN7185	chr8	118858179	0.7	2	2		2	1
8	PZE-108067697	chr8	119374813	0.8	2	2		2	1
8	SYN3437	chr8	120459721	0.7	2	2		2	1
8	PZE-108069441	chr8	121902532	2.4	2	2		2	1
8	PZB01201.1	chr8	124656440	0.8	2	2		2	1
8	PZE-108074135	chr8	129386872	0.3	2	2		2	1
8	PZE-108075933	chr8	131353512	0.4	2	2		2	1
8	PZE-108076649	chr8	132045267	0.5	2	2		2	1
8	PZE-108077747	chr8	133312993	0.3	2	2		2	1
8	PZE-108078363	chr8	134071648	0.3	2	2		2	1
8	PZE-108078660	chr8	134491560	0.3	2	2		2	1
8	PZE-108079547	chr8	135777304	0.7	2	2		2	1
8	PZE-108080223	chr8	136395521	1	2	2		2	1
8	PZE-108084035	chr8	141209049	0.7	2	2		2	2
8	PZE-108087204	chr8	144880569	0.7	2	2		2	2
8	PZE-108088139	chr8	145528171	1.4	2	2		2	2
8	PZE-108089922	chr8	146925575	0.4	2	2		2	2
8	PZA03652.2	chr8	147726297	0.8	2	2		2	2
8	PUT-163a-18172270-1381	chr8	149037965	0.9	2	2		2	2
8	PZE-108092331	chr8	149304728	0.3	2	2		2	2
8	PZE-108092728	chr8	149801530	0.3	2	2		2	2
8	PZE-108093993	chr8	150727222	0.3	2	2		2	2
8	PZE-108094417	chr8	151194035	0.6	2	2		2	2
8	PZE-108094767	chr8	151274991	0.3	2	2		2	2
8	PZE-108095145	chr8	151594723	0.3	2	2		2	2
8	PZE-108097446	chr8	153085827	1.2	2	2		2	2
8	PZE-108099598	chr8	155901873	0.3	2	2		2	2
8	PZE-108099840	chr8	155979665	0.3	2	2		2	2
8	PUT-163a-78076181-4111	chr8	156374379	0.3	2	2		2	2
8	PZE-108100566	chr8	156491271	0.5	2	2		2	2
8	PZE-108101784	chr8	157469391	0.5	2	2		2	2
8	PZE-108102490	chr8	157963615	1.6	2	2		2	2
8	PZE-108103951	chr8	159388825	0.3	2	2		2	2
8	PZE-108104106	chr8	159399266	0.3	2	2		2	2
8	PZE-108105136	chr8	159948099	0.6	2	2		2	2
8	PZE-108105216	chr8	159952552	0.3	2	2		2	2
8	PZE-108105699	chr8	160099019	0.3	2	2		2	2
8	PZE-108105960	chr8	160237274	0.3	2	2		2	2
8	PZE-108106212	chr8	160388589	0.3	2	2		2	2
8	SYN32660	chr8	160392337	0.6	2	2		2	2
8	SYN18336	chr8	161078519	1	2	2		2	2
8	SYN27238	chr8	161106730	1.1	2	2		2	2
8	PZE-108107671	chr8	161543406	0.3	2	2		2	2
8	PZE-108108062	chr8	161711284	0.5	2	2		2	2
8	SYN4201	chr8	161753552	0.3	2	2		2	2
8	PZE-108108690	chr8	162185412	2.1	2	2		2	2
8	PZE-108109731	chr8	162751626	1.6	2	2		2	2
8	PZE-108110802	chr8	163582477	0.3	2	2		0	2
8	PZE-108110939	chr8	163724207	0.3	2	2		2	2
8	PZE-108111057	chr8	163735603	0.3	2	2		2	2
8	PZE-108111723	chr8	164027537	1.3	2	2		2	2
8	SYN23758	chr8	164180887	1.3	2	2		2	2
8	PZA00460.8	chr8	164859649	3.3	2	2		2	2
8	SYN32177	chr8	165268442	0.3	2	2		2	2
8	PZE-108114666	chr8	165282237	0.3	2	2		2	2
8	SYNGENTA6461	chr8	165351024	0.4	2	2		2	2
8	SYN23809	chr8	165402769	0.4	2	2		2	2
[truncated: 385 more rows]
