# Supplementary material for: QTG-Miner aids rapid dissection of the genetic base of tassel branch number in maize
Source: Nat Commun. 2023 Aug 26;14:5232. doi: 10.1038/s41467-023-41022-1 (PMC10460418; doi:10.1038/s41467-023-41022-1)
Supplement: Supplementary file 10 — Supplementary Data 7 [file 41467_2023_41022_MOESM10_ESM.xlsx]

## Sheet: K22_CI7_map
Supplementary Data 7. Genotype information of single QTL-paired RILs derived from inbred lines K22 and CI7
chr_num	name	chr	pos_m	pos_g	12RIL0757	12RIL0625
1	PZE-101000083	chr1	239225	0.3	1	2
1	PZE-101000301	chr1	613257	0.8	1	2
1	SYN10558	chr1	1957167	0.3	1	2
1	PZE-101001107	chr1	2043319	0.5	1	2
1	SYN13279	chr1	2088034	0.8	1	2
1	SYN13282	chr1	2091746	0.5	1	2
1	PZE-101001280	chr1	2306521	0.3	1	2
1	PUT-163a-5499487-2275	chr1	2538655	0.8	1	2
1	SYN35330	chr1	2736027	0.3	1	2
1	SYN38932	chr1	2784009	2.9	1	2
1	SYNGENTA17310	chr1	3130961	0.3	1	2
1	SYN30742	chr1	3181742	0.6	1	2
1	PZE-101003115	chr1	3356688	0.3	1	2
1	SYN9381	chr1	3365031	1.7	1	2
1	SYN11494	chr1	3708114	0.3	1	2
1	SYN11493	chr1	3708518	0.8	1	2
1	SYN7383	chr1	4444071	1.1	1	2
1	SYN7378	chr1	4603919	0.3	1	2
1	SYN10711	chr1	4765903	0.6	1	2
1	ZM013498-0200	chr1	5002749	3.9	1	2
1	SYN36146	chr1	5338021	1.5	1	2
1	PZB00919.1	chr1	5380468	2.7	1	2
1	PZE-101009163	chr1	5653264	2.3	1	2
1	SYN6322	chr1	6193258	0.6	1	2
1	PUT-163a-148991740-713	chr1	6547110	0.9	1	2
1	ZM012984-0229	chr1	6838726	1.3	1	2
1	SYN13399	chr1	7488803	0.9	1	2
1	PZE-101013772	chr1	7861023	0.3	1	2
1	SYN6740	chr1	8136157	1.4	1	2
1	SYN35551	chr1	8351500	0.4	1	2
1	SYN11901	chr1	8515602	0.4	1	2
1	PZE-101015469	chr1	8633468	0.4	1	2
1	SYN6209	chr1	8979420	0.8	1	2
1	PZA00731.7	chr1	9304303	1.2	1	2
1	SYN14140	chr1	9397533	0.7	1	2
1	PZE-101016971	chr1	9435372	1.2	1	2
1	PZE-101017581	chr1	9992169	0.5	1	2
1	PZE-101018023	chr1	10533553	0.4	1	2
1	PZE-101018214	chr1	10580378	2.2	1	2
1	PZE-101019350	chr1	11114825	0.5	1	2
1	PZE-101019767	chr1	11532836	0.5	1	2
1	PZE-101020116	chr1	11951194	1.2	1	2
1	SYN33821	chr1	12189001	0.3	1	2
1	PZE-101021308	chr1	12352106	1.9	1	2
1	PUT-163a-89250869-4646	chr1	12517267	0.9	1	2
1	SYN12538	chr1	12976294	0.6	1	2
1	SYN20034	chr1	13642580	0.9	1	2
1	SYN14648	chr1	13688486	1.2	1	2
1	PZE-101024424	chr1	14507453	0.3	1	2
1	PZE-101024452	chr1	14510261	0.3	1	2
1	PZA01652.1	chr1	14959203	0.6	1	2
1	SYN31161	chr1	15071288	1.2	1	2
1	SYN31163	chr1	15170385	0.6	1	2
1	PZE-101026429	chr1	15907469	0.6	1	2
1	PZE-101026749	chr1	16048515	1.3	1	2
1	PZE-101027182	chr1	16371704	0.6	1	2
1	PZE-101027300	chr1	16378504	0.3	1	2
1	PZE-101027616	chr1	16469406	0.7	1	2
1	SYN364	chr1	16800487	0.6	1	2
1	PZE-101029123	chr1	17528163	0.6	1	2
1	PZE-101029587	chr1	17695889	1.9	1	2
1	PZE-101029977	chr1	17959546	0.6	1	2
1	PZE-101030561	chr1	18643856	0.4	1	2
1	PZA00358.12	chr1	18980563	0.4	1	2
1	PZE-101031250	chr1	19233222	1.3	1	2
1	PZE-101031377	chr1	19236353	0.3	1	2
1	SYNGENTA18049	chr1	19253162	0.3	1	2
1	PZE-101031655	chr1	19346576	0.6	1	2
1	SYN22883	chr1	19911870	1.6	1	2
1	PZE-101032704	chr1	20096952	0.3	1	2
1	PZE-101032948	chr1	20915191	1.4	1	2
1	PZE-101033968	chr1	21722308	0.3	1	2
1	PZE-101034052	chr1	21759934	0.3	1	2
1	PZE-101034091	chr1	21984783	0.5	1	2
1	PZD00098.3	chr1	23242215	0.5	1	2
1	PZE-101036862	chr1	24203717	0.3	1	2
1	PZE-101037211	chr1	24510735	0.5	1	2
1	SYN16258	chr1	25425873	0.3	1	2
1	SYN250	chr1	26825413	0.3	1	2
1	PZE-101039624	chr1	26915317	0.3	1	2
1	PZE-101039769	chr1	27085346	2.9	1	2
1	PZE-101040594	chr1	27379439	0.3	1	2
1	SYN74	chr1	27638012	0.3	1	2
1	SYN24633	chr1	27909410	0.6	1	2
1	PZE-101041986	chr1	28614072	0.3	1	2
1	PZE-101042010	chr1	28617715	0.3	1	2
1	SYN23444	chr1	29254640	0.6	1	2
1	PZE-101043507	chr1	29550398	0.6	1	2
1	PZE-101043682	chr1	29784435	0.3	1	2
1	PZE-101044313	chr1	30279417	0.5	1	2
1	PZE-101044692	chr1	30570149	0.3	1	2
1	PZE-101044879	chr1	30684307	0.3	1	2
1	PZE-101045061	chr1	30744186	0.3	1	2
1	PZE-101045130	chr1	31065740	0.8	1	2
1	PZE-101046735	chr1	32154688	0.3	1	2
1	PZE-101046835	chr1	32197696	0.5	1	2
1	PZE-101047517	chr1	32837626	0.6	1	2
1	PZE-101048628	chr1	33422213	0.9	1	2
1	PZE-101048807	chr1	33526063	0.3	1	2
1	PZE-101049395	chr1	33956553	1.7	1	2
1	SYN7084	chr1	35134259	0.3	1	2
1	SYN28157	chr1	35581699	0.3	1	2
1	SYN12149	chr1	35659821	0.3	1	2
1	PUT-163a-60347143-2568	chr1	36158110	1.1	1	2
1	PZE-101053346	chr1	37154037	0.3	1	2
1	PZE-101053646	chr1	37715416	0.3	1	2
1	SYN25114	chr1	38445432	0.3	1	2
1	PZE-101055906	chr1	39756606	0.6	1	2
1	SYN15466	chr1	40139302	0.3	1	2
1	SYN38501	chr1	41277569	0.3	1	2
1	SYN36556	chr1	42522289	0.3	1	2
1	SYN20771	chr1	42851388	0.3	1	2
1	SYN12586	chr1	43761854	0.5	1	2
1	PZE-101060218	chr1	43969797	0.7	1	2
1	SYN28915	chr1	45338592	0.3	1	2
1	SYNGENTA10330	chr1	45514080	0.3	1	2
1	SYN10029	chr1	45937699	0.6	1	2
1	SYN37813	chr1	46861470	0.6	1	2
1	PUT-163a-71430056-3269	chr1	47506484	0.3	1	2
1	PZE-101064994	chr1	48290398	1.7	1	2
1	PZE-101066217	chr1	49275365	0.3	1	2
1	PZE-101067495	chr1	51015034	0.5	1	2
1	PZE-101067972	chr1	51399477	0.3	1	2
1	PZE-101067998	chr1	51400887	0.3	1	2
1	PZE-101068696	chr1	52085648	0.3	1	2
1	PZE-101068888	chr1	52098757	0.7	1	2
1	PZE-109033142	chr9	40732581	2.2	1	2
1	PZE-101069307	chr1	52394588	1.5	1	2
1	PZE-101069709	chr1	52625906	1.4	1	2
1	SYN3086	chr1	53174005	0.3	1	2
1	PZE-101070910	chr1	53422803	0.4	1	2
1	PZE-101072224	chr1	54730718	0.4	1	2
1	SYN10848	chr1	56306583	0.4	1	2
1	PZE-101073696	chr1	56444557	0.4	1	2
1	SYN11002	chr1	56577006	1	1	2
1	SYN37939	chr1	56892934	0.3	1	2
1	SYN19044	chr1	57249307	0.3	1	2
1	SYN25749	chr1	58446100	0.3	1	2
1	PZE-101075334	chr1	58719668	0.6	1	2
1	SYN25803	chr1	59766473	0.9	1	2
1	PZE-101077867	chr1	62198648	0.3	1	2
1	SYNGENTA16410	chr1	62229608	0.7	1	2
1	SYN2832	chr1	64149024	1	1	2
1	PZE-101080306	chr1	64971553	0.3	1	2
1	PZE-101080600	chr1	65417951	0.3	1	2
1	PZE-101080642	chr1	65489778	0.6	1	2
1	PZE-101119846	chr1	65879993	0.6	1	2
1	PZE-101081964	chr1	66974076	0.3	1	2
1	PZE-101081841	chr1	69289096	0.3	1	2
1	SYN35769	chr1	69880845	0.9	1	0
1	PZE-101083407	chr1	71025618	0.3	1	2
1	PZE-101083913	chr1	72012732	0.3	1	2
1	PZE-101084477	chr1	73203186	0.3	1	2
1	PZE-101084695	chr1	73380342	0.6	1	2
1	PZE-101085077	chr1	74230036	0.3	1	2
1	PZE-101085246	chr1	74604858	0.3	1	2
1	PZE-101085867	chr1	75765665	0.6	1	2
1	PZE-101086107	chr1	76015710	0.3	1	2
1	PZE-101086725	chr1	77031831	0.3	1	2
1	PZE-101088153	chr1	79707503	0.3	1	2
1	SYN7009	chr1	80621783	0.9	1	2
1	PZE-101090700	chr1	82510318	0.3	1	2
1	PZE-101091092	chr1	82943226	0.3	1	2
1	SYN26043	chr1	83522395	0.6	1	2
1	SYN3052	chr1	85030152	0.3	1	2
1	PZE-101099237	chr1	91188438	1	1	2
1	PZE-101096906	chr1	95457579	0.8	1	2
1	PZE-101100007	chr1	96081157	0.4	1	2
1	PZE-101101153	chr1	98097697	0.4	1	2
1	PZE-101101256	chr1	98297572	0.4	1	2
1	PZE-101101408	chr1	98452810	0.5	1	2
1	SYN12040	chr1	99539193	0.5	1	2
1	PZE-101102330	chr1	100904886	0.8	1	2
1	PZE-101105662	chr1	107851365	0.5	1	2
1	PZE-101107323	chr1	112591885	0.5	1	2
1	PZE-101109101	chr1	116459413	1	1	2
1	PZE-101110345	chr1	119144700	0.5	1	2
1	PZE-101110859	chr1	119793255	0.5	1	2
1	PZE-101113275	chr1	126659472	0.5	1	2
1	PZE-101114455	chr1	130968658	0.3	1	2
1	PZE-101116950	chr1	141183049	0.3	1	2
1	SYN15325	chr1	147200366	0.7	1	2
1	PZE-101120639	chr1	148557116	0.5	1	2
1	PZE-101125417	chr1	158401610	0.5	1	2
1	PZE-101126464	chr1	160192417	1	1	2
1	PZE-101126963	chr1	160954795	0.6	1	2
1	PZE-101127126	chr1	161037545	0.3	1	2
1	PZE-101128372	chr1	163384058	0.3	1	2
1	SYN26404	chr1	164089270	0.3	1	2
1	PZE-101130500	chr1	166924939	0.3	1	2
1	PZE-101131478	chr1	168781384	0.6	1	2
1	PZE-101131632	chr1	169447041	0.8	1	2
1	PZE-101132909	chr1	171741173	0.6	1	2
1	PZE-101133488	chr1	172877033	0.6	1	2
1	SYN2717	chr1	173235552	0.5	1	0
1	PZE-101134093	chr1	173313597	0.3	1	2
1	SYN12016	chr1	173319669	0.3	1	2
1	PZE-101134142	chr1	173423575	0.3	1	2
1	SYN26377	chr1	174670636	1.1	1	2
1	PZE-101139573	chr1	180397484	0.4	1	2
1	PZE-101140619	chr1	181642361	0.4	1	2
1	SYN25879	chr1	182095223	0.7	1	2
1	PZE-101140981	chr1	182103926	0.4	1	2
1	PZE-101141173	chr1	182289606	1.2	1	2
1	PZE-101141826	chr1	182851636	0.5	1	2
1	PZE-101143429	chr1	184862822	1.4	1	2
1	PZE-101144838	chr1	188015481	0.6	1	2
1	PUT-163a-13178383-179	chr1	188083030	1.1	1	0
1	PZE-101145388	chr1	188114527	0.9	1	2
1	PZE-101146525	chr1	189638074	0.9	2	2
1	SYN28874	chr1	191585492	0.6	2	2
1	PZE-101148225	chr1	191853222	1.2	2	2
1	PZE-101149651	chr1	193173733	0.6	2	2
1	SYN38769	chr1	194660260	0.3	2	2
1	PZE-101150835	chr1	194674422	0.9	2	2
1	PZE-101151880	chr1	195337994	0.5	2	2
1	PZE-101152132	chr1	195559029	0.5	2	2
1	SYN17339	chr1	195923031	0.9	2	2
1	PZE-101152707	chr1	196126803	0.3	2	2
1	PZE-101153717	chr1	197066786	0.3	2	2
1	SYN28786	chr1	198232025	0.3	2	2
1	PZE-101155429	chr1	198416421	0.3	2	2
1	PZE-101156159	chr1	199106407	0.3	2	2
1	PZE-101156409	chr1	199160122	0.3	2	2
1	PZE-101156619	chr1	199490470	0.3	2	2
1	PZE-101157004	chr1	199641465	1.7	2	2
1	PZE-101157898	chr1	200077059	0.6	2	2
1	PZE-101158199	chr1	200413636	0.6	2	2
1	PZE-101158959	chr1	200863989	0.3	2	2
1	SYN19596	chr1	201738377	0.9	2	2
1	PZE-101160623	chr1	203169974	0.6	2	0
1	SYN30979	chr1	204258002	0.9	2	2
1	PZE-101162348	chr1	205533776	1.5	2	2
1	SYN14326	chr1	206124271	0.6	2	2
1	SYN21493	chr1	207127152	0.3	2	2
1	PZE-101164228	chr1	207466644	0.3	2	2
1	SYN15309	chr1	207708970	1.3	2	2
1	PZE-101165146	chr1	208276888	0.3	2	2
1	PZE-101165901	chr1	208966121	1	2	2
1	PZE-101166099	chr1	209122207	0.3	2	2
1	SYN34585	chr1	209181081	0.3	2	2
1	PZE-101166478	chr1	209531877	0.5	2	2
1	PZE-101167577	chr1	210996629	0.3	2	2
1	PZE-101167639	chr1	211083097	0.6	2	2
1	SYN9064	chr1	211524178	0.3	2	2
1	PZE-101169972	chr1	213270800	0.6	2	2
1	PUT-163a-13178596-180	chr1	213653134	0.4	2	2
1	PUT-163a-148937637-426	chr1	214844585	0.8	2	2
1	SYN21837	chr1	214900075	0.6	2	2
1	PZE-101171915	chr1	215442456	0.3	1	2
1	SYN25285	chr1	216158414	0.6	1	2
1	SYN28646	chr1	216695475	0.6	1	2
1	PZE-101173784	chr1	217450963	0.3	1	2
1	SYN19925	chr1	217531780	0.3	1	2
1	SYN27089	chr1	217897771	0.9	1	2
1	PZE-101174913	chr1	219371014	0.3	1	2
1	PZA03630.1	chr1	220006906	1.1	1	2
1	PZE-101178511	chr1	223163576	0.4	1	2
1	PZE-101178467	chr1	223165736	0.3	1	2
1	PZE-101178205	chr1	223535361	0.3	1	2
1	PZE-101178802	chr1	223763059	0.3	1	2
1	PUT-163a-148980630-665	chr1	223785304	0.3	1	2
1	SYN31264	chr1	223942029	1.4	1	2
1	PZE-101180953	chr1	225255407	0.6	1	2
1	SYN26586	chr1	226275464	0.3	1	2
1	PZE-101182083	chr1	226317430	0.3	1	2
1	PZE-101183189	chr1	228052296	1	1	2
1	SYN29461	chr1	228317552	0.5	1	2
1	PZE-101184757	chr1	229541701	0.6	1	2
1	PZE-101184920	chr1	229711077	0.3	1	2
1	SYN9190	chr1	229850044	0.5	1	2
1	PZE-101185524	chr1	230202213	0.5	1	2
1	PZE-101186134	chr1	230833200	1	1	2
1	PZE-101186685	chr1	231181383	0.8	1	2
1	SYN11878	chr1	231480205	0.3	1	2
1	PZE-101187842	chr1	232922952	0.7	1	2
1	PZE-101189231	chr1	234787209	0.3	1	2
1	PZE-101189687	chr1	235487167	0.3	1	2
1	PZE-101189720	chr1	235489344	1.2	1	2
1	PZE-101190502	chr1	236291875	2.9	1	2
1	PZE-101191529	chr1	237746143	0.8	1	2
1	PZE-101192859	chr1	239616009	1.7	1	2
1	PZE-101193551	chr1	240383816	0.6	1	2
1	SYN13216	chr1	241222849	0.4	1	2
1	SYN2381	chr1	241472011	0.4	1	2
1	PZE-101194734	chr1	241508807	1.1	1	2
1	PZE-101195407	chr1	242719423	0.7	1	2
1	PZE-101195784	chr1	243439838	0.9	1	2
1	PZE-101196940	chr1	245310887	0.3	1	2
1	PZE-101197402	chr1	245790961	0.3	1	2
1	PZE-101198043	chr1	246408164	0.9	1	2
1	ZM013287-0122	chr1	249311120	0.3	1	2
1	PZE-101200614	chr1	249700075	0.5	1	2
1	PZE-101203166	chr1	250893932	1.2	1	2
1	SYN30075	chr1	251163778	0.3	1	2
1	SYN28223	chr1	251387162	0.6	1	2
1	SYN18315	chr1	252377691	0.3	1	2
1	PZE-101201013	chr1	253109684	4	1	2
1	SYN27959	chr1	253610512	0.6	1	2
1	PZE-101205664	chr1	254429578	0.6	1	2
1	PZE-101206972	chr1	256292795	1.4	1	2
1	SYN32091	chr1	256489030	0.3	1	2
1	PZE-101208074	chr1	257413278	1.8	1	2
1	PZE-101209497	chr1	258796503	0.6	1	2
1	SYN3295	chr1	258805655	0.9	1	2
1	PZE-101209844	chr1	258955613	0.6	1	2
1	SYN2268	chr1	260940436	0.3	1	1
1	SYN13025	chr1	261616732	0.3	1	1
1	PZA01921.19	chr1	262168660	0.3	1	1
1	PZA00709.19	chr1	262720351	0.3	1	1
1	PZE-101212781	chr1	262890038	0.3	1	1
1	PZE-101212926	chr1	263000753	0.8	1	1
1	PZE-101213494	chr1	263732110	0.3	1	1
1	PZE-101213906	chr1	264212108	0.6	1	1
1	PZE-101215121	chr1	265652759	1.7	1	1
1	PZE-101215580	chr1	266162444	1.7	1	1
1	SYN25902	chr1	269298666	1.7	1	1
1	PZE-101218711	chr1	269866918	0.3	1	1
1	PZE-101219359	chr1	270705505	0.3	1	1
1	PZE-101219932	chr1	271313099	0.7	1	1
1	PZE-101220335	chr1	271796033	0.3	1	1
1	PZE-101221207	chr1	272442638	1	1	1
1	PZE-101222337	chr1	273450284	0.4	1	1
1	PZE-101223111	chr1	274417335	0.4	1	1
1	PZE-101223251	chr1	274480534	0.6	1	1
1	PZE-101223423	chr1	274716256	0.6	1	1
1	PZE-101223850	chr1	274944997	0.3	1	1
1	PZE-101224017	chr1	274990688	0.4	1	1
1	SYN2652	chr1	275027776	0.4	1	1
1	PZE-101224439	chr1	275090882	0.9	1	1
1	SYN16696	chr1	276307361	0.4	1	1
1	SYN16694	chr1	276357441	1.4	1	1
1	SYN32120	chr1	278511092	0.7	2	1
1	PZE-101228961	chr1	278623502	0.3	2	1
1	PZE-101229323	chr1	279068468	0.3	2	1
1	PZE-101229654	chr1	279184987	0.7	2	1
1	PZE-101229795	chr1	279269507	0.7	2	1
1	SYN2725	chr1	279571516	2.8	2	1
1	SYN27285	chr1	280218373	0.4	1	1
1	PZE-101231477	chr1	280342748	0.4	1	1
1	PZE-101232581	chr1	281070786	1.2	2	1
1	PZE-101233364	chr1	281525435	1.2	2	1
1	SYN14771	chr1	281888841	2.2	2	1
1	PUT-163a-31997542-2011	chr1	281951996	0.3	2	1
1	PZE-101234718	chr1	282473715	0.3	2	1
1	PZE-101235483	chr1	283185777	0.3	2	1
1	PZE-101235826	chr1	283363772	0.3	2	1
1	PZE-101236049	chr1	283545279	0.3	2	1
1	SYN8670	chr1	283600343	1.1	2	1
1	SYN20052	chr1	285111370	0.3	2	1
1	PZE-101237541	chr1	285341392	0.3	2	1
1	SYN19964	chr1	286399465	0.3	2	1
1	PZB01394.4	chr1	286507154	0.8	2	1
1	SYN38911	chr1	286987962	0.4	2	1
1	PZA03037.2	chr1	287063457	0.4	2	1
1	SYN37680	chr1	287595266	0.3	2	1
1	PZA03305.1	chr1	287728649	1	2	1
1	SYN94	chr1	288208447	0.3	2	1
1	SYN12207	chr1	288742499	0.7	2	1
1	PZE-101242227	chr1	288760800	0.3	2	1
1	PZE-101242296	chr1	288762444	0.3	2	1
1	PZE-101243215	chr1	289568151	2.6	2	1
1	SYN20363	chr1	290133336	1.1	2	1
1	SYNGENTA6901	chr1	290296240	0.8	2	1
1	PZE-101245369	chr1	291102197	0.3	2	1
1	PZE-101245939	chr1	291893559	1.8	2	1
1	PZE-101246660	chr1	292340955	0.4	2	1
1	PZE-101246810	chr1	292517900	0.9	2	1
1	SYNGENTA15825	chr1	293138279	0.4	2	1
1	SYNGENTA16359	chr1	293165805	0.4	2	1
1	PZE-101248317	chr1	293519813	0.7	2	1
1	PZE-101249114	chr1	294084520	0.3	2	1
1	PZE-101249550	chr1	294637272	0.9	2	1
1	PUT-163a-76012177-3732	chr1	295427386	0.3	2	1
1	SYN410	chr1	295450734	0.3	2	1
1	PZE-101251114	chr1	295762691	0.4	2	1
1	PZE-101251251	chr1	295876688	0.4	2	1
1	PZE-101251367	chr1	295888639	0.3	2	1
1	SYN36182	chr1	296002235	0.3	2	1
1	PZE-101251928	chr1	296260464	0.7	2	1
1	PZE-101252431	chr1	296767385	0.7	2	1
1	PUT-163a-60399514-2998	chr1	296875316	0.7	2	1
1	SYN2035	chr1	297180162	0.4	2	1
1	SYN32423	chr1	297795220	1.7	2	1
1	SYN200	chr1	298295043	0.3	2	1
1	PHM1317.17	chr1	298408878	0.3	2	1
1	PZE-101255004	chr1	298735575	0.3	2	1
1	SYN16572	chr1	298964481	0.3	2	1
1	PZE-101256110	chr1	299471268	1.1	2	1
1	PZE-101256202	chr1	299546947	0.5	2	1
1	SYN20427	chr1	300272437	0.5	2	1
1	PZE-101257104	chr1	300644232	--	2	1
2	PZE-102000094	chr2	161432	0.5	2	2
2	PZE-102000699	chr2	935365	0.4	2	2
2	ZM013830-0402	chr2	1461969	0.5	2	2
2	SYNGENTA17110	chr2	1557386	2.3	2	2
2	SYN4145	chr2	1774988	1.1	3	2
2	ZM011031-0464	chr2	2070159	1.4	3	2
2	SYN148	chr2	2114624	2.5	3	2
2	PZE-102004688	chr2	2496117	1.2	3	2
2	SYN6306	chr2	2785992	0.3	3	2
2	SYN14169	chr2	2817036	0.9	3	2
2	PZE-102005883	chr2	3107189	0.8	0	2
2	SYN23905	chr2	3339261	0.8	3	2
2	PUT-163a-60400663-3031	chr2	3547015	1.1	3	2
2	SYN2664	chr2	3577978	0.3	3	2
2	SYN2670	chr2	3614453	0.3	3	2
2	PZE-102008221	chr2	4050691	1.2	3	2
2	SYN31700	chr2	4188743	0.3	3	2
2	PZE-102008774	chr2	4192982	1.2	3	2
2	SYNGENTA10420	chr2	4303185	2.1	3	2
2	PZE-106036784	chr6	84529545	1	0	2
2	SYN10369	chr2	5379183	0.3	3	2
2	SYN9293	chr2	5468264	1.6	3	2
2	SYN29499	chr2	5827147	0.4	1	2
2	SYN7225	chr2	6176216	0.3	1	2
2	PZE-102015152	chr2	6458762	0.3	1	2
2	PZE-102015478	chr2	6596480	1.5	1	2
2	SYN2692	chr2	6914112	0.3	1	2
2	PZE-102016234	chr2	6979964	0.3	1	2
2	PZE-102016261	chr2	6980908	1	1	2
2	SYN9508	chr2	7206718	0.3	1	2
2	PUT-163a-149082994-865	chr2	7292319	0.7	1	2
2	PZE-102017073	chr2	7324638	0.3	1	2
2	PZE-102017662	chr2	7761316	0.3	1	2
2	PZE-102017798	chr2	7950855	0.3	1	2
2	PZE-102018300	chr2	8781646	0.5	1	2
2	PUT-163a-60342470-2456	chr2	8910492	0.3	1	2
2	SYN6126	chr2	9001778	0.3	1	2
2	PZE-102019127	chr2	9019296	0.6	1	2
2	PZE-102019299	chr2	9109659	0.3	1	2
2	PZE-102019760	chr2	9263600	1.8	1	2
2	SYN4738	chr2	9444031	1	2	2
2	PZA02272.2	chr2	9962876	1.7	2	2
2	PZA00620.2	chr2	10516860	1.7	2	2
2	SYN30558	chr2	10568523	0.6	2	2
2	SYN37976	chr2	10782840	0.9	2	2
2	SYN13011	chr2	11367718	0.6	2	2
2	PZE-102024868	chr2	11666671	0.4	2	2
2	PZE-102025589	chr2	11884601	0.4	2	2
2	SYN456	chr2	11949884	0.6	2	2
2	SYN16782	chr2	12199161	1.1	2	2
2	PUT-163a-71298965-3057	chr2	12352131	0.3	2	2
2	PZE-102027614	chr2	12804354	0.4	0	2
2	PZE-102028065	chr2	13287473	1	2	2
2	PZE-102028319	chr2	13301971	1.3	2	2
2	PZE-102029532	chr2	13714128	2.7	2	2
2	SYN16703	chr2	14222128	0.9	2	2
2	PZE-102030524	chr2	14267707	0.4	2	2
2	SYN9584	chr2	14462712	0.6	2	2
2	SYN8782	chr2	14835964	1.1	2	2
2	PZE-102032511	chr2	15242742	0.4	2	2
2	PZE-102032700	chr2	15343099	1.5	2	2
2	SYN14433	chr2	15909091	0.3	2	2
2	PZE-102033615	chr2	15979202	0.6	2	2
2	PZE-102033966	chr2	16021625	0.9	2	2
2	PZE-110090205	chr10	139746408	1.2	2	2
2	PZA03501.1	chr10	139316531	0.3	2	2
2	SYN9943	chr2	16769844	0.3	2	2
2	PZE-102035734	chr2	16928854	0.3	2	2
2	PZE-102035884	chr2	16941305	0.8	2	2
2	PZE-102036584	chr2	17607733	0.3	2	2
2	PZE-102036903	chr2	17690527	0.9	2	2
2	PZE-102037260	chr2	17903733	0.6	2	2
2	SYN20893	chr2	18134248	1.2	2	2
2	PZE-102038265	chr2	18417725	0.6	2	2
2	PZE-102038375	chr2	18511521	0.6	2	2
2	PZE-102039059	chr2	19197584	0.6	2	2
2	PZE-102039168	chr2	19258543	0.3	2	2
2	PZE-102039435	chr2	19325469	0.3	2	2
2	PZE-102039498	chr2	19359455	0.6	2	2
2	PZE-102039583	chr2	19432056	0.3	2	2
2	PZE-102039692	chr2	19457714	1	2	2
2	SYN24572	chr2	20008232	0.3	2	2
2	PZE-102040183	chr2	20096220	0.3	2	2
2	PZE-102040639	chr2	20393117	1.2	2	2
2	PZE-102040682	chr2	20400259	0.3	2	2
2	SYN9109	chr2	20536497	0.9	2	2
2	SYN30701	chr2	20779996	1	2	2
2	PZE-102043018	chr2	21817520	0.6	2	2
2	PUT-163a-14243975-306	chr2	22703885	0.3	2	2
2	PZE-102044870	chr2	22957067	0.6	2	2
2	PZE-102045214	chr2	23134806	0.3	2	2
2	PZE-102045990	chr2	23716621	1.4	2	2
2	PZE-102046459	chr2	23875729	0.8	2	2
2	PZE-102048451	chr2	26774929	0.3	2	2
2	PZE-102048598	chr2	26882539	1	2	2
2	PZE-102051836	chr2	29202100	1.1	2	2
2	PZE-102052170	chr2	29543809	0.6	2	2
2	PZE-102052346	chr2	29672474	0.3	2	2
2	PZE-102052453	chr2	29927112	0.3	2	2
2	SYN2583	chr2	30260710	1.8	2	2
2	PZE-102053562	chr2	31046930	0.3	2	2
2	SYN10289	chr2	31924656	0.3	2	2
2	PZE-102055048	chr2	33037195	1.3	2	2
2	SYN3033	chr2	33700994	0.9	2	2
2	PZE-102056984	chr2	35271564	0.3	2	2
2	SYN21191	chr2	36464512	0.6	2	2
2	PZE-102058916	chr2	37046358	0.3	2	2
2	PZE-102059307	chr2	37419895	0.6	2	2
2	PZE-102059924	chr2	38140456	0.6	2	2
2	PZE-102060571	chr2	38802418	0.4	2	2
2	PZE-102064786	chr2	42692541	0.7	2	2
2	PZE-102066356	chr2	44262124	0.4	2	2
2	PZE-102066427	chr2	44275201	0.4	2	2
2	PZE-102067216	chr2	44699643	0.4	2	2
2	PZE-102067629	chr2	45199441	0.5	2	2
2	PZE-102069392	chr2	47365562	0.8	2	2
2	SYN5389	chr2	47555620	0.3	2	2
2	PZE-102069782	chr2	47606351	0.3	2	2
2	PZE-102071784	chr2	50950753	0.3	2	2
2	SYN22301	chr2	51329226	0.4	2	2
2	PZE-102074440	chr2	54967451	0.8	2	2
2	SYN36680	chr2	55679576	0.4	2	2
2	PZE-102077000	chr2	59037068	0.4	1	2
2	PZE-102077370	chr2	59727235	1.1	1	2
2	PZE-102078384	chr2	60948241	1	1	2
2	PZE-102079486	chr2	62516828	0.5	0	2
2	SYN14497	chr2	63944470	1.2	1	2
2	PZE-102087145	chr2	80446617	1.2	1	2
2	PZE-102098751	chr2	83169259	1.3	1	2
2	PZE-102091283	chr2	98726483	0.3	1	2
2	PZE-102100386	chr2	119530680	0.6	1	2
2	PZE-102103543	chr2	127761364	0.3	1	2
2	PZE-102105894	chr2	133124844	0.3	1	2
2	SYN784	chr2	140660092	0.6	1	2
2	PZE-102109721	chr2	141363433	0.3	1	2
2	PZE-102111172	chr2	144046366	0.3	1	2
2	SYN36645	chr2	144984928	0.3	1	2
2	PZE-102112413	chr2	146214422	0.9	1	2
2	SYN22867	chr2	148879030	0.3	1	2
2	PZE-102115478	chr2	152502468	0.3	1	2
2	PZE-102115690	chr2	153014910	0.6	1	2
2	PZE-102117689	chr2	157580707	0.3	1	2
2	PZE-102117916	chr2	157948593	0.3	1	2
2	PZE-102120220	chr2	163820231	1.2	1	2
2	PZE-102120381	chr2	164187489	0.3	1	2
2	PZE-102120678	chr2	164858948	0.3	1	2
2	SYN32396	chr2	167417879	0.3	1	0
2	PZE-102122206	chr2	168795163	0.3	1	2
2	PZE-102123089	chr2	170390909	0.6	1	0
2	SYN8770	chr2	170790576	1.3	1	2
2	SYN9559	chr2	175832030	0.3	1	2
2	PZE-102127350	chr2	177179134	0.6	1	2
2	SYN11689	chr2	178135153	0.6	1	2
2	PZE-102128794	chr2	178613334	0.3	1	2
2	PZE-102129746	chr2	179833584	0.6	1	2
2	PZE-102130369	chr2	180527693	0.3	1	2
2	PZE-102130759	chr2	180905881	0.9	1	2
2	PZE-102131113	chr2	181424666	0.6	1	2
2	PZE-102131631	chr2	181974346	0.7	1	2
2	PZE-102132592	chr2	183190461	0.6	1	2
2	PZE-102133103	chr2	183597013	0.3	1	2
2	PZE-102133290	chr2	183754638	0.3	1	2
2	PZA01735.1	chr2	184692191	0.6	1	2
2	PZE-102135403	chr2	185171915	0.3	1	2
2	SYN30239	chr2	185234527	1.9	3	2
2	PZE-102137862	chr2	186641473	0.6	1	2
2	SYN28324	chr2	187368128	0.9	1	2
2	PZE-102139383	chr2	187633354	0.3	1	2
2	SYN19995	chr2	188055798	0.3	1	2
2	SYNGENTA3169	chr2	188416045	0.3	1	2
2	PZE-102141330	chr2	188869828	0.6	1	2
2	PZE-102141976	chr2	189226535	0.3	1	2
2	SYN7408	chr2	189273081	0.6	1	2
2	PZE-102142244	chr2	189513390	0.3	1	2
2	SYN23958	chr2	189555875	0.8	1	2
2	PZE-102142660	chr2	189580302	0.3	1	2
2	PZE-102142998	chr2	189776838	0.5	1	2
2	SYN19730	chr2	192402931	0.3	1	2
2	PZE-102145439	chr2	192434230	0.3	1	2
2	PZE-102145560	chr2	192453336	0.6	1	2
2	PZE-102146058	chr2	193184829	0.6	1	2
2	PZE-102147840	chr2	194621744	0.6	1	2
2	PZE-102147990	chr2	194908742	0.9	1	2
2	PZE-102148094	chr2	195057096	0.4	1	2
2	PZE-102148973	chr2	195734316	1	1	2
2	SYN15388	chr2	196222019	0.5	1	2
2	PZE-102149586	chr2	196329298	0.3	1	2
2	SYN25765	chr2	196874765	0.3	1	2
2	SYN11846	chr2	197382609	0.9	1	2
2	SYN12058	chr2	199457002	0.3	1	2
2	PZE-102153188	chr2	199653590	0.9	1	2
2	PZE-102153813	chr2	200907553	0.6	1	2
2	SYNGENTA5309	chr2	202275904	0.3	1	2
2	PZE-102155428	chr2	202918285	0.8	1	2
2	SYN26920	chr2	203259015	0.5	1	2
2	PZE-102157041	chr2	204117277	1.3	1	2
2	SYN12074	chr2	204486643	0.3	1	2
2	SYNGENTA11666	chr2	204924828	0.6	1	2
2	PZE-102159254	chr2	205897115	0.3	1	1
2	PZE-102159395	chr2	205942137	0.9	1	1
2	SYN13771	chr2	206054555	0.3	1	1
2	PZE-102160793	chr2	206856478	1	1	1
2	PZE-102161535	chr2	207358423	0.4	1	1
2	PZE-102162330	chr2	208066374	0.6	1	1
2	PZE-102162670	chr2	208206054	0.6	1	2
2	PZE-102163261	chr2	208616933	0.6	1	2
2	PZE-102163561	chr2	208867724	0.6	1	2
2	PZE-102163599	chr2	208941503	0.3	1	2
2	PZE-102164353	chr2	209125351	0.3	1	2
2	SYN7495	chr2	209283727	0.3	1	2
2	SYN7501	chr2	209300839	0.6	1	2
2	SYN9524	chr2	209643782	0.9	1	2
2	SYN24422	chr2	210393174	0.3	1	2
2	PZE-102166010	chr2	210472956	1.2	1	2
2	PZE-102166543	chr2	210875622	0.3	1	2
2	PZE-102166561	chr2	210886193	0.7	1	2
2	SYN31683	chr2	211285209	0.7	1	2
2	PZE-102167923	chr2	211773129	0.6	1	2
2	PZE-102169813	chr2	213227588	0.4	1	2
2	PZE-102170628	chr2	213841937	0.6	1	2
2	PUT-163a-29947492-1846	chr2	214061152	0.3	1	2
2	SYN27803	chr2	214666548	0.6	1	2
2	PZE-102171570	chr2	214928091	0.9	1	2
2	SYN18681	chr2	215087501	0.6	1	2
2	SYN29886	chr2	216190694	0.3	1	2
2	PZE-102173180	chr2	216504824	1.4	1	2
2	PZE-102174545	chr2	217120417	1	1	2
2	PZE-102174777	chr2	217345312	0.4	1	2
2	PZE-102175032	chr2	217458350	0.4	1	2
2	SYN12325	chr2	219017703	0.4	1	2
2	PZE-102176551	chr2	219258619	0.4	1	2
2	PZE-102177018	chr2	219728353	0.6	1	2
2	PZE-102177322	chr2	220003190	2.7	1	2
2	PZE-102179704	chr2	222467895	0.4	1	2
2	PZE-102180077	chr2	222706828	0.3	1	2
2	SYN23282	chr2	222731128	1.5	1	2
2	SYN18300	chr2	223308030	0.3	1	2
2	SYN8667	chr2	223888876	0.4	1	2
2	PUT-163a-76909091-3994	chr2	223976034	0.4	1	2
2	PZE-102181610	chr2	224065228	0.9	1	2
2	PZE-102181987	chr2	224343316	0.9	1	2
2	SYN34972	chr2	225017653	0.3	1	2
2	PZE-102182682	chr2	225160066	0.3	1	2
2	SYN28305	chr2	225530997	0.3	1	2
2	PZE-102183283	chr2	225853525	1.9	1	2
2	SYN7388	chr2	226447182	0.5	1	2
2	PZE-102184023	chr2	226633825	0.8	1	2
2	SYN18980	chr2	228121795	0.3	1	2
2	SYN3793	chr2	228808900	0.7	1	2
2	PZE-102185327	chr2	229120281	0.4	1	2
2	PZE-102185353	chr2	229130229	0.5	1	2
2	PZE-102185951	chr2	229678731	0.5	1	2
2	PZE-102186367	chr2	230291137	0.3	1	2
2	PZE-102186592	chr2	230586425	1.1	1	2
2	SYN39028	chr2	230609642	0.3	1	2
2	PZE-102186841	chr2	230917513	0.3	1	2
2	PUT-163a-21390620-1532	chr2	230934317	1.3	1	2
2	PZE-102187307	chr2	231283333	1.1	1	2
2	PZE-102187963	chr2	232161596	0.3	2	2
2	SYN37219	chr2	232368205	0.9	2	2
2	SYN37222	chr2	232528683	0.6	2	2
2	SYN14631	chr2	232877192	0.9	2	2
2	SYN14627	chr2	232965816	0.3	2	2
2	PZE-102189664	chr2	233109376	0.7	2	2
2	SYN34408	chr2	233426438	0.9	2	2
2	SYN31203	chr2	233692020	0.5	2	2
2	PZE-102192159	chr2	234436947	1.9	2	2
2	PUT-163a-93013486-4809	chr0	0	2	2	2
2	PZE-102194039	chr2	236633318	1.8	2	1
2	PZE-102193125	chr2	235920461	--	2	1
3	PZE-103000668	chr3	1467202	0.9	1	2
3	SYN5844	chr3	1544569	1.5	0	2
3	PZE-103001407	chr3	1628779	1	1	2
3	PUT-163a-71320057-3160	chr3	1686795	0.8	1	2
3	PZE-103001622	chr3	1773319	0.4	1	2
3	SYN778	chr3	2101516	0.3	1	2
3	SYN772	chr3	2128761	0.3	1	2
3	SYN776	chr3	2131044	3.9	1	2
3	PUT-163a-74244282-3684	chr3	2445084	2.4	1	2
3	SYN10208	chr3	2745080	0.7	1	2
3	SYN28626	chr3	2813597	1.7	1	2
3	SYN28632	chr3	2876683	2	2	2
3	SYN25632	chr3	3448864	2.1	2	2
3	PZE-103006124	chr3	3550275	2.6	2	2
3	SYN6763	chr3	3698259	1.1	2	2
3	PZE-103006822	chr3	3835786	0.6	2	0
3	PUT-163a-71423695-3222	chr3	4441913	0.3	2	2
3	PZE-103007930	chr3	4546895	2.1	2	2
3	SYN5646	chr3	4680489	0.6	2	2
3	SYN5647	chr3	4712666	0.9	2	3
3	SYN10330	chr3	4843305	0.3	2	3
3	SYN10329	chr3	4844708	0.3	2	3
3	SYN28478	chr3	4883149	0.3	2	3
3	SYN7898	chr3	5434687	0.6	2	3
3	SYN31027	chr3	5584464	0.3	2	3
3	SYN31021	chr3	5673256	0.3	2	0
3	PZE-103010389	chr3	5751247	0.8	2	3
3	PUT-163a-148951348-515	chr3	5788501	2.7	2	3
3	PZE-103011490	chr3	5948485	2	2	3
3	PZE-103011838	chr3	6295105	1.7	2	3
3	PZE-103012440	chr3	6648671	0.8	2	3
3	PZE-103013405	chr3	6955469	0.8	2	3
3	SYN14577	chr3	7278291	0.3	2	0
3	PZE-103014729	chr3	7959095	1.1	2	3
3	SYN5738	chr3	8198325	0.8	2	3
3	PZE-103015388	chr3	8270856	1.1	2	3
3	PZE-103015618	chr3	8595582	0.3	2	3
3	SYN31041	chr3	8874910	0.3	2	3
3	PZE-103015901	chr3	9070842	0.3	2	3
3	PZE-103016288	chr3	9241791	0.3	2	3
3	SYN21264	chr3	9380613	1.5	2	3
3	PZE-103016707	chr3	9580892	2.1	2	3
3	SYN28449	chr3	11441883	1.2	2	3
3	SYNGENTA10369	chr3	11649402	1.5	2	3
3	PZE-103021176	chr3	13278023	0.3	2	3
3	PZE-103021311	chr3	13389526	0.8	2	3
3	PUT-163a-14245173-339	chr3	13686330	0.5	2	3
3	PZE-103022026	chr3	13993115	0.3	2	3
3	PZE-103022202	chr3	14228428	0.3	2	3
3	SYN19249	chr3	15045494	0.3	2	3
3	PZE-103023546	chr3	15880971	0.8	2	3
3	PZE-103024447	chr3	17038510	0.3	2	3
3	SYN33802	chr3	17399096	0.6	2	0
3	PZE-103024864	chr3	17434382	0.3	2	3
3	ZM013773-0223	chr3	18026149	0.6	2	3
3	PZE-103025592	chr3	18187671	0.3	2	3
3	PZE-103026083	chr3	19083453	0.3	2	3
3	PZE-103026175	chr3	19247567	1.5	2	3
3	PZE-103026719	chr3	19756854	0.4	2	0
3	PZE-103027358	chr3	19966911	0.6	2	1
3	PZE-103027704	chr3	20378743	0.6	2	1
3	SYN19345	chr3	21554412	0.5	2	1
3	PZE-103029568	chr3	22319153	0.5	2	1
3	PZE-103029945	chr3	22387208	0.5	2	1
3	PZE-103030847	chr3	22958094	0.3	2	1
3	PZE-103031315	chr3	23210352	0.3	2	1
3	PZE-103031625	chr3	23788113	0.3	2	1
3	PZE-103032163	chr3	24916572	0.3	2	1
3	PZE-103033186	chr3	26007486	0.9	2	1
3	PZE-103033731	chr3	26313002	0.8	2	1
3	PZE-103034572	chr3	27859909	0.7	2	1
3	PZE-103035036	chr3	28336745	1.1	2	1
3	PZE-103035649	chr3	28922651	1.2	2	1
3	PZE-103036000	chr3	29213048	0.6	2	1
3	SYN9228	chr3	30034988	0.9	2	1
3	PZA00210.1	chr3	30057289	0.3	2	1
3	SYN6859	chr3	32125008	0.3	2	1
3	SYN9954	chr3	33061321	0.8	2	1
3	SYN7590	chr3	35750177	0.3	2	2
3	PZE-103040304	chr3	36010592	0.3	2	2
3	PZE-103041463	chr3	37836221	0.4	2	2
3	PUT-163a-84969550-4459	chr3	47849599	0.4	2	2
3	SYN737	chr3	49148223	0.4	2	2
3	PZE-103049356	chr3	53555645	0.4	2	2
3	PZE-103052045	chr3	58060982	0.6	2	2
3	PZA00509.1	chr3	58294211	0.3	2	2
3	PZE-103052677	chr3	59037383	0.3	2	2
3	PZE-103053704	chr3	60781514	0.6	2	2
3	PZE-103067949	chr3	87713637	0.3	2	2
3	PZE-103068250	chr3	86921300	2.1	2	2
3	PZE-103077447	chr3	128236192	0.9	2	2
3	SYN22862	chr3	119967521	0.3	2	2
3	PZE-103074117	chr3	122512528	0.4	2	2
3	PZE-103077751	chr3	128686978	0.8	2	2
3	PZE-103081176	chr3	134867390	0.8	2	2
3	PZE-103082924	chr3	137522228	0.3	2	2
3	PZE-103083512	chr3	138384039	0.3	2	2
3	PZE-103083874	chr3	138778432	0.3	2	2
3	PZE-103084794	chr3	140416640	0.3	2	2
3	PUT-163a-148941995-448	chr3	140726385	0.6	2	2
3	PZE-103086825	chr3	143804659	0.6	3	2
3	PZE-103090925	chr3	149903481	0.3	3	2
3	PZE-103091354	chr3	150828593	1.6	3	2
3	PZE-103092820	chr3	153783433	0.6	3	2
3	PZE-103093091	chr3	154088927	0.6	3	2
3	PZB00228.2	chr3	154661620	0.3	3	2
3	SYN20899	chr3	154974053	0.5	3	2
3	PZE-103097269	chr3	157018380	0.4	3	2
3	SYN29573	chr3	157088065	0.4	3	2
3	PZE-103097515	chr3	157416637	0.4	3	2
3	PZE-103098377	chr3	158650545	0.9	1	2
3	SYN14007	chr3	159678385	1.1	1	2
3	PZE-103099938	chr3	159910931	0.3	1	2
3	PZE-103100245	chr3	160521045	0.3	1	2
3	SYN20328	chr3	160900689	0.5	1	2
3	PZE-103100885	chr3	161566693	0.9	1	2
3	PZE-103101478	chr3	161959511	1.5	1	2
3	PZE-103102192	chr3	162558844	0.3	1	0
3	PZE-103102354	chr3	162606626	0.6	1	2
3	PZE-103102891	chr3	164585949	0.6	1	2
3	PZE-103103922	chr3	165462332	0.3	1	2
3	ZM010736-0201	chr3	165858588	0.3	1	2
3	PZA01396.1	chr3	166377572	0.9	1	2
3	PZE-103106026	chr3	166799624	0.3	1	2
3	PUT-163a-71759935-3438	chr3	167688152	0.3	1	2
3	SYN32642	chr3	168304795	0.4	1	2
3	PUT-163a-149013809-772	chr3	168371776	0.5	1	2
3	PZE-103108199	chr3	169053554	1	1	2
3	PZE-103108648	chr3	169576793	1.7	1	2
3	PZE-103108995	chr3	169746635	0.3	1	2
3	PZE-103109369	chr3	170107274	0.6	1	2
3	SYN23410	chr3	170443837	0.5	1	2
3	PZE-103109970	chr3	170456574	1	1	2
3	PZE-103110860	chr3	171030132	0.6	1	2
3	PZE-103111364	chr3	171752064	0.6	1	2
3	SYN34890	chr3	172257484	0.6	1	2
3	PZE-103113055	chr3	172851839	0.3	1	2
3	PZE-103113115	chr3	172856579	0.3	1	2
3	SYN21902	chr3	173135620	1.2	1	2
3	SYN31232	chr3	173590370	1.9	1	3
3	PZE-103115618	chr3	175554472	1.5	1	3
3	PZE-103116489	chr3	175965506	0.3	1	1
3	SYN34019	chr3	176044065	0.5	1	1
3	PZE-103116979	chr3	176304069	0.5	1	1
3	SYN17581	chr3	176558577	0.6	1	1
3	PZE-103118006	chr3	176570244	0.6	1	1
3	PZE-103118101	chr3	176677313	1.6	1	1
3	PZA02584.6	chr3	177144307	0.3	1	1
3	PZE-103119085	chr3	178042239	0.3	1	1
3	PZE-103119152	chr3	178100497	0.3	1	1
3	PZE-103120159	chr3	178572488	0.3	1	1
3	SYN8999	chr3	179264619	1.2	1	1
3	SYN39105	chr3	179515933	0.3	1	1
3	PZE-103122953	chr3	180679608	0.3	1	1
3	SYN31730	chr3	180744946	1.4	1	1
3	SYN31222	chr3	181071019	0.3	1	1
3	PZE-103124125	chr3	181686269	1.1	1	1
3	PZE-103124449	chr3	181768919	1.5	1	1
3	PZE-103126112	chr3	183865908	0.9	1	1
3	PZE-103126371	chr3	184000144	0.6	1	1
3	PZE-103126743	chr3	184120546	0.5	1	1
3	SYN23233	chr3	184630418	0.5	1	1
3	SYN10651	chr3	185756679	0.4	1	1
3	SYN17780	chr3	186190505	0.4	1	1
3	PZE-103129362	chr3	186214250	0.4	1	1
3	PZE-103129454	chr3	186216518	0.3	1	1
3	SYN3795	chr3	186794084	0.3	1	1
3	SYN10950	chr3	186929492	0.3	1	1
3	PZA03648.2	chr3	187032011	0.6	1	1
3	PZE-103130760	chr3	187393345	0.8	1	1
3	PZE-103132614	chr3	188529549	0.3	1	1
3	PZE-103132826	chr3	188571209	0.3	1	1
3	PZE-103133167	chr3	188897243	1.4	1	1
3	SYN1528	chr3	191004766	0.3	1	1
3	PZE-103136011	chr3	191374026	0.5	1	1
3	SYN23089	chr3	191925944	0.5	1	1
3	SYN609	chr3	194256381	0.5	1	1
3	PZE-103138455	chr3	194803676	0.3	1	1
3	PZE-103138646	chr3	194927949	0.3	1	1
3	SYN1480	chr3	195058291	0.3	1	1
3	PZE-103138896	chr3	195108816	0.3	1	1
3	PZE-103138981	chr3	195262398	0.5	1	1
3	PZE-103140670	chr3	196154842	0.5	1	1
3	SYN6514	chr3	196351287	0.4	1	1
3	PZE-103141567	chr3	197019720	0.4	1	1
3	PZE-103142546	chr3	198035157	2.3	1	1
3	PUT-163a-18176904-1455	chr3	199274499	1.8	1	1
3	PZE-103146876	chr3	201296095	0.9	1	1
3	SYN32692	chr3	201324806	0.3	1	1
3	PZE-103147317	chr3	201603972	0.3	1	1
3	PZE-103148259	chr3	202184613	1.1	1	1
3	PZE-103148720	chr3	202762352	0.6	1	1
3	PZE-103149070	chr3	202838929	0.3	0	1
3	PZE-103150041	chr3	204289478	1.1	1	1
3	PZE-103151729	chr3	205393554	0.3	1	1
3	SYN4977	chr3	206150302	0.3	1	1
3	SYN19675	chr3	206600633	1.8	1	1
3	PZE-103153708	chr3	206844248	0.4	1	1
3	PZE-103154632	chr3	207545528	1.2	1	3
3	PZA00538.12	chr3	208472870	0.6	1	3
3	SYN28067	chr3	208782941	0.3	1	3
3	SYNGENTA2292	chr3	208970182	0.3	1	3
3	PZE-103156977	chr3	209027687	1.2	1	3
3	SYN8274	chr3	209127383	0.3	1	3
3	PZE-103157797	chr3	209839200	0.3	1	3
3	SYN36312	chr3	209853649	1.6	1	3
3	PUT-163a-18179267-1485	chr3	210715510	1	1	3
3	PZE-103159840	chr3	211123147	1	1	3
3	PUT-163a-148946654-489	chr3	211146466	3.1	1	3
3	PUT-163a-13558561-273	chr3	212439775	1	1	3
3	PZE-103162198	chr3	212552119	0.3	1	3
3	SYN1287	chr3	213389356	1.8	1	3
3	PZE-103164941	chr3	214752952	0.9	0	3
3	SYN36907	chr3	214900191	0.3	1	3
3	PZE-103165542	chr3	214997753	0.6	1	3
3	PHM13742.5	chr3	215181142	2.3	1	3
3	SYN8259	chr3	216128836	0.4	1	3
3	SYN29942	chr3	216275728	0.6	1	3
3	PZE-103167850	chr3	216477504	0.3	1	3
3	PZE-103169263	chr3	217361538	1.3	1	3
3	SYN31527	chr3	217694579	1.2	1	2
3	SYN32259	chr3	218031572	0.9	1	2
3	SYN39300	chr3	218191148	0.3	1	2
3	SYNGENTA15871	chr3	218482338	0.3	1	2
3	SYN28000	chr3	218895353	0.7	1	2
3	PZE-103172210	chr3	219293399	0.4	1	2
3	PZE-103172593	chr3	219488538	0.7	1	2
3	PZA03360.1	chr3	221158246	0.9	1	2
3	SYN33543	chr3	221560239	0.6	1	2
3	SYN33530	chr3	221566671	0.3	1	2
3	PZE-103175946	chr3	221705978	0.3	1	2
3	SYN38131	chr3	222029725	1.8	1	2
3	PZE-103176862	chr3	222726491	0.3	1	2
3	PZE-103176926	chr3	222767345	0.6	1	2
3	PZE-103177259	chr3	223083077	0.3	1	2
3	PZE-103177595	chr3	223539057	0.3	1	2
3	PZE-103177781	chr3	223683787	2.1	1	2
3	SYN31244	chr3	224168120	0.9	1	2
3	PZE-103179078	chr3	224487247	1.5	1	2
3	PZE-103180034	chr3	225170986	0.6	1	2
3	SYN615	chr3	225341960	0.3	1	2
3	PZE-103180497	chr3	225452666	0.3	1	2
3	PZA00143.5	chr3	226481779	2.1	1	2
3	PZE-103181797	chr3	226822424	0.3	1	2
3	PZE-103182187	chr3	227047799	0.7	1	2
3	SYN22297	chr6	26486127	0.4	1	2
3	PZE-103182570	chr3	227209034	0.8	1	2
3	PZE-103182712	chr3	227274031	0.8	1	2
3	SYN18796	chr9	90367087	0.8	1	2
3	SYN8829	chr3	227766198	0.6	2	2
3	PZE-103183701	chr3	228369946	0.3	2	2
3	PZE-103183786	chr3	228451330	0.3	2	2
3	PUT-163a-60355239-2759	chr3	228983258	0.3	2	2
3	SYN37062	chr3	229086107	0.3	2	2
3	SYN4871	chr3	229309180	0.7	2	2
3	PZE-103184603	chr3	229385474	0.7	2	2
3	PZE-103185090	chr3	229637940	1.1	2	2
3	PZE-103185410	chr3	229865894	0.5	2	2
3	SYN1580	chr3	229996720	0.8	2	2
3	SYN1579	chr3	230017436	0.4	2	2
3	PZE-103185858	chr3	230248501	0.5	2	2
3	PZE-103186043	chr3	230393305	0.3	2	2
3	SYNGENTA1547	chr3	230527673	0.3	2	2
3	PUT-163a-18170300-1353	chr3	232040569	0.3	2	2
3	PZE-103187083	chr3	231869311	0.8	2	2
3	PZE-103186492	chr3	230658950	0.5	2	2
3	PZE-103186785	chr3	230993019	--	2	2
4	PZE-104000008	chr4	29441	0.6	2	1
4	PZE-104000768	chr4	832195	0.8	2	1
4	PZE-104001186	chr4	1093747	0.8	2	1
4	PZA03227.1	chr4	1265191	0.3	2	1
4	PZE-104005482	chr4	1458931	0.8	2	1
4	SYN1611	chr4	1549150	1.4	2	1
4	SYN29285	chr4	2114294	2.6	2	1
4	SYN22918	chr4	2694254	0.3	2	1
4	PZE-104003003	chr4	2762142	0.3	2	1
4	SYN17721	chr4	2834811	0.9	2	1
4	SYNGENTA16582	chr4	2888161	0.6	2	1
4	PZE-104003542	chr4	2980645	0.3	2	1
4	PZE-104003617	chr4	2998277	2.9	2	1
4	PZE-104003895	chr4	3246126	0.6	2	1
4	PZA03107.1	chr4	3260709	1	2	1
4	SYN1071	chr4	3482349	0.3	2	1
4	PZE-104004415	chr4	3515393	0.7	2	1
4	PZE-104005833	chr4	4212327	1.2	2	1
4	PZE-104006165	chr4	4476092	0.3	2	1
4	PZE-104006203	chr4	4477805	0.3	2	1
4	SYN24040	chr4	4663362	0.7	2	1
4	SYN36769	chr4	4908092	1.8	2	1
4	PZE-104008414	chr4	5709812	2	1	1
4	SYN36225	chr4	5964840	0.3	2	1
4	PZE-104008924	chr4	5990508	2.2	2	1
4	PZE-104009638	chr4	6545029	0.3	2	1
4	PZE-104009671	chr4	6600076	0.7	2	1
4	PZE-104009876	chr4	6946963	0.4	2	1
4	PZE-104010111	chr4	7154758	1.2	2	1
4	PZE-104010147	chr4	7174847	0.4	2	1
4	PZE-104010366	chr4	7468900	0.7	2	1
4	PZE-104011437	chr4	9963787	1.2	2	1
4	PZE-104011650	chr4	10087637	1.2	2	1
4	PZE-104011831	chr4	10220935	0.3	2	1
4	PZE-104012693	chr4	10877865	1.6	2	1
4	PZE-104013117	chr4	11332088	2.5	2	1
4	PZE-104013529	chr4	11824245	0.9	2	1
4	SYN28715	chr4	11885526	0.3	2	1
4	PZE-104013934	chr4	12402984	0.3	2	1
4	SYN8705	chr4	12976159	0.3	2	1
4	ZM014391-0155	chr4	13164616	1.5	2	1
4	PZE-104014654	chr4	13910809	1.3	2	1
4	PZE-104014765	chr4	14033065	2.1	2	1
4	PZE-104014994	chr4	14378055	1.1	2	2
4	PZE-104015374	chr4	14725893	0.3	2	2
4	SYN13558	chr4	15044235	0.3	2	2
4	SYN4052	chr4	15250964	0.6	2	2
4	PZE-104017018	chr4	16984033	0.4	2	2
4	SYN29776	chr4	17330146	1.4	2	2
4	PZE-104017667	chr4	17489280	0.4	2	2
4	PZE-104018179	chr4	17983623	0.4	2	2
4	PZE-104018300	chr4	18117835	0.8	2	2
4	SYN1498	chr4	18581823	0.3	2	2
4	PZE-104018824	chr4	18810001	0.3	2	2
4	PZE-104018936	chr4	18990601	0.3	2	2
4	PZE-104019115	chr4	19425201	0.8	2	2
4	PZE-104021283	chr4	22836106	0.8	2	2
4	PZE-104021774	chr4	23426703	0.3	2	2
4	PZE-104022039	chr4	23789252	0.8	2	2
4	PZE-104023120	chr4	26129934	1.8	2	2
4	PZE-104023877	chr4	27018649	0.6	2	2
4	PZA-002002001	chr4	28980120	0.3	2	2
4	SYN35458	chr4	29471047	0.3	2	2
4	PUT-163a-78082681-4152	chr4	29793850	0.3	2	2
4	PZE-104025572	chr4	30474447	0.6	2	2
4	PZE-104025825	chr4	30948899	1	2	2
4	PZE-104026172	chr4	31245730	0.9	2	2
4	PZE-104027258	chr4	32249144	2.1	2	2
4	PZE-104027630	chr4	32791915	0.3	2	2
4	SYN36957	chr4	33119560	0.3	2	2
4	PZE-104028018	chr4	33699741	0.3	2	2
4	PZE-104029153	chr4	35216489	0.3	2	2
4	PZE-104030088	chr4	36310096	0.6	2	2
4	PZE-104030459	chr4	36849063	0.6	2	2
4	SYN6504	chr4	37388809	0.9	2	2
4	PUT-163a-50330172-2210	chr4	39093058	1.5	2	2
4	PZE-104035964	chr4	46936174	0.3	2	2
4	PZE-104041837	chr4	57379863	0.3	2	2
4	PZE-104042136	chr4	58031648	0.5	2	2
4	PZE-104044698	chr4	66285313	0.5	2	2
4	PZE-104045293	chr4	67146405	0.3	2	2
4	PZE-104045505	chr4	67655338	0.3	2	2
4	SYN29051	chr4	69286909	0.3	2	2
4	PZE-104047051	chr4	71214097	0.3	2	2
4	SYN1618	chr4	72053304	0.3	2	2
4	PZE-104049163	chr4	75633216	0.3	2	2
4	PZE-104051430	chr4	81251982	0.3	2	2
4	PZE-104052099	chr4	82641600	1	2	2
4	PZE-104059028	chr4	114274795	0.3	2	2
4	SYN7693	chr4	123666748	1.3	2	2
4	PZE-104063731	chr4	125764198	0.4	2	2
4	PZE-104064415	chr4	127200275	0.3	2	2
4	PZE-104066385	chr4	131386336	0.5	2	2
4	SYN23773	chr4	141093746	0.5	2	2
4	PUT-163a-149096935-904	chr5	186092826	0.3	2	2
4	PZE-104071127	chr4	141887625	0.3	2	2
4	PZE-104071527	chr4	142459785	1.2	2	2
4	SYN36703	chr4	146536368	0.3	2	2
4	PZE-104072760	chr4	143830934	0.3	2	2
4	PZE-104074683	chr4	146593397	1	2	2
4	PZE-104077681	chr4	152072006	0.3	2	2
4	PZE-104078745	chr4	152972399	0.3	2	2
4	PZE-104079076	chr4	153405747	0.3	2	2
4	SYN25012	chr4	153839730	1.4	2	2
4	PZE-104079829	chr4	154170022	0.3	2	2
4	SYN23565	chr4	154852886	0.3	2	2
4	PZE-104082002	chr4	156381035	0.9	2	2
4	SYN2964	chr4	156516937	0.3	2	2
4	SYN2966	chr4	156517564	0.3	2	2
4	PZE-104082452	chr4	156638203	0.3	2	2
4	PZE-104082862	chr4	156970774	0.6	2	2
4	PZE-104084170	chr4	158070392	0.8	2	2
4	SYN1917	chr4	160568591	0.3	2	2
4	PZE-104086560	chr4	161041158	0.3	2	2
4	PZE-104087271	chr4	161949049	0.3	2	2
4	PZE-104087328	chr4	162059173	1.3	2	2
4	SYN29327	chr5	202814602	1	2	2
4	PZE-104087710	chr4	162559844	0.3	2	2
4	PZE-104087852	chr4	162694715	0.6	2	2
4	PZE-104089435	chr4	164262904	0.3	2	2
4	PZE-104089765	chr4	165694687	0.3	2	2
4	PZE-104090186	chr4	165978284	1.3	2	2
4	PZE-104090782	chr4	166875919	0.6	2	2
4	SYN1891	chr4	166922253	1	2	2
4	SYNGENTA17509	chr4	167082581	0.3	2	2
4	SYN23101	chr4	167185622	0.9	2	2
4	PZE-104092415	chr4	167883271	0.8	2	2
4	PZE-104094288	chr4	171126206	0.3	2	2
4	PZE-104094456	chr4	171375416	0.3	0	2
4	SYN2162	chr4	171633064	0.3	2	2
4	SYN2152	chr4	171671928	0.8	2	2
4	PZE-104095589	chr4	171918130	0.3	2	2
4	PZE-104095695	chr4	172055122	0.5	2	2
4	PZE-104096024	chr4	172687259	0.3	2	2
4	PZE-104096363	chr4	172776953	0.3	2	2
4	SYN2272	chr4	172833675	1.1	2	2
4	PUT-163a-30032190-1853	chr4	173792613	0.5	2	2
4	PZE-104097453	chr4	173827035	0.8	2	2
4	PZE-104098283	chr4	174850079	1.8	2	2
4	PZE-104098869	chr4	175280015	0.3	2	2
4	PZE-104098918	chr4	175336292	0.3	2	2
4	PZE-104098992	chr4	175371902	0.3	2	2
4	PZE-104099766	chr4	176656380	0.3	2	2
4	SYN2327	chr4	177055653	0.6	2	2
4	SYN2318	chr4	177150624	0.9	2	2
4	PZE-104101099	chr4	177630124	0.9	2	2
4	PZE-104101376	chr4	177659916	0.6	2	2
4	SYNGENTA12906	chr4	178579214	0.6	2	2
4	PZE-104102278	chr4	178656580	0.6	2	2
4	SYN931	chr4	178665941	0.9	2	2
4	PZE-104102768	chr4	178889523	0.3	2	2
4	PUT-163a-60396647-2946	chr4	179627089	0.6	2	2
4	PZE-104103541	chr4	179794016	0.3	2	2
4	PZE-104103688	chr4	179822919	0.6	2	2
4	SYN15397	chr4	180247013	0.6	2	2
4	PZE-104104032	chr4	180272042	0.3	2	2
4	PZE-104104502	chr4	180672448	0.6	2	2
4	SYN2308	chr4	181057497	0.3	2	2
4	PZE-104105055	chr4	181401563	0.4	2	2
4	PZE-104105732	chr4	181886827	0.3	2	2
4	PZE-104105851	chr4	181961528	0.3	2	2
4	PZE-104106066	chr4	182190166	0.7	2	2
4	PZE-104106157	chr4	182295516	0.3	2	2
4	PZE-104106172	chr4	182297064	1.4	2	2
4	PZE-104108744	chr4	185442475	0.9	2	2
4	PUT-163a-13388743-219	chr4	185522892	0.7	2	2
4	PZE-104109208	chr4	185654787	0.4	2	2
4	SYN3148	chr4	185728765	0.7	2	2
4	PZE-104110006	chr4	186191754	0.9	2	2
4	PZE-104112675	chr4	188032583	1.3	2	2
4	PZE-104112784	chr4	188069441	0.4	2	2
4	PZE-104113423	chr4	188703595	0.7	2	2
4	PZE-104114501	chr4	189905893	0.4	2	2
4	PZE-104114554	chr4	190008850	0.4	2	2
4	PZE-104114687	chr4	190263112	0.4	2	2
4	PZE-104115060	chr4	190609472	0.4	2	2
4	PZE-104115065	chr4	190611189	1.2	2	2
4	SYN18420	chr4	196245605	0.4	2	2
4	ZM009553-0264	chr4	197049661	0.4	2	2
4	PZE-104122079	chr4	199035607	0.3	2	2
4	PZE-104122912	chr4	200033452	0.6	2	2
4	PZE-104123123	chr4	200185673	0.3	2	2
4	SYN1385	chr4	200368158	0.3	2	2
4	PZE-109063573	chr9	106077231	0.9	2	2
4	PZE-104127476	chr4	206363703	0.3	2	2
4	PZE-104128792	chr4	209229971	0.3	2	2
4	PZE-104128889	chr4	209259453	0.3	2	2
4	PZE-104130207	chr4	211077993	0.3	2	2
4	PZE-104131010	chr4	212320657	0.3	2	2
4	PZE-104132688	chr4	216203585	0.3	2	2
4	PZE-104134287	chr4	218329939	0.6	2	2
4	SYN1824	chr4	221295070	0.3	2	2
4	PZE-104136039	chr4	221632625	0.3	2	2
4	PZE-104137088	chr4	223599068	0.3	2	2
4	PZE-104137721	chr4	224725208	0.4	2	2
4	PZE-104138961	chr4	226306068	0.7	2	2
4	PZE-104139231	chr4	226619845	0.4	2	2
4	SYN34780	chr4	226941361	0.4	2	2
4	PZE-104139498	chr4	227110871	0.4	2	2
4	PZE-104139996	chr4	228012556	0.3	2	2
4	SYN12608	chr4	229034519	1.2	2	2
4	SYN25721	chr4	229342112	0.3	2	2
4	SYN27452	chr4	229539421	0.6	2	2
4	SYN1810	chr4	229849454	0.3	2	2
4	PZE-104141618	chr4	230190608	0.6	2	2
4	PZE-104141757	chr4	230349213	0.3	2	2
4	SYN22806	chr4	230351250	0.3	2	2
4	PZA03754.1	chr4	230800361	0.5	2	2
4	PZE-104142446	chr4	231035991	1.6	2	2
4	PZE-104142840	chr4	231406733	1.4	2	2
4	PZE-104143137	chr4	231732071	0.5	2	1
4	PZE-104143728	chr4	232606014	0.3	2	1
4	SYN11077	chr4	232940781	0.3	2	1
4	SYN21946	chr4	233125600	0.3	2	1
4	PZE-104144387	chr4	233204685	0.7	2	2
4	SYN36948	chr4	233821461	1	2	2
4	SYN6700	chr4	234116507	0.3	2	2
4	PZE-104145773	chr4	234356943	1.1	2	2
4	PZE-104146173	chr4	234500747	0.6	2	2
4	SYN28905	chr4	234567498	1.1	2	2
4	PZE-104146572	chr4	234687353	1	2	2
4	PZE-104146770	chr4	234819022	1.4	2	2
4	PZE-104147186	chr4	235081646	0.9	2	2
4	SYN1161	chr4	235267930	1.2	2	2
4	SYN28888	chr4	235724414	0.3	2	2
4	SYN24005	chr4	236114204	0.3	2	2
4	SYN24015	chr4	236171662	1.3	2	2
4	PZE-104149728	chr4	236407572	2.6	2	2
4	PZE-104150232	chr4	236727088	1.4	2	2
4	PUT-163a-60395960-2938	chr4	237033428	1	2	2
4	SYNGENTA13943	chr4	237268017	0.3	2	2
4	PZE-104151980	chr4	237454196	0.3	2	2
4	SYN7920	chr4	237485865	0.7	2	2
4	SYN7917	chr4	237509462	0.3	0	2
4	PZE-104152506	chr4	237610924	0.3	2	2
4	SYN14611	chr4	237618127	1.1	2	2
4	PZE-104153023	chr4	237954303	0.3	2	2
4	SYN24294	chr4	238167359	0.3	2	2
4	SYN7817	chr4	238320876	0.8	2	2
4	SYNGENTA10690	chr4	238362736	0.3	2	2
4	SYN7837	chr4	238431694	0.3	2	2
4	SYN1371	chr4	238468372	0.3	2	2
4	PUT-163a-76016170-3772	chr4	238955516	1.1	2	2
4	SYN25995	chr4	239214653	0.5	2	2
4	SYN39223	chr4	239370397	0.3	2	2
4	SYN39224	chr4	239370924	0.5	2	2
4	SYN29058	chr4	239423979	0.3	2	2
4	SYN21389	chr4	239702473	0.5	2	2
4	PZE-104156892	chr4	239937010	0.3	2	2
4	PZE-104157101	chr4	240116608	1	1	2
4	PZE-104157368	chr4	240245730	1	1	2
4	SYN8790	chr4	240336675	0.8	1	2
4	PZE-104157783	chr4	240522833	--	2	2
5	PZE-105000023	chr5	22085	1.5	2	2
5	PHM662.27	chr5	1046780	1.8	2	2
5	PZE-105002105	chr5	1581066	1.3	2	2
5	SYN2367	chr5	1820513	1	2	2
5	SYN14899	chr5	1898437	1	2	2
5	SYN35013	chr5	1945243	0.9	2	2
5	SYN35365	chr5	2182098	1.1	2	2
5	PZE-105003814	chr5	2274686	0.3	2	2
5	PZE-105003938	chr5	2283974	1.3	2	2
5	SYN36930	chr5	2363289	2	2	2
5	SYN28189	chr5	2601261	0.9	2	2
5	SYN15172	chr5	2745560	0.9	2	2
5	SYN541	chr5	2805104	1.5	2	2
5	SYN14475	chr5	2926357	1.9	2	2
5	SYN31752	chr5	3335200	0.9	2	2
5	SYN35950	chr5	3726228	0.9	2	2
5	SYN30364	chr5	3787360	1	2	2
5	SYN524	chr5	4253688	5.8	2	2
5	SYN30872	chr5	5246144	0.6	2	2
5	SYN985	chr5	5548623	0.3	2	2
5	SYN988	chr5	5578832	0.6	2	2
5	SYN1037	chr5	5890767	0.5	2	2
5	SYNGENTA1627	chr1	280581346	0.3	2	2
5	PZE-105014116	chr5	6141542	0.5	2	2
5	PZE-105014343	chr5	6314804	0.8	2	2
5	PZE-105014611	chr5	6372146	1.7	2	2
5	PZE-105015168	chr5	6511373	1	2	2
5	PUT-163a-148931114-379	chr5	6688415	0.3	2	2
5	PZE-105016060	chr5	6986417	0.4	2	2
5	SYN8004	chr5	7140557	1	2	2
5	PZE-105016704	chr5	7279717	1	2	2
5	PZE-105017492	chr5	7696792	1	2	2
5	PZA02538.5	chr5	7855279	1.3	2	2
5	PZE-105018422	chr5	8332228	0.3	2	2
5	ZM013949-0534	chr5	8336164	0.6	2	2
5	SYN23466	chr5	8507009	0.3	2	2
5	SYN5412	chr5	9120472	0.3	2	2
5	PZE-105019544	chr5	9329199	1.4	2	2
5	SYN37837	chr5	9900694	0.3	2	2
5	PZE-105020816	chr5	10009468	0.5	2	2
5	PZB00188.2	chr5	10101413	0.5	2	2
5	PZE-105021328	chr5	10173381	0.5	2	2
5	PZE-105021563	chr5	10223848	1.1	2	2
5	PZE-105022090	chr5	10674245	0.3	2	2
5	PZE-105022201	chr5	10709627	0.3	2	2
5	SYN11512	chr5	11597578	0.3	2	2
5	PZE-105023573	chr5	11847841	1.3	2	2
5	PZE-105024195	chr5	11949754	0.7	2	2
5	PZE-105024510	chr5	12227383	0.3	2	2
5	PZE-105025224	chr5	12561132	0.6	2	2
5	PZE-105026164	chr5	13313388	0.3	2	2
5	SYN11580	chr5	13582389	0.7	2	2
5	SYN19685	chr5	13729090	1.5	2	2
5	PZA00985.1	chr5	14060419	0.3	2	2
5	PZE-105027872	chr5	14377232	1.4	2	2
5	SYN16500	chr5	15137526	0.3	2	2
5	PZE-105029198	chr5	15194175	0.5	2	2
5	SYN8482	chr5	15547214	1.1	2	2
5	PUT-163a-148942702-461	chr1	250067064	1.1	2	2
5	PZE-105031503	chr5	17063973	0.7	2	2
5	PZE-105032165	chr5	17380699	0.6	2	2
5	PZE-105033007	chr5	18276677	0.9	2	2
5	SYN2288	chr5	19671608	0.3	2	2
5	PZE-105034878	chr5	19779727	0.3	2	2
5	SYN22690	chr5	19920945	0.3	2	2
5	PZE-105035194	chr5	20174862	1.6	2	2
5	PZE-105035551	chr5	20491795	0.6	2	2
5	ZM012969-0277	chr5	20596290	0.3	2	2
5	PZE-105036479	chr5	21366349	0.3	2	2
5	SYN12605	chr5	22103496	0.9	2	2
5	PZE-105037558	chr5	22552184	0.3	2	2
5	PZE-105038144	chr5	23022397	0.8	2	2
5	PZE-105039652	chr5	24713856	1.4	2	2
5	PZE-105040292	chr5	25661717	0.3	2	2
5	PZE-105040420	chr5	25804542	0.8	2	2
5	PZE-105042248	chr5	28426155	0.5	2	2
5	PZE-105042378	chr5	29271952	0.3	2	2
5	PZE-105044555	chr5	32002482	0.3	2	2
5	PZE-105045313	chr5	33049374	0.3	2	2
5	PZE-105045495	chr5	33298309	0.3	2	2
5	SYN13829	chr5	33786852	0.3	2	2
5	SYN13832	chr5	33898407	0.3	2	2
5	SYN20592	chr5	33969203	0.3	2	2
5	PZE-105046591	chr5	35278654	0.3	2	2
5	PZE-105046750	chr5	35641365	0.3	2	2
5	PZE-105046846	chr5	35783130	0.5	2	2
5	PZE-105047482	chr5	36955483	0.3	2	2
5	PZE-105048575	chr5	39269743	0.3	2	2
5	PUT-163a-76908811-3987	chr5	41933333	1.4	2	2
5	PZE-105050695	chr5	43647639	1.4	2	2
5	PZE-105050778	chr5	43660675	0.8	2	2
5	PZE-105053370	chr5	48896791	0.5	2	2
5	PZE-105053740	chr5	49781552	0.5	2	2
5	SYN8894	chr5	50451075	0.4	2	2
5	PZE-105055000	chr5	52277361	0.7	2	2
5	PZE-105055664	chr5	53445250	0.3	2	2
5	PZE-105061373	chr5	60137558	0.3	2	2
5	PZE-105063224	chr5	62696577	0.3	2	2
5	PZE-105065040	chr5	66074078	0.3	2	2
5	PZA00626.4	chr5	66831656	0.3	2	2
5	PZE-105065765	chr5	67504260	0.7	2	2
5	PZE-105068038	chr5	70683974	0.3	2	2
5	SYN26231	chr5	71382625	1	2	2
5	SYN26103	chr5	74506945	0.3	2	2
5	SYN27556	chr5	74620469	0.3	2	2
5	PZE-105071862	chr5	76616295	0.3	2	2
5	PZE-105072012	chr5	76679626	0.6	2	2
5	PZE-105073969	chr5	80801975	0.3	2	2
5	PZE-105074174	chr5	80970618	0.6	2	2
5	PZE-105075263	chr5	82952866	0.6	2	2
5	PZE-105076945	chr5	85866265	0.7	2	2
5	SYN36111	chr5	87115299	0.6	2	2
5	PZE-105078576	chr5	89159787	0.6	2	2
5	SYN36688	chr5	93230798	0.3	2	2
5	PZE-105080825	chr5	93515435	0.4	2	2
5	PZE-105088164	chr5	117104566	0.6	2	2
5	PZE-105090413	chr5	126817318	0.4	2	2
5	PZE-105092499	chr5	132181488	0.6	2	2
5	PZE-105094910	chr5	139234251	0.3	2	2
5	PZE-105094920	chr5	139235302	0.3	2	2
5	PZE-105096735	chr5	142479233	0.3	2	2
5	PZE-105097698	chr5	144060181	0.3	2	2
5	PZE-105098138	chr5	144714127	0.6	2	2
5	PZE-105098210	chr5	144857747	0.3	2	2
5	PZE-105098722	chr5	145727876	0.3	2	2
5	PZE-105099366	chr5	147467899	0.3	2	2
5	PZE-105100606	chr5	150752950	0.6	2	2
5	PZE-105101566	chr5	152582080	0.3	2	2
5	SYN30851	chr5	155952450	0.3	2	2
5	PZE-105103877	chr5	157446027	0.3	2	2
5	PZE-105104853	chr5	159290381	0.6	2	2
5	PZE-105105086	chr5	159538551	1.5	2	2
5	PZE-105105590	chr5	160531317	0.3	2	2
5	PZE-105106331	chr5	162008360	0.3	2	2
5	SYN33595	chr5	163412086	0.6	2	2
5	PZE-105107897	chr5	164654107	0.3	2	2
5	PZE-105109345	chr5	166516052	0.3	2	2
5	PZE-105110200	chr5	167348134	0.3	2	2
5	PZE-105110817	chr5	167936961	0.3	2	2
5	PZE-105111861	chr5	168852762	0.6	2	2
5	SYN15721	chr5	169457935	0.3	2	2
5	PZE-105112628	chr5	169578102	1.5	2	2
5	PZE-105113735	chr5	170503875	1.2	2	2
5	PZE-105113962	chr5	170823799	0.3	2	2
5	PZE-105114126	chr5	170978013	0.7	2	2
5	PZE-105114330	chr5	171176022	0.7	2	2
5	PZE-105114794	chr5	171523606	0.6	2	2
5	PZE-105115758	chr5	172742833	0.6	2	2
5	PZE-105115913	chr5	172920332	0.3	1	2
5	PZE-105116229	chr5	173165284	0.3	1	2
5	PZE-105117232	chr5	174140953	0.6	1	2
5	SYN11023	chr5	174291259	1.5	1	2
5	SYN31800	chr5	175600890	1.2	1	2
5	PUT-163a-13126597-170	chr5	175653483	0.6	1	2
5	SYN31807	chr5	175731649	0.3	1	2
5	SYN22187	chr5	176038263	0.6	1	2
5	PZE-105119892	chr5	176485985	0.3	1	2
5	PZE-105120411	chr5	176984485	0.7	1	2
5	PZE-105121226	chr5	177977532	1	1	2
5	SYN19127	chr5	178321533	0.3	1	2
5	PZE-105122447	chr5	178943654	1.1	1	2
5	PZE-105123692	chr5	180438569	1.3	1	2
5	PZE-105125184	chr5	182247518	0.7	1	2
5	PUT-163a-60342347-2445	chr5	183319499	0.7	1	2
5	PZE-105126664	chr5	184064373	0.9	1	2
5	PZE-105127053	chr5	184223982	0.3	1	2
5	PZE-105127504	chr5	184448878	0.3	1	2
5	PZE-105128589	chr5	185666322	0.3	1	2
5	PZE-105129422	chr5	186680003	0.3	1	2
5	PZE-105129597	chr5	186795332	2.1	1	2
5	PZE-105130181	chr5	186942908	0.3	1	2
5	PZE-105130917	chr5	187848427	0.3	1	2
5	PZE-105130924	chr5	187849151	1.1	1	2
5	PZE-105131333	chr5	188477751	1	1	2
5	SYN35847	chr5	188827375	1.5	1	2
5	PZA02383.1	chr5	189805227	0.6	1	2
5	PZE-105134385	chr5	190563737	0.4	1	2
5	PZE-105134847	chr5	190733381	0.6	1	2
5	PUT-163a-4314538-2043	chr5	191774964	2.1	1	2
5	PZE-105136782	chr5	191904406	0.6	1	2
5	PUT-163a-16918459-995	chr5	192167812	0.3	1	2
5	PZE-105137942	chr5	192881166	0.6	1	2
5	PZE-105138502	chr5	193554706	1.1	1	2
5	SYN26067	chr5	193970016	0.7	1	2
5	SYN29255	chr5	194163769	0.3	1	2
5	PZE-105140112	chr5	194557472	0.3	1	2
5	PZE-105140526	chr5	194834817	0.5	0	0
5	SYN1176	chr5	195443613	0.4	1	2
5	PZE-105141048	chr5	195675181	0.4	1	2
5	PZE-105141233	chr5	195907116	0.3	1	2
5	SYN31100	chr5	196177615	0.5	1	2
5	PZE-105142622	chr5	196800935	1	1	2
5	PZE-105145239	chr5	198878652	0.7	1	2
5	PZE-105146456	chr5	199643263	0.3	1	2
5	PZE-105146867	chr5	199738275	0.3	1	2
5	PZE-105147766	chr5	200370065	0.3	1	2
5	SYN11897	chr5	200649357	0.3	1	2
5	SYNGENTA14508	chr5	201265550	0.3	1	2
5	PZE-105150042	chr5	201609513	0.7	1	2
5	PZE-105150581	chr5	202050690	1.1	1	2
5	PZE-105150892	chr5	202286380	0.6	1	2
5	PZE-105151258	chr5	202394540	0.9	1	2
5	SYN24655	chr5	203679327	0.3	1	2
5	SYN24650	chr5	203803539	0.3	1	2
5	PUT-163a-16925044-1085	chr5	204089662	0.6	1	2
5	PZE-105154562	chr5	204585691	0.3	1	2
5	PUT-163a-101389210-16	chr0	0	2.7	1	2
5	SYN1926	chr5	204605827	0.3	1	2
5	SYN36852	chr5	205308574	0.4	1	2
5	PZE-105156016	chr5	205368137	0.4	1	2
5	PZE-105156438	chr5	205503792	0.4	1	2
5	PZB02189.6	chr5	205551779	0.6	1	2
5	SYN38890	chr5	205791059	0.6	1	2
5	PZE-105157898	chr5	205944236	0.7	1	2
5	PZE-105158804	chr5	206563089	1	1	2
5	PZE-105160703	chr5	207509606	0.3	1	2
5	PZE-105160758	chr5	207512155	1.8	1	2
5	PZE-105161685	chr5	208072333	2.8	1	2
5	PZE-105163347	chr5	208254880	0.5	2	2
5	PZE-105163388	chr5	208258228	2.5	2	2
5	PZE-105165035	chr5	208926808	0.3	2	2
5	PZE-105165365	chr5	209048500	0.3	2	2
5	PZE-105166980	chr5	210285595	0.3	2	2
5	PZE-105167010	chr5	210302213	2.5	2	2
5	SYN9389	chr5	211173150	0.4	2	2
5	PZE-105169336	chr5	211181652	0.4	2	2
5	PZE-105169622	chr5	211302398	0.7	2	2
5	SYN3380	chr5	211446075	0.3	2	2
5	SYN2631	chr5	211520011	0.6	2	2
5	PZA03335.2	chr5	211666584	0.8	2	2
5	ZM012862-0609	chr5	211754458	0.5	2	1
5	SYN18054	chr5	211939039	1.1	2	1
5	SYN18047	chr5	212029424	0.9	2	1
5	SYN22387	chr5	212244335	0.3	2	1
5	PZE-105172533	chr5	212593313	0.3	2	1
5	SYN35259	chr5	212748047	0.9	2	1
5	SYN35261	chr5	212755174	0.9	2	1
5	SYN9183	chr5	213058307	3.4	2	1
5	SYN2908	chr5	213281432	0.7	2	1
5	SYN9402	chr5	213340864	0.6	2	1
5	SYN37237	chr5	213538081	0.9	2	1
5	SYN14680	chr5	214059839	0.7	2	1
5	SYN33410	chr5	214283992	1	2	3
5	SYN33425	chr5	214376946	2.7	2	0
5	SYNGENTA10882	chr5	214845762	1.4	2	2
5	SYN31311	chr5	215055578	1	2	1
5	PZA00069.4	chr5	215340163	0.7	2	1
5	SYN32947	chr5	215482164	0.4	2	1
5	ZM013596-0337	chr5	215561169	0.3	2	1
5	SYN33321	chr5	215623545	0.3	2	1
5	PZE-105180900	chr5	215803547	0.6	2	1
5	PZE-105180966	chr5	215818932	0.3	2	1
5	PHM13639.13	chr5	215833552	0.3	2	1
5	ZM013240-0409	chr5	215841674	0.3	2	1
5	PZE-105181205	chr5	215925304	0.5	2	1
5	PZE-105181352	chr5	215991421	0.8	2	1
5	SYN3695	chr5	216088711	0.8	2	1
5	SYN24160	chr5	216741923	--	2	1
6	PZE-106000007	chr6	129643	0.3	1	1
6	PZE-106000313	chr6	680225	1.1	1	1
6	PZE-106000403	chr6	798829	0.3	1	0
6	PZE-106000399	chr6	793903	0.3	1	1
6	PZE-106000516	chr6	1240386	0.3	1	1
6	ZM013640-0373	chr6	2043652	0.3	1	1
6	SYN19699	chr6	2428855	0.6	1	1
6	ZM013696-0227	chr6	2447401	1	1	1
6	SYN22071	chr6	2882514	0.3	1	1
6	PZE-106001869	chr6	2894197	0.3	1	1
6	SYN20089	chr6	3234538	0.3	1	1
6	ZM012625-0147	chr6	3589546	0.6	1	1
6	PZE-106003203	chr6	4145891	0.3	1	1
6	PZE-106003451	chr6	4307645	1.6	1	1
6	PZE-106003733	chr6	4607882	0.3	1	1
6	PZE-106003908	chr6	4840974	0.9	1	1
6	PZE-106004307	chr6	5445335	0.6	1	1
6	PZE-106004598	chr6	5644062	2.2	1	1
6	PUT-163a-5739956-2305	chr6	6899137	0.3	1	1
6	PZE-106005744	chr6	7038488	0.3	1	1
6	PZE-106005833	chr6	7045264	0.6	1	1
6	PZE-106006353	chr6	8112677	1.2	1	2
6	PZE-106014750	chr6	13006205	0.9	1	2
6	PZE-106019828	chr6	13188536	1.2	1	2
6	PZE-106020151	chr6	14462004	2.5	0	2
6	PZE-106020499	chr6	16167793	0.6	1	2
6	PZE-106021179	chr6	18246324	0.6	1	2
6	PZE-106007529	chr6	21888894	0.6	1	2
6	PZE-106007655	chr6	22306673	0.6	1	2
6	PZE-106008048	chr6	23334105	0.3	1	1
6	SYN29857	chr6	25337680	0.3	1	1
6	PZE-106008956	chr6	25702710	0.4	1	1
6	PZE-106009110	chr6	26243013	0.4	1	1
6	PUT-163a-149009086-759	chr6	29350835	0.4	1	1
6	SYN21974	chr6	29640081	0.3	1	1
6	PZE-106013207	chr6	34122753	0.3	1	1
6	PZE-106013459	chr6	34545075	0.3	1	1
6	PZA02948.21	chr6	35596284	0.3	1	1
6	PZE-106014445	chr6	35895383	0.3	1	1
6	PZE-106015178	chr6	36622302	0.3	1	1
6	PZE-106016350	chr6	38428663	0.3	1	1
6	PZE-106016936	chr6	39889813	0.3	1	1
6	PZE-106023206	chr6	56115109	0.8	1	1
6	PZE-106027530	chr6	65926629	0.3	1	2
6	PZE-106024353	chr6	58456095	0.3	1	2
6	PZE-106029376	chr6	69571310	2.8	1	2
6	PZE-106031737	chr6	74144853	1.4	1	2
6	PZE-106035097	chr6	82016007	0.9	1	2
6	PZA03069.4	chr6	82967363	0.3	1	2
6	PZE-106036240	chr6	83835566	0.7	1	2
6	PZE-106037024	chr6	84787343	0.6	1	2
6	PZE-106037346	chr6	85410480	0.3	1	2
6	PZE-106037878	chr6	86171497	0.6	1	2
6	PZE-106038467	chr6	86548762	0.3	1	2
6	PZE-106038950	chr6	87408254	0.3	1	2
6	PZE-106039538	chr6	88151609	0.5	0	2
6	PZE-106040109	chr6	88735705	2.4	1	2
6	PZE-106040974	chr6	89402578	0.6	1	1
6	PZE-106041093	chr6	89465314	1.1	1	1
6	PZE-106042456	chr6	91925887	0.3	0	1
6	SYN11566	chr6	92396681	0.3	1	1
6	SYN11803	chr6	92613037	0.8	1	1
6	SYN2959	chr6	93323623	0.5	1	1
6	PZE-106044782	chr6	93924666	1.9	1	1
6	PZE-106046093	chr6	95459971	1.7	1	1
6	PZE-106047133	chr6	96558982	0.9	1	1
6	PZE-106047652	chr6	96880264	0.3	1	1
6	PZE-106047802	chr6	96922239	0.3	1	1
6	SYN4033	chr6	97105968	0.3	1	1
6	SYN13504	chr6	97230864	0.6	1	1
6	PZE-106048505	chr6	97381006	1.5	1	1
6	PZE-106048958	chr6	97913220	0.6	1	1
6	PZE-106049462	chr6	98574753	0.3	1	1
6	PZE-106051765	chr6	102548654	0.5	1	1
6	PZE-106052721	chr6	103225465	0.5	1	1
6	PZE-106052904	chr6	103406208	0.4	1	1
6	PZE-106053544	chr6	103949677	0.5	1	1
6	PZE-106054245	chr6	104965149	1.2	1	1
6	PZE-106055491	chr6	105883700	0.9	1	1
6	PZE-106055870	chr6	106222051	0.6	1	1
6	PUT-163a-71425802-3226	chr6	106338299	0.3	1	2
6	PZE-106058046	chr6	106969438	0.6	1	2
6	PZE-106059328	chr6	108203832	0.6	1	2
6	PZE-106060505	chr6	109282216	0.7	1	2
6	PZE-106057864	chr6	111707776	1	1	2
6	PZE-106061055	chr6	111900688	1	1	2
6	SYN15348	chr3	3830634	1.3	1	2
6	PZE-106061929	chr6	112747404	0.3	1	2
6	PZA00182.4	chr6	113558165	0.4	1	2
6	PZE-106064449	chr6	116175553	0.6	1	2
6	PZE-106065440	chr6	117598710	0.5	1	2
6	SYN29430	chr6	118073612	0.4	1	2
6	PZE-106068040	chr6	120914317	0.6	1	2
6	PZE-106068161	chr6	121077818	0.3	1	2
6	PZE-106068309	chr6	121237996	0.9	1	2
6	PZE-106069196	chr6	122645833	0.3	1	2
6	PZE-106070134	chr6	124106930	0.6	1	2
6	SYN7544	chr6	124532570	0.7	1	2
6	SYN9841	chr6	128160370	1	1	2
6	PZE-106074545	chr6	129958321	0.6	1	2
6	PZE-106074750	chr6	129971613	1.4	1	2
6	PZE-106075048	chr6	130132330	0.6	1	2
6	PZE-106076029	chr6	131411390	0.3	1	2
6	SYN3765	chr6	131991597	0.6	1	2
6	PZE-106076719	chr6	132226089	0.8	1	2
6	PZE-106076828	chr6	132262040	1.1	1	2
6	PZA00250.1	chr6	132889427	0.3	1	2
6	SYN14488	chr6	133667973	0.4	1	2
6	PZE-106078323	chr6	133816320	0.4	0	2
6	PZE-106079848	chr6	136361247	0.3	1	2
6	PZE-106079902	chr6	136406351	0.5	1	2
6	SYN37990	chr6	137493693	0.5	1	2
6	PZE-106080799	chr6	137669995	0.4	1	2
6	PZE-106081362	chr6	138500624	0.4	1	2
6	PZE-106081994	chr6	139162098	0.9	1	2
6	PZE-106082879	chr6	140161546	0.4	1	2
6	SYN25253	chr6	140849014	0.3	1	2
6	PZE-106084252	chr6	141415711	0.3	1	2
6	PZE-106085210	chr6	142447154	0.6	1	2
6	SYN30964	chr6	142597095	0.3	1	2
6	PZE-106085963	chr6	142950378	0.6	1	2
6	SYN22019	chr6	143993192	0.3	1	2
6	PZE-106087884	chr6	145316684	0.9	1	2
6	PUT-163a-4730530-2148	chr6	145987264	0.6	1	2
6	PZA02811.5	chr6	146120566	1.4	1	2
6	PZE-106088716	chr6	146233924	0.3	1	2
6	PZE-106089195	chr6	146617565	0.6	1	2
6	SYN6216	chr6	147024551	0.7	1	2
6	PZE-106089888	chr6	147060300	0.4	1	2
6	PZE-106090377	chr6	147338068	0.3	1	2
6	PUT-163a-93281684-4842	chr6	147656102	0.5	1	2
6	SYN29381	chr6	147883931	0.9	1	2
6	SYN29400	chr6	147915356	0.6	1	2
6	SYN37017	chr6	148245269	0.6	1	2
6	ZM013757-0256	chr6	148520548	2.3	1	2
6	PZE-106093879	chr6	149358254	1.1	1	2
6	SYN12048	chr6	149672195	0.7	1	2
6	PZE-106095859	chr6	150728889	0.3	1	2
6	SYN11807	chr6	150773299	0.3	1	2
6	SYN11825	chr6	150804545	1.3	1	2
6	PZE-106098044	chr6	151821952	0.4	1	2
6	SYNGENTA15723	chr6	152186634	0.3	1	2
6	SYN16935	chr6	152277265	0.4	1	2
6	PZE-106099248	chr6	152746826	1.6	1	2
6	SYN30391	chr6	153243614	0.6	1	2
6	PZE-106100715	chr6	153308161	0.3	1	2
6	PZE-106101027	chr6	153661994	0.3	1	2
6	SYN21476	chr6	153875429	0.8	1	2
6	SYN24459	chr6	154165245	0.9	1	2
6	SYN30382	chr6	154779907	2.3	1	2
6	PZE-106103612	chr6	155172301	0.4	1	2
6	PZE-106103896	chr6	155255780	0.9	1	2
6	PZE-106104239	chr6	155465955	0.4	1	2
6	SYN23881	chr6	155666420	2.3	1	2
6	PZA03027.12	chr6	156520755	1.2	2	2
6	PZA00223.4	chr6	156592786	2.6	2	2
6	SYN23640	chr6	156879515	0.3	2	2
6	PZE-106107736	chr6	156986095	0.3	2	2
6	PZE-106108115	chr6	157324459	0.3	2	2
6	PZE-106108243	chr6	157412747	0.6	2	2
6	SYN14808	chr6	157568956	0.3	2	2
6	SYN4004	chr6	157738228	1	2	2
6	PZE-106109759	chr6	158297788	0.3	2	2
6	SYN10787	chr6	158474996	1.1	2	2
6	SYN4194	chr6	158658793	0.4	2	2
6	SYN26187	chr6	159623713	0.4	2	2
6	SYN26196	chr6	159684819	0.4	2	2
6	SYN27126	chr6	159772310	0.7	2	2
6	PZE-106113238	chr6	160019304	1.6	2	2
6	SYN8244	chr6	160337381	1	2	2
6	SYN30501	chr6	160702518	0.3	2	2
6	PZE-106115254	chr6	161369509	0.6	2	2
6	PZE-106116148	chr6	161728913	0.6	2	2
6	SYN9304	chr6	162015103	2.6	2	2
6	SYN24415	chr6	162311097	1.4	2	2
6	SYN24540	chr6	162645223	0.3	2	2
6	SYN16022	chr6	162884424	0.3	2	2
6	PZA01436.1	chr6	162922101	1.2	2	2
6	PZE-106121133	chr6	163403214	4	3	2
6	SYN12700	chr6	163973888	1.8	3	2
6	SYN24474	chr6	164370115	1	3	2
6	PZA02141.1	chr6	164891527	0.3	3	2
6	SYN11198	chr6	165092438	1.5	3	2
6	SYN4309	chr6	165288675	1.1	3	2
6	SYN5882	chr6	165390165	2.4	3	2
6	SYN38609	chr6	165941397	0.3	3	2
6	SYN18593	chr6	166053621	1.6	3	2
6	SYN7865	chr6	166177698	0.3	3	2
6	PUT-163a-30705899-1904	chr6	166803016	0.3	3	2
6	SYN28539	chr6	166822162	1.4	3	2
6	PHM5529.4	chr6	167018795	1.9	3	2
6	SYN14716	chr6	168093603	--	3	2
7	PZA01426.1	chr7	775637	1.1	2	1
7	SYN5014	chr7	1143966	1	2	1
7	SYN10739	chr7	1267536	0.5	2	1
7	PZE-107001376	chr7	1289663	1.2	2	1
7	SYN10738	chr7	1297354	3.8	2	1
7	PZD00057.3	chr7	2073165	3.4	2	1
7	SYN8556	chr7	2585078	2.5	2	1
7	PZE-107003481	chr7	2616628	3	2	1
7	PZE-107004458	chr7	2952590	1.5	2	1
7	PZE-107004741	chr7	3073422	1.5	2	1
7	PZE-107005367	chr7	3598960	0.7	2	3
7	SYN39291	chr7	4078751	1	2	2
7	SYN18500	chr7	4543491	0.9	2	2
7	SYN37961	chr7	4795874	0.5	2	2
7	SYN21564	chr7	4901733	1.6	2	2
7	PZE-107007133	chr7	4957394	2.2	2	2
7	SYN15673	chr7	5038167	0.5	2	1
7	SYNGENTA15901	chr7	5038808	0.3	2	1
7	SYN15672	chr7	5072755	2.7	2	1
7	PZE-107008696	chr7	5516475	2	2	1
7	PZE-107009409	chr7	6127634	0.6	2	1
7	PZE-107009554	chr7	6217694	1.7	2	1
7	PZE-107010433	chr7	7011078	0.3	2	1
7	SYN19831	chr7	7410318	0.3	2	1
7	SYN19836	chr7	7462912	1.1	2	1
7	SYN4511	chr7	8049707	0.3	2	1
7	SYN4534	chr7	8057496	0.3	2	1
7	SYN25001	chr7	8305423	0.3	2	1
7	SYNGENTA6482	chr7	8701206	2.8	2	1
7	PZE-107012564	chr7	9200919	0.7	2	1
7	SYN36572	chr7	9329135	0.5	2	1
7	PZE-107013073	chr7	9344984	0.5	2	1
7	PZE-107013498	chr7	9828667	0.7	2	1
7	SYN24605	chr7	10288416	1.9	2	1
7	SYN6900	chr7	10694586	1	2	1
7	SYN33126	chr7	13575225	4	2	1
7	PZB01612.1	chr7	14464574	0.3	2	1
7	PZE-107017393	chr7	14916594	0.3	2	1
7	PZE-107017571	chr7	15156278	0.3	2	1
7	SYN35760	chr7	15281150	0.6	2	1
7	PZE-107018090	chr7	15543799	0.6	2	1
7	PZE-107019010	chr7	17246760	0.6	2	1
7	SYN16009	chr7	17521742	0.3	2	1
7	SYN27395	chr7	17697488	0.3	2	1
7	PZE-107020326	chr7	19073167	0.3	2	1
7	PZE-107020678	chr7	19442489	1.1	2	1
7	SYN5031	chr7	21144586	0.8	2	1
7	PZE-107022304	chr7	22014616	0.5	2	1
7	PZE-107024830	chr7	26958269	0.5	2	1
7	PZE-107024936	chr7	27009126	1.2	2	1
7	PZE-107025581	chr7	27978520	0.4	2	1
7	SYN28835	chr7	31557863	0.3	2	1
7	PZE-107027166	chr7	31558239	0.6	2	1
7	PZE-107027216	chr7	31731267	0.3	2	1
7	SYNGENTA12298	chr7	33157904	0.3	2	1
7	PZE-107029470	chr7	36551795	0.3	2	1
7	PZE-107030268	chr7	38896014	0.3	2	1
7	PZE-107030333	chr7	38902274	0.8	2	1
7	PZE-107031924	chr7	41490888	0.3	1	1
7	PZE-107041962	chr7	82333657	0.4	1	1
7	PZE-107050044	chr7	99060088	0.6	1	1
7	PZE-107050514	chr7	99894808	0.7	1	1
7	PZE-107053716	chr7	105057954	0.3	1	1
7	PZE-107054663	chr7	106332162	0.3	1	1
7	SYN22819	chr7	106748257	0.3	1	1
7	PZE-107055216	chr7	106998697	0.6	1	1
7	PZE-107055575	chr7	107394212	0.3	1	1
7	PZE-107055561	chr7	107438452	0.3	1	1
7	PZE-107055826	chr7	107858540	1.5	1	1
7	PZE-107056842	chr7	109054487	0.3	1	1
7	SYN39188	chr7	109149980	0.3	1	1
7	PZE-107057370	chr7	109723272	0.3	1	1
7	PZE-107058976	chr7	112980785	0.3	1	1
7	PZE-107061552	chr7	117689590	0.3	1	1
7	PZE-107061634	chr7	117844767	0.3	1	1
7	SYN18268	chr7	118302629	0.6	1	1
7	SYN12275	chr7	118581962	0.6	1	1
7	PZE-107063100	chr7	120203200	1.5	1	1
7	SYN38586	chr7	121256229	1.5	1	1
7	SYN13239	chr7	121574874	0.4	1	1
7	PZE-107066469	chr7	123565899	0.4	1	1
7	PZE-107067197	chr7	123880597	0.3	0	1
7	PZE-107068315	chr7	124945704	0.3	1	1
7	PZE-107069528	chr7	126350017	0.9	1	1
7	PZE-107070761	chr7	127254364	0.6	1	1
7	PZE-107070830	chr7	127268924	0.3	1	1
7	SYN20388	chr7	127586792	0.3	1	1
7	PZE-107071564	chr7	127724693	0.9	1	1
7	PZE-107072025	chr7	128144014	0.3	1	2
7	PZE-107072028	chr7	128144353	0.9	1	2
7	PZE-107072420	chr7	128708944	0.3	1	2
7	SYN27282	chr7	129264180	0.6	1	2
7	SYN28758	chr7	129967283	0.6	1	2
7	PZE-107075566	chr7	130986135	0.3	1	2
7	PZE-107076020	chr7	131191105	1.5	1	2
7	PZE-107077547	chr7	132627841	0.3	1	2
7	PZE-107077770	chr7	132731569	1.1	1	2
7	PZE-107078024	chr7	133050886	0.8	1	2
7	PZE-107078422	chr7	133371679	1.1	1	2
7	SYN38223	chr7	133606291	1.1	1	2
7	SYN8209	chr7	134009285	0.3	1	2
7	SYN22401	chr7	134099896	0.5	1	2
7	PZE-107083154	chr7	137730212	1.1	1	2
7	SYN19509	chr7	137095273	1.1	1	2
7	PZE-107084096	chr7	139351504	1.1	1	2
7	PZE-107084626	chr7	140348732	0.3	1	2
7	PZE-107084721	chr7	140419941	0.3	1	2
7	PZE-107085390	chr7	141138504	0.6	1	2
7	PZE-107087249	chr7	142407403	0.3	1	2
7	PZE-107087898	chr7	143003984	0.3	1	2
7	SYN24396	chr7	143410022	0.6	1	2
7	PZE-107088998	chr7	144000432	0.8	1	2
7	SYN22616	chr7	144603823	1.4	1	2
7	PUT-163a-60394924-2916	chr7	146491993	0.6	2	2
7	PZE-107092533	chr7	147204978	0.3	2	2
7	PZE-107092610	chr7	147335911	0.6	2	2
7	PZE-107094282	chr7	149489645	0.3	2	2
7	PUT-163a-60395758-2936	chr7	149602954	0.3	2	2
7	PZA03162.1	chr7	150087743	0.3	2	2
7	PZE-107095277	chr7	150791000	1.2	2	2
7	SYN34204	chr7	151242431	0.6	2	2
7	SYN33581	chr7	152395225	1.8	2	2
7	PZE-107097554	chr7	152807815	0.6	2	2
7	SYN22194	chr7	153175123	0.3	2	2
7	PZE-107098163	chr7	153294455	2.1	2	2
7	PZE-107098865	chr7	153839460	1.2	2	2
7	PZE-107099244	chr7	154191348	0.6	2	2
7	SYN2765	chr7	154297456	0.4	2	2
7	PZE-107100880	chr7	155371350	2.3	2	2
7	SYN3652	chr7	156667314	1.1	2	2
7	PZE-107104709	chr7	157440679	0.4	2	2
7	PZE-107104470	chr7	157469497	0.4	2	2
7	ZM013848-0146	chr7	157474188	0.7	2	2
7	SYN17085	chr7	157571444	0.7	2	2
7	PZE-107105407	chr7	157595594	0.3	2	2
7	PZE-101219164	chr1	270665110	0.3	2	2
7	SYN34442	chr7	157738596	0.6	2	2
7	SYN36108	chr7	157876103	2.4	2	2
7	PZE-107106841	chr7	158755442	2.5	2	2
7	SYN5303	chr7	158948616	2.2	2	2
7	SYN3347	chr7	159756814	0.7	2	2
7	SYN12172	chr7	159856749	0.7	2	2
7	PZE-107108703	chr7	159905219	0.6	2	2
7	SYN23135	chr7	160144557	0.3	2	2
7	SYN23136	chr7	160256720	0.9	2	2
7	PZE-107109652	chr7	160320914	0.3	2	2
7	SYN14115	chr7	160588993	0.3	2	2
7	PZE-107110409	chr7	160600000	0.3	2	2
7	PZE-107110443	chr7	160601897	0.5	2	2
7	PZE-107110616	chr7	160753439	0.9	2	2
7	PZE-107110721	chr7	160776301	0.3	2	2
7	PZE-107110985	chr7	161120637	0.3	2	2
7	PZE-107111528	chr7	161604887	2.6	2	2
7	PZE-107112738	chr7	161949846	0.8	2	2
7	PZE-107113180	chr7	162036118	0.5	2	1
7	PUT-163a-93012953-4804	chr7	162155226	1.2	2	1
7	PZA03544.3	chr7	162810949	2.5	2	1
7	SYN3230	chr7	163690785	1.2	2	1
7	PZE-107116741	chr7	164069573	0.6	2	1
7	SYN17035	chr7	164240729	0.3	2	1
7	PZE-107117400	chr7	164663604	0.3	2	1
7	SYN7527	chr7	164774501	0.3	2	1
7	SYN7511	chr7	164829443	1.8	2	1
7	PZB00777.2	chr7	165535073	1.3	2	1
7	PZA00474.14	chr7	165748801	1.1	2	1
7	PZE-107120886	chr7	166368018	0.6	2	1
7	PZE-107121485	chr7	166685951	1.4	2	1
7	SYN20121	chr7	166960841	2	2	1
7	SYN6290	chr1	5389402	2.7	2	1
7	SYN12253	chr7	167987505	0.3	2	1
7	SYN12246	chr7	168084208	0.3	2	1
7	PZA00505.5	chr7	168255020	0.3	2	1
7	PZE-107125344	chr7	168450512	0.3	2	1
7	SYNGENTA5469	chr7	168683334	0.3	2	1
7	PZE-107126258	chr7	168905444	0.6	2	1
7	PZE-107126409	chr7	169095226	1.3	2	1
7	SYN30793	chr7	169456470	0.3	2	1
7	PZE-107128011	chr7	170387842	0.3	2	1
7	PZE-107128144	chr7	170419774	0.3	2	1
7	PZA00386.2	chr7	170656427	5.2	2	1
7	PZB00605.3	chr7	171703882	0.3	2	1
7	PUT-163a-78085872-4180	chr7	171734083	0.3	2	1
7	PZE-107130514	chr7	171743914	3.1	2	1
7	PZE-107132474	chr7	172730195	0.6	2	2
7	PZE-107132535	chr7	172737026	0.8	2	2
7	PZE-107132828	chr7	172778289	0.4	2	2
7	PZE-107133026	chr7	172825522	0.3	2	2
7	SYN34110	chr7	172926640	1.2	2	2
7	SYN32824	chr7	172979834	0.3	2	2
7	PZE-107133704	chr7	173181180	0.6	2	2
7	SYN4570	chr7	173281553	2.3	2	2
7	SYN15613	chr7	173747274	0.5	2	2
7	SYN37421	chr7	173889218	0.5	2	2
7	SYN37420	chr7	173961155	0.3	2	2
7	PZE-107135851	chr7	174093918	1.1	2	2
7	PZE-107136092	chr7	174279417	0.3	2	2
7	SYN34651	chr7	174339964	0.3	2	2
7	PUT-163a-148942056-449	chr7	174506330	0.3	2	2
7	PZE-107136612	chr7	174534308	0.5	2	2
7	PZE-107136789	chr7	174582524	1.1	2	2
7	PZE-107137211	chr7	174995187	1.9	2	2
7	PZE-107137587	chr7	175206869	0.3	2	2
7	SYN18618	chr7	175209177	0.3	2	2
7	SYN10000	chr7	175563183	--	2	2
8	PZE-108001260	chr8	1146173	2.5	1	2
8	SYN25100	chr8	1448705	0.6	1	2
8	PUT-163a-78076151-4108	chr8	1523752	0.3	1	2
8	SYN10053	chr8	1831104	0.8	1	2
8	SYN11274	chr8	2428833	1	1	2
8	PZE-108002532	chr8	2762025	0.7	1	2
8	PZE-108002634	chr8	2792594	0.3	1	2
8	PUT-163a-14243879-303	chr8	3197876	1	1	2
8	SYN17933	chr8	3298822	0.6	1	2
8	SYN17936	chr8	3348753	1.2	1	2
8	SYN33564	chr8	3797941	0.3	1	2
8	PZE-108003875	chr8	3884565	1.2	1	2
8	SYN27445	chr8	4234473	1.1	1	2
8	PZE-108004260	chr8	4281073	0.6	1	2
8	PZE-108004350	chr8	4360224	3.9	1	2
8	PZA03316.2	chr8	4792016	1.4	1	2
8	PZE-108005094	chr8	5191422	1.6	1	2
8	PZE-108005224	chr8	5313180	0.3	1	2
8	PUT-163a-110526809-109	chr8	5319559	0.6	1	2
8	PZE-108005319	chr8	5330827	1.6	1	2
8	PZE-108005605	chr8	5597852	1.6	1	2
8	PZA00058.1	chr8	6023496	0.6	1	2
8	SYN35223	chr8	6394815	0.3	1	2
8	SYN10430	chr8	6592011	0.3	1	2
8	PZE-108006634	chr8	6810510	0.3	1	2
8	PZE-108007014	chr8	7039461	2.7	1	2
8	SYN9900	chr8	7623620	3.4	1	2
8	PZE-108008403	chr8	8417040	0.6	1	2
8	PZE-108008540	chr8	8557707	1.1	1	2
8	SYN18172	chr8	8857398	0.6	1	2
8	PZE-108009147	chr8	9263396	2	1	2
8	PZE-108009465	chr8	10002522	0.3	1	2
8	SYN12760	chr8	10092916	0.3	1	2
8	SYN3270	chr8	10286865	0.3	1	2
8	PZE-108009886	chr8	10298432	0.3	1	2
8	PZE-108010702	chr8	11302915	0.8	1	2
8	SYN37797	chr8	11501032	0.4	1	2
8	PZE-108011044	chr8	11569881	1.5	1	2
8	PZA02249.4	chr8	12285916	0.6	1	2
8	SYN36539	chr8	12934662	0.3	1	1
8	SYN36547	chr8	12990572	0.6	1	1
8	PZE-108013234	chr8	13289482	1.3	1	1
8	SYN14462	chr8	13370541	0.6	1	1
8	SYN7786	chr8	14591552	0.6	1	1
8	PZE-108015531	chr8	15100555	0.4	1	1
8	SYN34900	chr8	15778470	1.8	1	1
8	SYN23097	chr8	16442995	0.3	1	1
8	SYN4087	chr8	16917256	0.6	1	1
8	PZE-108017470	chr8	17058319	0.9	1	1
8	PZB01977.4	chr8	17391771	2.7	1	1
8	PZB01977.1	chr8	17392146	0.8	1	1
8	PZE-108019899	chr8	17872765	0.8	1	1
8	PZE-108019174	chr8	18350813	0.3	1	1
8	PZE-108018898	chr8	18447399	0.3	1	1
8	SYN17738	chr8	18781695	0.3	1	1
8	SYN38445	chr8	19120665	0.3	1	1
8	PZE-108020265	chr8	19234754	0.3	1	1
8	PZE-108020824	chr8	19835284	0.3	1	1
8	PZE-108021167	chr8	20084931	0.8	1	1
8	PZE-108021327	chr8	20514430	1.2	1	1
8	PZE-108022229	chr8	20961838	0.4	1	1
8	SYN17577	chr8	21148154	1.7	1	1
8	SYN35861	chr8	22173115	0.7	1	1
8	PZE-108023549	chr8	22508861	0.3	1	1
8	PZE-108024169	chr8	22816492	1.2	1	1
8	PUT-163a-78116027-4353	chr8	23771334	0.3	1	1
8	SYN15118	chr8	23961095	1.2	1	1
8	PZE-108025613	chr8	24346813	0.3	1	1
8	PZE-108026233	chr8	25334710	0.6	1	1
8	PZE-108026793	chr8	26098680	0.9	1	1
8	PZE-108028580	chr8	26346156	0.3	1	1
8	PZE-108028643	chr8	26350934	0.6	1	1
8	PZE-108029025	chr8	26859519	0.3	1	1
8	PZE-108026968	chr8	27642137	0.6	1	1
8	PZE-108030132	chr8	33673206	0.3	1	1
8	PZE-108040081	chr8	65099683	0.3	1	1
8	PZE-108041847	chr8	68295676	0.6	1	1
8	PZE-108042644	chr8	70548917	0.5	1	1
8	PZE-108046042	chr8	75991539	0.5	1	1
8	PZE-108046118	chr8	76039534	0.3	1	1
8	PZE-108046689	chr8	77748669	0.5	1	1
8	PZA00452.1	chr8	79189135	0.8	1	1
8	PZE-108053677	chr8	95715685	0.6	2	1
8	PZE-108053920	chr8	95954149	0.6	2	1
8	PZE-108054499	chr8	97030336	0.6	2	1
8	PZE-108054987	chr8	98425908	0.6	2	1
8	PZE-108055220	chr8	99169838	0.3	2	1
8	PZE-108056153	chr8	101116868	0.3	2	1
8	PZE-108056326	chr8	101157197	0.3	2	1
8	SYN17872	chr8	101237704	0.3	2	1
8	SYN30229	chr8	101754676	0.6	2	1
8	PZE-108058390	chr8	104278906	0.3	2	1
8	PZE-108058939	chr8	105132722	0.8	2	1
8	PZE-108059144	chr8	105473283	0.3	2	1
8	PZE-108059416	chr8	106208165	0.8	0	1
8	PZE-108059579	chr8	106675160	0.3	2	1
8	PZE-108060398	chr8	107883551	0.5	2	1
8	PZE-108061059	chr8	109378054	0.3	2	1
8	PZE-108061396	chr8	110088902	0.3	2	1
8	SYN26206	chr8	111824955	0.6	2	1
8	PZE-108063235	chr8	113064525	0.6	2	1
8	PZE-108063633	chr8	113716466	0.3	2	1
8	SYN31991	chr8	113872736	0.4	2	1
8	PUT-163a-50324981-2175	chr8	116860676	0.9	2	1
8	PZE-108066651	chr8	118285409	1	2	1
8	PZE-108068467	chr8	120150528	0.3	2	1
8	PZE-108069336	chr8	121887169	0.3	2	1
8	PZE-108070036	chr8	122948706	0.3	2	1
8	PZE-108070762	chr8	123773718	0.3	2	1
8	PZE-108071076	chr8	124356909	0.3	2	0
8	PZE-108071220	chr8	124435502	0.3	3	1
8	PZE-108071598	chr8	124657474	0.3	3	1
8	PZE-108072369	chr8	125309065	0.9	3	1
8	SYN14914	chr8	129073435	0.6	3	1
8	SYN20895	chr8	129502995	0.3	3	1
8	PZE-108075633	chr8	131175176	0.3	3	1
8	PZE-108077037	chr8	132408631	1	3	1
8	PZE-108077370	chr8	132880433	0.3	3	1
8	PZE-108077916	chr8	133686154	0.7	3	1
8	PZE-108078789	chr8	134725659	0.9	3	1
8	SYN17423	chr8	136134503	0.6	3	1
8	PZE-108081330	chr8	138262446	0.4	3	1
8	PZE-108081372	chr8	138264051	0.4	3	1
8	PZE-108082024	chr8	138861176	0.6	3	1
8	SYN18234	chr8	139300073	0.6	3	1
8	SYN3892	chr8	140460935	0.7	3	1
8	PZE-108084812	chr8	142004271	0.7	3	1
8	PZE-108086318	chr8	143449539	0.3	3	1
8	PZE-108086776	chr8	144486110	0.7	3	1
8	PZE-108087618	chr8	145223035	0.6	3	1
8	PZE-108089180	chr8	146110908	0.3	3	1
8	PZE-108089298	chr8	146197483	0.6	3	1
8	PZE-108089589	chr8	146555253	0.3	0	2
8	PZE-108089787	chr8	146747442	0.4	3	2
8	PZE-108090173	chr8	147216431	0.8	3	2
8	PZE-108090463	chr8	147538073	0.3	3	2
8	PZE-108090858	chr8	148086023	0.3	3	2
8	PZE-108090957	chr8	148135970	0.6	3	2
8	PZE-108091085	chr8	148203131	0.3	3	2
8	PZE-108091430	chr8	148480071	0.3	3	2
8	PZE-108091371	chr8	148515313	0.9	3	2
8	PZE-108092412	chr8	149438266	0.9	3	2
8	PZE-108092671	chr8	149782919	0.3	3	2
8	PZE-108093887	chr8	150671283	0.3	3	2
8	PZE-108093993	chr8	150727222	0.3	3	2
8	PZE-108094599	chr8	151260381	0.6	3	2
8	PZE-108096610	chr8	152703579	0.3	3	2
8	PZE-108096791	chr8	152887338	0.9	3	2
8	PZE-108097446	chr8	153085827	0.4	3	2
8	PZE-108097974	chr8	153980113	1	3	1
8	PZA03696.3	chr8	156907918	0.4	3	1
8	PZE-108101407	chr8	157295122	3.3	3	1
8	PUT-163a-71425880-3233	chr8	157967897	0.7	1	1
8	PZE-108102698	chr8	158098555	0.7	3	1
8	PZE-108103242	chr8	158987472	0.3	3	1
8	PZE-108103951	chr8	159388825	0.3	1	1
8	PZE-108104106	chr8	159399266	0.6	1	1
8	PZE-108105282	chr8	159954599	0.3	1	1
8	PZE-108105473	chr8	159989722	0.6	1	1
8	PZE-108105561	chr8	159996421	0.3	1	1
8	PZA00838.2	chr8	160240426	0.6	1	1
8	SYN32654	chr8	160366514	0.7	1	1
[truncated: 389 more rows]
