# Supplementary material for: QTG-Miner aids rapid dissection of the genetic base of tassel branch number in maize
Source: Nat Commun. 2023 Aug 26;14:5232. doi: 10.1038/s41467-023-41022-1 (PMC10460418; doi:10.1038/s41467-023-41022-1)
Supplement: Supplementary file 11 — Supplementary Data 8 [file 41467_2023_41022_MOESM11_ESM.xlsx]

## Sheet: Sheet1
Supplementary Data 8. Summary of RNA-seq analysis.
QTL/gene	Sample	Clean data Fastq file name	Total # of reads	Total # of reads after trimming	Total mapped reads	% mapped
qTBN2-1(n=1)	LJ81-1	LJ81-1_R1.fq.gz;LJ81-1_R2.fq.gz	40932586	38296454	33439617	87.3178
	LJ82-1	LJ82-1_R1.fq.gz;LJ82-1_R2.fq.gz	40647238	38566612	33173002	86.0148
qTBN2-2 (n=1)	LJ17-1	LJ17-1_R1.fq.gz;LJ17-1_R2.fq.gz	42035724	38108862	34488015	90.4987
	LJ18-1	LJ18-1_R1.fq.gz;LJ18-1_R2.fq.gz	40885310	36793802	32762855	89.0445
qTBN3-1 (n=1)	LJ7-1	LJ7-1_R1.fq.gz;LJ7-1_R2.fq.gz	40903820	38064104	35524791	93.3289
	LJ8-1	LJ8-1_R1.fq.gz;LJ8-1_R2.fq.gz	38345176	35387572	31866646	90.0504
qTBN4-1 (n=1)	LJ81-1	LJ81-1_R1.fq.gz;LJ81-1_R2.fq.gz	40932586	38296454	33439617	87.3178
	LJ83-1	LJ83-1_R1.fq.gz;LJ83-1_R2.fq.gz	41721540	38860936	34874196	89.741
qTBN4-2 (n=1)	LJ1-1	LJ1-1_R1.fq.gz;LJ1-1_R2.fq.gz	42754978	38298006	35348892	92.2996
	LJ11-1	LJ11-1_R1.fq.gz;LJ11-1_R2.fq.gz	44518366	39014620	36780684	94.2741
qTBN4-3 (n=1)	LJ36-1	LJ36-1_R1.fq.gz;LJ36-1_R2.fq.gz	39745718	37028328	34020459	91.8768
	LJ35-1	LJ35-1_R1.fq.gz;LJ35-1_R2.fq.gz	37902690	33741926	30852477	91.4366
qTBN7-1 (n=2)	LJ100-1	LJ100-1_R1.fq.gz;LJ100-1_R2.fq.gz	41512608	39294932	35361477	89.9899
	LJ100-2	LJ100-2_R1.fq.gz;LJ100-2_R2.fq.gz	40488172	37205522	30569207	82.1631
	LJ101-2	LJ101-2_R1.fq.gz;LJ101-2_R2.fq.gz	42139186	39580976	35572429	89.8725
	LJ101-3	LJ101-3_R1.fq.gz;LJ101-3_R2.fq.gz	40333436	38224986	35229515	92.1636
qTBN8-1 (n=1)	LJ36-1	LJ36-1_R1.fq.gz;LJ36-1_R2.fq.gz	39745718	37028328	34020459	91.8768
	LJ39-2	LJ39-2_R1.fq.gz;LJ39-2_R2.fq.gz	41097028	37097732	33139791	89.331
qTBN8-2 (n=2)	LJ109-1	LJ109-1_R1.fq.gz;LJ109-1_R2.fq.gz	40416458	38351898	34794780	90.7251
	LJ109-2	LJ109-2_R1.fq.gz;LJ109-2_R2.fq.gz	41780376	38650752	35007099	90.5729
	LJ110-1	LJ110-1_R1.fq.gz;LJ110-1_R2.fq.gz	41458858	38889116	33945084	87.2868
	LJ110-2	LJ110-2_R1.fq.gz;LJ110-2_R2.fq.gz	40228598	37837476	33078775	87.4233
qTBN8-3 (n=1)	LJ66-1	LJ66-1_R1.fq.gz;LJ66-1_R2.fq.gz	39744922	36677676	33099260	90.2436
	LJ67-1	LJ67-1_R1.fq.gz;LJ67-1_R2.fq.gz	41924370	39431626	33778256	85.6629
qTBN10-1 (n=1)	LJ1-1	LJ1-1_R1.fq.gz;LJ1-1_R2.fq.gz	42754978	38298006	35348892	92.2996
	LJ16-3	LJ16-3_R1.fq.gz;LJ16-3_R2.fq.gz	39852092	35662394	33137988	92.9214
qTBN10-2 (n=1)	LJ33-1	LJ33-1_R1.fq.gz;LJ33-1_R2.fq.gz	37877236	34659808	31788526	91.7158
	LJ44-1	LJ44-1_R1.fq.gz;LJ44-1_R2.fq.gz	43313290	37909168	34687916	91.5027
Zm00001d052219	2219mu-1	2219mu-1_1.fq.gz;2219mu-1_2.fq.gz	198305306	186824772	181195233	96.9867
	2219mu-2	2219mu-2_1.fq.gz;2219mu-2_2.fq.gz	185363016	172619264	166906601	96.6906
	2219wt-1	2219wt-1_1.fq.gz;2219wt-1_2.fq.gz	235355776	224408182	218194009	97.2309
	2219wt-2	2219wt-2_1.fq.gz;2219wt-2_2.fq.gz	167283616	159824552	154971402	96.9635
Zm00001d012295	2295mu-1	2295mu-1_1.fq.gz;2295mu-1_2.fq.gz	180496100	174867934	170309687	97.3933
	2295mu-2	2295mu-2_1.fq.gz;2295mu-2_2.fq.gz	188255696	181726364	176724083	97.2474
	2295wt-1	2295wt-1_1.fq.gz;2295wt-1_2.fq.gz	214063022	208006248	199737425	96.0247
	2295wt-2	2295wt-2_1.fq.gz;2295wt-2_2.fq.gz	225020472	216104526	209051739	96.7364
Zm00001d012452	2452mu-1	2452mu-1_1.fq.gz;2452mu-1_2.fq.gz	215045312	206729758	200871399	97.1662
	2452mu-2	2452mu-2_1.fq.gz;2452mu-2_2.fq.gz	195601972	185851274	179985072	96.8436
	2452wt-1	2452wt-1_1.fq.gz;2452wt-1_2.fq.gz	171560946	165310192	160269569	96.9508
	2452wt-2	2452wt-2_1.fq.gz;2452wt-2_2.fq.gz	158039072	151127628	146696097	97.0677
Zm00001d052598	2598mu-1	2598mu-1_1.fq.gz;2598mu-1_2.fq.gz	194865902	187282018	181985429	97.1719
	2598mu-2	2598mu-2_1.fq.gz;2598mu-2_2.fq.gz	206197560	196237240	190768865	97.2134
	2598wt-1	2598wt-1_1.fq.gz;2598wt-1_2.fq.gz	195818434	189955176	182840434	96.2545
	2598wt-2	2598wt-2_1.fq.gz;2598wt-2_2.fq.gz	206476228	198713516	186855868	94.0328
Zm00001d042795	2795mu-1	2795mu-1_1.fq.gz;2795mu-1_2.fq.gz	247042922	233126888	225885475	96.8938
	2795mu-2	2795mu-2_1.fq.gz;2795mu-2_2.fq.gz	251248504	236487240	229293777	96.9582
	2795wt-1	2795wt-1_1.fq.gz;2795wt-1_2.fq.gz	190586518	182888538	177878969	97.2609
	2795wt-2	2795wt-2_1.fq.gz;2795wt-2_2.fq.gz	199384816	189083950	183544134	97.0702
Zm00001d025939	5939mu-1	5939mu-1_1.fq.gz;5939mu-1_2.fq.gz	208666368	200893616	194055878	96.5963
	5939mu-2	5939mu-2_1.fq.gz;5939mu-2_2.fq.gz	222064528	212129284	206034380	97.1268
	5939wt-1	5939wt-1_1.fq.gz;5939wt-1_2.fq.gz	184344814	179501364	174424959	97.1719
	5939wt-2	5939wt-2_1.fq.gz;5939wt-2_2.fq.gz	161492256	152583884	147352531	96.5715
