# Supplementary material for: QTG-Miner aids rapid dissection of the genetic base of tassel branch number in maize
Source: Nat Commun. 2023 Aug 26;14:5232. doi: 10.1038/s41467-023-41022-1 (PMC10460418; doi:10.1038/s41467-023-41022-1)
Supplement: Supplementary file 12 — Supplementary Data 9 [file 41467_2023_41022_MOESM12_ESM.xlsx]

## Sheet: DEGs
Supplementary Data 9. DEGs associated with 12 TBN QTLs
QTL	test_id	gene_id	locus	sample_1	sample_2	status	value_1	value_2	log2(fold_change)	test_stat	p_value	q_value	significant
qTBN2-1	Zm00001d002000	Zm00001d002000	2:4150292-4154404	q1	q2	OK	12.0974	122.935	3.34513	6.4568	5e-05	0.00533202	yes
	Zm00001d002032	Zm00001d002032	2:4794171-4806276	q1	q2	OK	0.126007 14.1716		6.81334	3.20774	5e-05	0.00533202	yes
qTBN2-2	Zm00001d005278	Zm00001d005278	2:167123452-167126125	q1	q2	OK	7.16747	0	inf	#NAME?	5e-05	0.0052614	yes
qTBN3-1	Zm00001d042795	Zm00001d042795	3:180010899-180014765	q1	q2	OK	3.51954	19.4416	2.46569	3.08315	0.00335	0.0426822	yes
qTBN4-1	Zm00001d052076	Zm00001d052076	4:178749027-178755925	q1	q2	OK	14.5592	0	inf	#NAME?	5e-05	0.00478125	yes
	Zm00001d052126	Zm00001d052126	4:180365061-180367299	q1	q2	OK	0	3.69235	inf	#NAME?	0.00055	0.0356776	yes
	Zm00001d052207	Zm00001d052207	4:183231186-183232262	q1	q2	OK	0	11.0849	inf	#NAME?	5e-05	0.00478125	yes
qTBN4-2	Zm00001d052598	Zm00001d052598	4:194314662-194315808	q1	q2	OK	0	2.61598	inf	#NAME?	0.0001	0.00975368	yes
	Zm00001d052656	Zm00001d052656	4:196029339-196038723	q1	q2	OK	0	14.5252	inf	#NAME?	5e-05	0.00526425	yes
	Zm00001d052662	Zm00001d052662	4:196293688-196295872	q1	q2	OK	0	4.93487	inf	#NAME?	0.0001	0.00975368	yes
	Zm00001d052675	Zm00001d052675	4:196963479-196969861	q1	q2	OK	0	9.80411	inf	#NAME?	5e-05	0.00526425	yes
qTBN4-3	Zm00001d026984	Zm00001d026984	4:208680156-208681777	q1	q2	OK	0	31.0149	inf	#NAME?	5e-05	0.00589016	yes
qTBN7-1	Zm00001d020731	Zm00001d020731	7:130467169-130469083	q1	q2	OK	1.08589	3.87935	1.83694	2.56789	0.00195	0.0280169	yes
	Zm00001d020790	Zm00001d020790	7:132794516-132796578	q1	q2	OK	13.4956	4.94639	-1.44804	-2.85746	0.00085	0.0143293	yes
	Zm00001d020804	Zm00001d020804	7:133411778-133413849	q1	q2	OK	35.79	55.9557	0.644731	2.06782	0.0035	0.0440709	yes
	Zm00001d020808	Zm00001d020808	7:133517157-133521665	q1	q2	OK	47.6371	75.6399	0.667063	2.12366	0.00335	0.0426822	yes
qTBN8-1	Zm00001d008067	Zm00001d008067	8:107644613-107646937	q1	q2	OK	2.68163	0	inf	#NAME?	5e-05	0.00154399	yes
	Zm00001d010044	Zm00001d010044	8:96676309-96679113	q1	q2	OK	57.7471	23.046	-1.32524	-2.99519	0.0002	0.00518542	yes
	Zm00001d010047	Zm00001d010047	8:96814229-96821045	q1	q2	OK	12.9479	22.2312	0.779865	2.32056	0.0026	0.0429735	yes
	Zm00001d010075	Zm00001d010075	8:98424997-98426575	q1	q2	OK	43.979	16.9943	-1.37176	-3.03724	5e-05	0.00154399	yes
	Zm00001d010079	Zm00001d010079	8:98615549-98617046	q1	q2	OK	21.9267	0	inf	#NAME?	5e-05	0.00154399	yes
	Zm00001d010093	Zm00001d010093	8:99085951-99087440	q1	q2	OK	2.57256	19.4363	2.91747	4.39982	5e-05	0.00154399	yes
	Zm00001d010115	Zm00001d010115	8:99793882-99798377	q1	q2	OK	16.549	4.81488	-1.78117	-3.46664	5e-05	0.00154399	yes
	Zm00001d010209	Zm00001d010209	8:104126080-104126925	q1	q2	OK	1.86012	20.8352	3.48555	3.61651	0.00055	0.0120492	yes
	Zm00001d010210	Zm00001d010210	8:104156554-104161455	q1	q2	OK	5.98614	21.5732	1.84954	4.21821	5e-05	0.00154399	yes
	Zm00001d010231	Zm00001d010231	8:104889502-104892637	q1	q2	OK	3.07026	0	inf	#NAME?	5e-05	0.00154399	yes
	Zm00001d010258	Zm00001d010258	8:106419701-106428060	q1	q2	OK	1.22566	0	inf	#NAME?	5e-05	0.00154399	yes
	Zm00001d010271	Zm00001d010271	8:106923772-106927424	q1	q2	OK	23.5981	12.8931	-0.872076	-2.34081	0.001	0.0196302	yes
	Zm00001d010275	Zm00001d010275	8:107054057-107056775	q1	q2	OK	22.7814	4.17158	-2.44919	-3.68517	5e-05	0.00154399	yes
	Zm00001d010321	Zm00001d010321	8:109459049-109469711	q1	q2	OK	0.519653	2.53403	2.28581	2.17411	5e-05	0.00154399	yes
	Zm00001d010353	Zm00001d010353	8:110723987-110728730	q1	q2	OK	5.51827	18.2703	1.72722	2.54527	0.00165	0.0297362	yes
	Zm00001d010369	Zm00001d010369	8:111492778-111493761	q1	q2	OK	0	1.71213	inf	#NAME?	5e-05	0.00154399	yes
	Zm00001d010388	Zm00001d010388	8:112578395-112579047	q1	q2	OK	28.1464	0	inf	#NAME?	0.00245	0.0410024	yes
	Zm00001d010393	Zm00001d010393	8:112613881-112618778	q1	q2	OK	9.7413	0	inf	#NAME?	5e-05	0.00154399	yes
	Zm00001d010399	Zm00001d010399	8:112882139-112884372	q1	q2	OK	37.0463	0.379121	-6.61053	-7.38614	0.00015	0.0040464	yes
qTBN8-2	Zm00001d012276	Zm00001d012276	8:171739919-171740516	q1	q2	OK	2470.88	1380.65	-0.839683	-2.43858	0.0005	0.0111834	yes
	Zm00001d012292	Zm00001d012292	8:172024416-172027229	q1	q2	OK	7.17767	18.4535	1.36231	2.34122	0.00165	0.0297362	yes
	Zm00001d012304	Zm00001d012304	8:172140279-172142915	q1	q2	OK	25.2979	3.44622	-2.87593	-4.46842	5e-05	0.00154399	yes
qTBN10-1	Zm00001d025835	Zm00001d025835	10:131402570-131413362	q1	q2	OK	2.3765	0	inf	#NAME?	0.0007	0.0460612	yes
	Zm00001d025836	Zm00001d025836	10:131415083-131417619	q1	q2	OK	6.56604	0	inf	#NAME?	5e-05	0.00508333	yes
qTBN10-2	Zm00001d023174	Zm00001d023174	10:133144588-133148284	q1	q2	OK	1.42759	0	inf	#NAME?	5e-05	0.0058484	yes
