# Supplementary material for: QTG-Miner aids rapid dissection of the genetic base of tassel branch number in maize
Source: Nat Commun. 2023 Aug 26;14:5232. doi: 10.1038/s41467-023-41022-1 (PMC10460418; doi:10.1038/s41467-023-41022-1)
Supplement: Supplementary file 13 — Supplementary Data 10 [file 41467_2023_41022_MOESM13_ESM.xlsx]

## Sheet: sequence variants
Supplementary Data 10. Sequence variants associated with 12 TBN QTLs
QTL	Gene_ID	Variant
qTBN2-1	Zm00001d001949	3_prime_UTR_variant
	Zm00001d001996	3_prime_UTR_variant
	Zm00001d002036	3_prime_UTR_variant
	Zm00001d002051	3_prime_UTR_variant
	Zm00001d001962	3_prime_UTR_variant&5_prime_UTR_variant
	Zm00001d001993	3_prime_UTR_variant&5_prime_UTR_variant
	Zm00001d001999	3_prime_UTR_variant&5_prime_UTR_variant
	Zm00001d002000	3_prime_UTR_variant&5_prime_UTR_variant
	Zm00001d002004	3_prime_UTR_variant&5_prime_UTR_variant
	Zm00001d002029	3_prime_UTR_variant&5_prime_UTR_variant
	Zm00001d002034	3_prime_UTR_variant&5_prime_UTR_variant
	Zm00001d002056	3_prime_UTR_variant&5_prime_UTR_variant
	Zm00001d002022	3_prime_UTR_variant&5_prime_UTR_variant&splice_region_variant
	Zm00001d002027	3_prime_UTR_variant&5_prime_UTR_variant&splice_region_variant&intron_variant
	Zm00001d002032	3_prime_UTR_variant&5_prime_UTR_variant&splice_region_variant&intron_variant
	Zm00001d002033	3_prime_UTR_variant&5_prime_UTR_variant&splice_region_variant&intron_variant
	Zm00001d002046	3_prime_UTR_variant&5_prime_UTR_variant&splice_region_variant&intron_variant&splice_region_variant&synonymous_variant
	Zm00001d002053	3_prime_UTR_variant&5_prime_UTR_variant&splice_region_variant&intron_variant&splice_region_variant&synonymous_variant
	Zm00001d002025	3_prime_UTR_variant&conservative_inframe_deletion&disruptive_inframe_deletion&disruptive_inframe_insertion&frameshift_variant&splice_donor_variant&splice_region_variant&intron_variant
	Zm00001d002058	3_prime_UTR_variant&frameshift_variant
	Zm00001d001987	3_prime_UTR_variant&splice_region_variant&intron_variant
	Zm00001d001988	3_prime_UTR_variant&splice_region_variant&intron_variant
	Zm00001d001945	5_prime_UTR_variant
	Zm00001d001968	5_prime_UTR_variant
	Zm00001d001978	5_prime_UTR_variant
	Zm00001d002003	5_prime_UTR_variant
	Zm00001d002019	5_prime_UTR_variant
	Zm00001d002026	5_prime_UTR_variant
	Zm00001d002028	5_prime_UTR_variant
	Zm00001d002038	5_prime_UTR_variant
	Zm00001d002052	5_prime_UTR_variant
	Zm00001d001974	5_prime_UTR_variant&splice_region_variant&intron_variant
	Zm00001d002005	conservative_inframe_insertion
	Zm00001d001961	conservative_inframe_insertion&frameshift_variant
	Zm00001d002012	frameshift_variant
	Zm00001d001940	splice_region_variant&intron_variant
	Zm00001d002054	splice_region_variant&intron_variant
	Zm00001d001973	stop_gained
qTBN2-2	Zm00001d005062	5_prime_UTR_variant
	Zm00001d005063	5_prime_UTR_variant&frameshift_variant&stop_gained
	Zm00001d005064	3_prime_UTR_variant&splice_region_variant
	Zm00001d005065	3_prime_UTR_variant&5_prime_UTR_variant&splice_region_variant&intron_variant
	Zm00001d005071	3_prime_UTR_variant&5_prime_UTR_variant&disruptive_inframe_deletion
	Zm00001d005072	5_prime_UTR_variant&frameshift_variant&missense_variant&splice_region_variant
	Zm00001d005080	3_prime_UTR_variant
	Zm00001d005085	frameshift_variant
	Zm00001d005089	3_prime_UTR_variant&5_prime_UTR_variant
	Zm00001d005090	3_prime_UTR_variant&5_prime_UTR_variant&splice_region_variant&intron_variant
	Zm00001d005092	3_prime_UTR_variant&frameshift_variant
	Zm00001d005105	3_prime_UTR_variant
	Zm00001d005106	3_prime_UTR_variant&5_prime_UTR_variant&splice_region_variant&synonymous_variant
	Zm00001d005107	3_prime_UTR_variant&splice_acceptor_variant&intron_variant
	Zm00001d005108	5_prime_UTR_variant
	Zm00001d005112	frameshift_variant&splice_region_variant
	Zm00001d005118	3_prime_UTR_variant
	Zm00001d005121	stop_lost&splice_region_variant
	Zm00001d005124	3_prime_UTR_variant
	Zm00001d005127	3_prime_UTR_variant&frameshift_variant
	Zm00001d005135	5_prime_UTR_variant&frameshift_variant
	Zm00001d005137	5_prime_UTR_variant&disruptive_inframe_deletion
	Zm00001d005140	3_prime_UTR_variant&5_prime_UTR_variant&stop_lost
	Zm00001d005144	3_prime_UTR_variant&5_prime_UTR_variant
	Zm00001d005149	3_prime_UTR_variant&5_prime_UTR_variant
	Zm00001d005151	3_prime_UTR_variant
	Zm00001d005156	3_prime_UTR_variant&5_prime_UTR_variant&conservative_inframe_insertion&frameshift_variant
	Zm00001d005157	3_prime_UTR_variant&5_prime_UTR_variant&splice_acceptor_variant&intron_variant&splice_region_variant&splice_region_variant&intron_variant
	Zm00001d005159	3_prime_UTR_variant&5_prime_UTR_variant&splice_region_variant&synonymous_variant
	Zm00001d005160	5_prime_UTR_variant&splice_region_variant&intron_variant
	Zm00001d005161	frameshift_variant&splice_region_variant&intron_variant
	Zm00001d005164	3_prime_UTR_variant&5_prime_UTR_variant
	Zm00001d005168	3_prime_UTR_variant&5_prime_UTR_variant
	Zm00001d005170	3_prime_UTR_variant
	Zm00001d005173	3_prime_UTR_variant
	Zm00001d005174	disruptive_inframe_deletion
	Zm00001d005178	3_prime_UTR_variant&splice_region_variant
	Zm00001d005185	3_prime_UTR_variant
	Zm00001d005188	3_prime_UTR_variant
	Zm00001d005190	conservative_inframe_insertion&splice_region_variant&intron_variant&splice_region_variant&synonymous_variant
	Zm00001d005193	3_prime_UTR_variant
	Zm00001d005195	3_prime_UTR_variant
	Zm00001d005199	3_prime_UTR_variant&5_prime_UTR_variant&disruptive_inframe_deletion&frameshift_variant&splice_region_variant&synonymous_variant
	Zm00001d005200	5_prime_UTR_variant
	Zm00001d005203	disruptive_inframe_insertion
	Zm00001d005205	frameshift_variant
	Zm00001d005228	3_prime_UTR_variant
	Zm00001d005229	5_prime_UTR_variant
	Zm00001d005231	3_prime_UTR_variant&5_prime_UTR_variant&splice_region_variant&intron_variant
	Zm00001d005240	3_prime_UTR_variant&5_prime_UTR_variant&splice_region_variant&intron_variant&start_lost
	Zm00001d005241	3_prime_UTR_variant&5_prime_UTR_variant&splice_region_variant&intron_variant
	Zm00001d005244	3_prime_UTR_variant&5_prime_UTR_variant
	Zm00001d005248	3_prime_UTR_variant&5_prime_UTR_variant&splice_region_variant&intron_variant
	Zm00001d005250	3_prime_UTR_variant&5_prime_UTR_variant&conservative_inframe_insertion
	Zm00001d005261	splice_region_variant&intron_variant
	Zm00001d005264	splice_region_variant&intron_variant
	Zm00001d005271	3_prime_UTR_variant&5_prime_UTR_variant
	Zm00001d005276	3_prime_UTR_variant&5_prime_UTR_variant
	Zm00001d005278	3_prime_UTR_variant&frameshift_variant
	Zm00001d005281	3_prime_UTR_variant&5_prime_UTR_variant&frameshift_variant&splice_region_variant
	Zm00001d005297	3_prime_UTR_variant&5_prime_UTR_variant&splice_region_variant
	Zm00001d005298	3_prime_UTR_variant&disruptive_inframe_deletion&disruptive_inframe_insertion
	Zm00001d005301	3_prime_UTR_variant
	Zm00001d005306	5_prime_UTR_variant&conservative_inframe_insertion
	Zm00001d005308	5_prime_UTR_variant
	Zm00001d005313	frameshift_variant
	Zm00001d005315	conservative_inframe_deletion
	Zm00001d005317	3_prime_UTR_variant&disruptive_inframe_insertion&splice_region_variant&intron_variant
	Zm00001d005323	3_prime_UTR_variant&5_prime_UTR_variant
	Zm00001d005324	5_prime_UTR_variant&frameshift_variant
	Zm00001d005325	3_prime_UTR_variant
	Zm00001d005328	5_prime_UTR_variant
	Zm00001d005334	3_prime_UTR_variant&splice_region_variant&intron_variant
	Zm00001d005338	3_prime_UTR_variant&5_prime_UTR_variant&frameshift_variant&splice_donor_variant&intron_variant&splice_region_variant&intron_variant
	Zm00001d005348	3_prime_UTR_variant
	Zm00001d005350	5_prime_UTR_variant
qTBN3-1	Zm00001d042792	3_prime_UTR_variant&conservative_inframe_insertion
	Zm00001d042793	3_prime_UTR_variant&5_prime_UTR_variant&splice_region_variant&intron_variant&start_lost
	Zm00001d042794	3_prime_UTR_variant&5_prime_UTR_variant&splice_region_variant&intron_variant
	Zm00001d042795	3_prime_UTR_variant&5_prime_UTR_variant&splice_donor_variant&stop_gained
	Zm00001d042796	3_prime_UTR_variant&5_prime_UTR_variant
	Zm00001d042799	3_prime_UTR_variant&5_prime_UTR_variant
	Zm00001d042800	5_prime_UTR_variant
	Zm00001d042804	3_prime_UTR_variant
	Zm00001d042809	3_prime_UTR_variant&5_prime_UTR_variant&frameshift_variant&splice_region_variant
	Zm00001d042810	3_prime_UTR_variant&splice_donor_variant&conservative_inframe_deletion&splice_region_variant&intron_variant&start_lost
	Zm00001d042812	frameshift_variant
	Zm00001d042813	5_prime_UTR_variant&disruptive_inframe_deletion
	Zm00001d042818	5_prime_UTR_variant&splice_acceptor_variant&intron_variant&splice_region_variant
	Zm00001d042820	3_prime_UTR_variant
	Zm00001d042827	3_prime_UTR_variant&5_prime_UTR_variant&conservative_inframe_deletion&missense_variant&splice_region_variant&stop_lost
	Zm00001d042828	3_prime_UTR_variant
	Zm00001d042830	5_prime_UTR_variant&conservative_inframe_insertion&stop_gained
	Zm00001d042833	3_prime_UTR_variant&5_prime_UTR_variant
	Zm00001d042837	disruptive_inframe_insertion
	Zm00001d042841	3_prime_UTR_variant&frameshift_variant
	Zm00001d042842	3_prime_UTR_variant&5_prime_UTR_variant&frameshift_variant&splice_region_variant
	Zm00001d042843	3_prime_UTR_variant&5_prime_UTR_variant
	Zm00001d042845	3_prime_UTR_variant
	Zm00001d042846	5_prime_UTR_variant
	Zm00001d042848	conservative_inframe_insertion&disruptive_inframe_deletion
	Zm00001d042850	3_prime_UTR_variant&5_prime_UTR_variant
	Zm00001d042851	3_prime_UTR_variant&5_prime_UTR_variant&disruptive_inframe_deletion
	Zm00001d042853	3_prime_UTR_variant&5_prime_UTR_variant&frameshift_variant
	Zm00001d042861	3_prime_UTR_variant&5_prime_UTR_variant&disruptive_inframe_deletion&splice_region_variant&intron_variant
	Zm00001d042862	5_prime_UTR_variant&start_lost&disruptive_inframe_insertion
	Zm00001d042864	3_prime_UTR_variant&5_prime_UTR_variant&disruptive_inframe_deletion&disruptive_inframe_insertion&start_lost&conservative_inframe_deletion
	Zm00001d042868	3_prime_UTR_variant&5_prime_UTR_variant
	Zm00001d042869	3_prime_UTR_variant
	Zm00001d042872	3_prime_UTR_variant&5_prime_UTR_variant&splice_region_variant&synonymous_variant&start_lost
	Zm00001d042874	5_prime_UTR_variant
	Zm00001d042879	3_prime_UTR_variant&splice_region_variant&intron_variant
	Zm00001d042883	3_prime_UTR_variant&5_prime_UTR_variant&splice_region_variant&splice_region_variant&intron_variant
	Zm00001d042884	3_prime_UTR_variant&5_prime_UTR_variant
	Zm00001d042885	3_prime_UTR_variant&5_prime_UTR_variant&splice_acceptor_variant&intron_variant
	Zm00001d042886	5_prime_UTR_variant
	Zm00001d042888	3_prime_UTR_variant&5_prime_UTR_variant&frameshift_variant&splice_donor_variant&splice_region_variant&intron_variant&splice_region_variant&intron_variant&stop_gained
	Zm00001d042892	disruptive_inframe_deletion
	Zm00001d042899	3_prime_UTR_variant&5_prime_UTR_variant&splice_region_variant&intron_variant
	Zm00001d042902	disruptive_inframe_deletion
	Zm00001d042905	disruptive_inframe_deletion
	Zm00001d042908	3_prime_UTR_variant&5_prime_UTR_variant&splice_region_variant&intron_variant
qTBN4-1	Zm00001d052043	3_prime_UTR_variant
	Zm00001d052044	5_prime_UTR_variant
	Zm00001d052050	5_prime_UTR_variant
	Zm00001d052053	3_prime_UTR_variant&frameshift_variant
	Zm00001d052054	3_prime_UTR_variant
	Zm00001d052056	3_prime_UTR_variant&5_prime_UTR_variant&missense_variant&splice_region_variant
	Zm00001d052057	3_prime_UTR_variant&5_prime_UTR_variant&splice_region_variant&intron_variant
	Zm00001d052060	3_prime_UTR_variant&5_prime_UTR_variant
	Zm00001d052067	5_prime_UTR_variant&splice_region_variant&intron_variant
	Zm00001d052070	3_prime_UTR_variant&5_prime_UTR_variant&frameshift_variant
	Zm00001d052072	3_prime_UTR_variant&5_prime_UTR_variant&frameshift_variant
	Zm00001d052074	3_prime_UTR_variant&5_prime_UTR_variant
	Zm00001d052075	3_prime_UTR_variant
	Zm00001d052076	3_prime_UTR_variant
	Zm00001d052078	3_prime_UTR_variant&5_prime_UTR_variant
	Zm00001d052079	3_prime_UTR_variant&5_prime_UTR_variant
	Zm00001d052081	3_prime_UTR_variant&5_prime_UTR_variant&splice_donor_variant&splice_region_variant&intron_variant&splice_region_variant&intron_variant
	Zm00001d052083	3_prime_UTR_variant&5_prime_UTR_variant&frameshift_variant
	Zm00001d052093	5_prime_UTR_variant
	Zm00001d052098	3_prime_UTR_variant&5_prime_UTR_variant
	Zm00001d052107	3_prime_UTR_variant
	Zm00001d052110	frameshift_variant
	Zm00001d052111	3_prime_UTR_variant&5_prime_UTR_variant&disruptive_inframe_insertion&frameshift_variant&splice_acceptor_variant&intron_variant
	Zm00001d052112	3_prime_UTR_variant&5_prime_UTR_variant&disruptive_inframe_deletion&disruptive_inframe_insertion&splice_donor_variant&intron_variant&splice_region_variant&intron_variant
	Zm00001d052113	stop_gained
	Zm00001d052123	5_prime_UTR_variant
	Zm00001d052124	3_prime_UTR_variant
	Zm00001d052125	3_prime_UTR_variant
	Zm00001d052130	3_prime_UTR_variant&conservative_inframe_insertion
	Zm00001d052133	3_prime_UTR_variant&5_prime_UTR_variant
	Zm00001d052136	3_prime_UTR_variant&5_prime_UTR_variant&frameshift_variant
	Zm00001d052137	3_prime_UTR_variant&5_prime_UTR_variant
	Zm00001d052138	3_prime_UTR_variant&5_prime_UTR_variant&splice_acceptor_variant&intron_variant&splice_donor_variant&intron_variant&splice_region_variant&intron_variant
	Zm00001d052143	3_prime_UTR_variant&5_prime_UTR_variant
	Zm00001d052144	3_prime_UTR_variant&frameshift_variant
	Zm00001d052145	3_prime_UTR_variant&5_prime_UTR_variant
	Zm00001d052148	conservative_inframe_insertion
	Zm00001d052149	disruptive_inframe_insertion
	Zm00001d052153	3_prime_UTR_variant&5_prime_UTR_variant&splice_region_variant&intron_variant
	Zm00001d052155	5_prime_UTR_variant
	Zm00001d052157	3_prime_UTR_variant&5_prime_UTR_variant&disruptive_inframe_deletion
	Zm00001d052162	3_prime_UTR_variant
	Zm00001d052163	3_prime_UTR_variant&5_prime_UTR_variant
	Zm00001d052164	5_prime_UTR_variant
	Zm00001d052176	3_prime_UTR_variant
	Zm00001d052180	5_prime_UTR_variant
	Zm00001d052185	3_prime_UTR_variant&5_prime_UTR_variant
	Zm00001d052188	3_prime_UTR_variant&5_prime_UTR_variant&disruptive_inframe_deletion
	Zm00001d052192	disruptive_inframe_deletion
	Zm00001d052193	3_prime_UTR_variant&5_prime_UTR_variant&splice_region_variant&intron_variant
	Zm00001d052194	5_prime_UTR_variant
	Zm00001d052197	3_prime_UTR_variant&5_prime_UTR_variant
	Zm00001d052198	3_prime_UTR_variant
	Zm00001d052200	3_prime_UTR_variant&5_prime_UTR_variant&conservative_inframe_deletion&splice_region_variant&intron_variant
	Zm00001d052201	3_prime_UTR_variant
	Zm00001d052206	disruptive_inframe_insertion
	Zm00001d052207	5_prime_UTR_variant
	Zm00001d052208	3_prime_UTR_variant&5_prime_UTR_variant
	Zm00001d052209	frameshift_variant
	Zm00001d052212	5_prime_UTR_variant
	Zm00001d052216	3_prime_UTR_variant
	Zm00001d052218	3_prime_UTR_variant&5_prime_UTR_variant
	Zm00001d052219	3_prime_UTR_variant&5_prime_UTR_variant&stop_gained
	Zm00001d052221	3_prime_UTR_variant
	Zm00001d052224	3_prime_UTR_variant&conservative_inframe_deletion
	Zm00001d052225	splice_region_variant
	Zm00001d052227	3_prime_UTR_variant
	Zm00001d052233	3_prime_UTR_variant
qTBN4-2	Zm00001d052420	3_prime_UTR_variant&5_prime_UTR_variant
	Zm00001d052423	3_prime_UTR_variant
	Zm00001d052425	3_prime_UTR_variant&5_prime_UTR_variant&frameshift_variant&stop_gained
	Zm00001d052431	stop_gained
	Zm00001d052435	conservative_inframe_insertion
	Zm00001d052436	5_prime_UTR_variant
	Zm00001d052437	5_prime_UTR_variant
	Zm00001d052438	frameshift_variant
	Zm00001d052439	3_prime_UTR_variant&5_prime_UTR_variant&splice_region_variant&intron_variant
	Zm00001d052442	3_prime_UTR_variant
	Zm00001d052444	3_prime_UTR_variant&disruptive_inframe_insertion&splice_region_variant&intron_variant
	Zm00001d052445	3_prime_UTR_variant&5_prime_UTR_variant&conservative_inframe_deletion&disruptive_inframe_insertion&splice_region_variant&intron_variantsplice_region_variant&synonymous_variant&start_lost
	Zm00001d052452	3_prime_UTR_variant
	Zm00001d052453	3_prime_UTR_variant&5_prime_UTR_variant
	Zm00001d052457	3_prime_UTR_variant&splice_region_variant
	Zm00001d052458	3_prime_UTR_variant
	Zm00001d052462	5_prime_UTR_variant
	Zm00001d052467	disruptive_inframe_insertion
	Zm00001d052468	3_prime_UTR_variant&5_prime_UTR_variant
	Zm00001d052472	3_prime_UTR_variant&5_prime_UTR_variant&disruptive_inframe_insertion&splice_region_variant&splice_region_variant&intron_variant
	Zm00001d052473	5_prime_UTR_variant
	Zm00001d052475	3_prime_UTR_variant&5_prime_UTR_variant&missense_variant&splice_region_variant
	Zm00001d052478	conservative_inframe_deletion&disruptive_inframe_insertion&frameshift_variant
	Zm00001d052480	splice_region_variant&intron_variant
	Zm00001d052485	3_prime_UTR_variant&5_prime_UTR_variant&frameshift_variant&splice_region_variant&splice_region_variant&intron_variant
	Zm00001d052488	3_prime_UTR_variant&5_prime_UTR_variant
	Zm00001d052489	3_prime_UTR_variant
	Zm00001d052493	3_prime_UTR_variant&5_prime_UTR_variant&splice_region_variant&intron_variant
	Zm00001d052494	3_prime_UTR_variant&5_prime_UTR_variant&splice_region_variant&intron_variant
	Zm00001d052495	3_prime_UTR_variant&5_prime_UTR_variant
	Zm00001d052500	3_prime_UTR_variant&disruptive_inframe_deletion
	Zm00001d052518	3_prime_UTR_variant
	Zm00001d052519	3_prime_UTR_variant
	Zm00001d052522	5_prime_UTR_variant
	Zm00001d052525	3_prime_UTR_variant&5_prime_UTR_variant&conservative_inframe_insertion&disruptive_inframe_insertion&frameshift_variant
	Zm00001d052533	3_prime_UTR_variant
	Zm00001d052540	3_prime_UTR_variant&5_prime_UTR_variant&frameshift_variant
	Zm00001d052542	5_prime_UTR_variant&frameshift_variant
	Zm00001d052543	3_prime_UTR_variant&disruptive_inframe_deletion&splice_region_variant&intron_variant
	Zm00001d052556	3_prime_UTR_variant&5_prime_UTR_variant&missense_variant&splice_region_variant
	Zm00001d052562	3_prime_UTR_variant
	Zm00001d052584	5_prime_UTR_variant&splice_acceptor_variant&intron_variant&splice_region_variant&intron_variant
	Zm00001d052586	stop_lost
	Zm00001d052591	3_prime_UTR_variant&conservative_inframe_insertion
	Zm00001d052595	3_prime_UTR_variant
	Zm00001d052598	conservative_inframe_deletion
	Zm00001d052606	conservative_inframe_insertion
	Zm00001d052614	splice_acceptor_variant&intron_variant&splice_region_variant&intron_variant
	Zm00001d052615	3_prime_UTR_variant
	Zm00001d052618	3_prime_UTR_variant&5_prime_UTR_variant&disruptive_inframe_deletion
	Zm00001d052619	3_prime_UTR_variant
	Zm00001d052620	3_prime_UTR_variant&5_prime_UTR_variant&frameshift_variant
	Zm00001d052621	3_prime_UTR_variant&5_prime_UTR_variant&frameshift_variant&splice_region_variant
	Zm00001d052622	3_prime_UTR_variant&5_prime_UTR_variant
	Zm00001d052624	3_prime_UTR_variant&5_prime_UTR_variant&frameshift_variant&missense_variant&splice_region_variant
	Zm00001d052628	conservative_inframe_deletion
	Zm00001d052632	3_prime_UTR_variant&frameshift_variant
	Zm00001d052639	frameshift_variant
	Zm00001d052640	disruptive_inframe_deletion
	Zm00001d052653	3_prime_UTR_variant&5_prime_UTR_variant
	Zm00001d052654	splice_region_variant&intron_variant
	Zm00001d052655	3_prime_UTR_variant&5_prime_UTR_variant
	Zm00001d052660	3_prime_UTR_variant
	Zm00001d052666	3_prime_UTR_variant&splice_region_variant&intron_variant
	Zm00001d052668	3_prime_UTR_variant
	Zm00001d052678	3_prime_UTR_variant&5_prime_UTR_variant&splice_region_variant&intron_variant
	Zm00001d052680	3_prime_UTR_variant&conservative_inframe_deletion&stop_gained
	Zm00001d052682	disruptive_inframe_deletion
	Zm00001d052689	3_prime_UTR_variant&5_prime_UTR_variant
	Zm00001d052695	3_prime_UTR_variant&5_prime_UTR_variant&frameshift_variant&missense_variant&splice_region_variant&splice_region_variant&intron_variant&stop_gained
	Zm00001d052696	3_prime_UTR_variant&5_prime_UTR_variant
	Zm00001d052697	3_prime_UTR_variant&5_prime_UTR_variant
	Zm00001d052698	3_prime_UTR_variant&5_prime_UTR_variant
	Zm00001d052700	3_prime_UTR_variant&5_prime_UTR_variant
	Zm00001d052701	5_prime_UTR_variant&splice_region_variant&intron_variant
	Zm00001d052702	5_prime_UTR_variant
	Zm00001d052709	5_prime_UTR_variant&splice_region_variant&intron_variant
	Zm00001d052715	3_prime_UTR_variant&5_prime_UTR_variant&splice_region_variant&intron_variant
	Zm00001d052718	3_prime_UTR_variant&5_prime_UTR_variant&stop_gained
	Zm00001d052719	3_prime_UTR_variant
	Zm00001d052720	3_prime_UTR_variant
	Zm00001d052723	3_prime_UTR_variant&splice_region_variant&intron_variant
	Zm00001d052725	3_prime_UTR_variant
	Zm00001d052726	3_prime_UTR_variant&5_prime_UTR_variant&splice_region_variant&synonymous_variant
	Zm00001d052727	3_prime_UTR_variant
	Zm00001d052738	disruptive_inframe_insertion
	Zm00001d052750	5_prime_UTR_variant
	Zm00001d052751	frameshift_variant
	Zm00001d052753	3_prime_UTR_variant
	Zm00001d052756	3_prime_UTR_variant
	Zm00001d052763	3_prime_UTR_variant
	Zm00001d052777	3_prime_UTR_variant
qTBN4-3	Zm00001d052972	5_prime_UTR_variant
	Zm00001d052974	3_prime_UTR_variant&5_prime_UTR_variant&disruptive_inframe_deletion&splice_region_variant&synonymous_variant
	Zm00001d052985	3_prime_UTR_variant&5_prime_UTR_variant
	Zm00001d052986	5_prime_UTR_variant
	Zm00001d052988	3_prime_UTR_variant&5_prime_UTR_variant&frameshift_variant
	Zm00001d052990	5_prime_UTR_variant
	Zm00001d052991	splice_donor_variant&intron_variant
	Zm00001d052992	3_prime_UTR_variant&5_prime_UTR_variant
	Zm00001d052998	3_prime_UTR_variant
	Zm00001d053003	3_prime_UTR_variant&5_prime_UTR_variant&splice_region_variant
	Zm00001d053006	3_prime_UTR_variant&conservative_inframe_deletion
	Zm00001d053009	3_prime_UTR_variant&stop_gained
	Zm00001d053010	3_prime_UTR_variant&5_prime_UTR_variant
	Zm00001d053011	3_prime_UTR_variant&5_prime_UTR_variant&splice_region_variant&intron_variant
	Zm00001d053014	3_prime_UTR_variant&5_prime_UTR_variant&splice_region_variant&intron_variant
	Zm00001d053016	3_prime_UTR_variant
	Zm00001d053018	3_prime_UTR_variant&5_prime_UTR_variant&splice_region_variant&intron_variant
	Zm00001d053020	conservative_inframe_insertion&disruptive_inframe_deletion
	Zm00001d053022	3_prime_UTR_variant&5_prime_UTR_variant&frameshift_variant
	Zm00001d053036	3_prime_UTR_variant&5_prime_UTR_variant
	Zm00001d053047	start_lost
	Zm00001d053059	frameshift_variant
	Zm00001d053092	5_prime_UTR_variant&splice_acceptor_variant&intron_variant
	Zm00001d053100	3_prime_UTR_variant
	Zm00001d053104	3_prime_UTR_variant
	Zm00001d053107	5_prime_UTR_variant
	Zm00001d053128	splice_donor_variant&intron_variant&splice_region_variant&intron_variant
	Zm00001d053157	5_prime_UTR_variant
	Zm00001d053180	stop_lost&splice_region_variant
	Zm00001d053196	5_prime_UTR_variant
	Zm00001d053197	3_prime_UTR_variant
	Zm00001d053211	5_prime_UTR_variant&frameshift_variant
	Zm00001d053212	3_prime_UTR_variant
	Zm00001d053215	3_prime_UTR_variant
	Zm00001d053221	3_prime_UTR_variant&5_prime_UTR_variant&splice_region_variant&intron_variant
	Zm00001d053222	frameshift_variant
	Zm00001d053228	5_prime_UTR_variant
	Zm00001d053232	3_prime_UTR_variant&5_prime_UTR_variant
	Zm00001d053239	3_prime_UTR_variant
	Zm00001d053241	3_prime_UTR_variant
	Zm00001d053247	3_prime_UTR_variant&splice_region_variant&synonymous_variant
	Zm00001d053250	stop_gained
	Zm00001d053252	conservative_inframe_deletion
	Zm00001d053262	5_prime_UTR_variant
	Zm00001d053265	frameshift_variant
	Zm00001d053272	frameshift_variant
	Zm00001d053273	3_prime_UTR_variant
	Zm00001d053275	3_prime_UTR_variant
	Zm00001d053281	3_prime_UTR_variant&5_prime_UTR_variant&splice_donor_variant&intron_variant
	Zm00001d053284	5_prime_UTR_variant
	Zm00001d053286	3_prime_UTR_variant&frameshift_variant&splice_region_variant&intron_variant
	Zm00001d053301	splice_region_variant&intron_variant
	Zm00001d053308	frameshift_variant
	Zm00001d053340	frameshift_variant
	Zm00001d053350	3_prime_UTR_variant
	Zm00001d053353	3_prime_UTR_variant&missense_variant&splice_region_variant&splice_acceptor_variant&intron_variant&splice_region_variant&intron_variant
	Zm00001d053363	splice_region_variant&synonymous_variant&stop_lost
	Zm00001d053379	frameshift_variant
	Zm00001d053382	5_prime_UTR_variant
	Zm00001d053386	5_prime_UTR_variant
	Zm00001d053391	5_prime_UTR_variant
	Zm00001d053393	3_prime_UTR_variant
	Zm00001d053401	3_prime_UTR_variant&5_prime_UTR_variant
	Zm00001d053404	3_prime_UTR_variant
	Zm00001d053412	3_prime_UTR_variant
	Zm00001d053432	3_prime_UTR_variant&5_prime_UTR_variant
	Zm00001d053438	3_prime_UTR_variant&5_prime_UTR_variant&disruptive_inframe_deletion&disruptive_inframe_insertion
	Zm00001d053442	3_prime_UTR_variant&5_prime_UTR_variant&disruptive_inframe_deletion
	Zm00001d053446	splice_region_variant&intron_variant
	Zm00001d053447	3_prime_UTR_variant&splice_region_variant&synonymous_variant
	Zm00001d053448	3_prime_UTR_variant&splice_region_variant&intron_variant
	Zm00001d053450	3_prime_UTR_variant&5_prime_UTR_variant&conservative_inframe_deletion&splice_acceptor_variant&intron_variant&splice_donor_variant&intron_variant&splice_region_variant&intron_variant&splice_region_variant&synonymous_variant
	Zm00001d053452	3_prime_UTR_variant&splice_region_variant&intron_variant
qTBN7-1	Zm00001d020683	5_prime_UTR_variant
	Zm00001d020684	3_prime_UTR_variant&splice_region_variant&intron_variant
	Zm00001d020685	5_prime_UTR_variant
	Zm00001d020691	3_prime_UTR_variant
	Zm00001d020694	3_prime_UTR_variant
	Zm00001d020695	3_prime_UTR_variant
	Zm00001d020708	3_prime_UTR_variant&frameshift_variant&splice_region_variant&intron_variant
	Zm00001d020726	5_prime_UTR_variant
	Zm00001d020727	3_prime_UTR_variant&5_prime_UTR_variant
	Zm00001d020728	3_prime_UTR_variant&5_prime_UTR_variant
	Zm00001d020761	stop_lost&splice_region_variant
	Zm00001d020763	5_prime_UTR_variant
	Zm00001d020769	3_prime_UTR_variant
	Zm00001d020771	5_prime_UTR_variant
	Zm00001d020781	3_prime_UTR_variant
	Zm00001d020783	3_prime_UTR_variant&5_prime_UTR_variant&frameshift_variant
	Zm00001d020787	conservative_inframe_insertion
	Zm00001d020794	3_prime_UTR_variant
	Zm00001d020804	3_prime_UTR_variant
	Zm00001d020807	5_prime_UTR_variant
	Zm00001d020810	5_prime_UTR_variant
	Zm00001d020822	splice_donor_variant&splice_region_variant&intron_variant
qTBN8-1	Zm00001d010043	5_prime_UTR_variant
	Zm00001d010044	5_prime_UTR_variant
	Zm00001d010047	3_prime_UTR_variant&5_prime_UTR_variant&missense_variant&splice_region_variant&splice_region_variant&intron_variant
	Zm00001d010048	3_prime_UTR_variant&5_prime_UTR_variant
	Zm00001d010049	3_prime_UTR_variant&5_prime_UTR_variant
	Zm00001d010050	3_prime_UTR_variant&5_prime_UTR_variant
	Zm00001d010053	3_prime_UTR_variant&5_prime_UTR_variant
	Zm00001d010054	3_prime_UTR_variant&5_prime_UTR_variant
	Zm00001d010055	5_prime_UTR_variant
	Zm00001d010056	3_prime_UTR_variant&5_prime_UTR_variant&splice_region_variant&intron_variant
	Zm00001d010061	3_prime_UTR_variant&splice_region_variant&synonymous_variant
	Zm00001d010062	3_prime_UTR_variant&5_prime_UTR_variant&conservative_inframe_deletion
	Zm00001d010068	3_prime_UTR_variant
	Zm00001d010069	5_prime_UTR_variant
	Zm00001d010075	frameshift_variant
	Zm00001d010093	frameshift_variant
	Zm00001d010094	5_prime_UTR_variant
	Zm00001d010109	3_prime_UTR_variant&5_prime_UTR_variant
	Zm00001d010113	5_prime_UTR_variant&splice_acceptor_variant&intron_variant
	Zm00001d010115	5_prime_UTR_variant
	Zm00001d010120	5_prime_UTR_variant&stop_gained
	Zm00001d010126	3_prime_UTR_variant&5_prime_UTR_variant
	Zm00001d010128	3_prime_UTR_variant&5_prime_UTR_variant
	Zm00001d010135	3_prime_UTR_variant&5_prime_UTR_variant&missense_variant&splice_region_variant&splice_region_variant&intron_variant
	Zm00001d010141	3_prime_UTR_variant&5_prime_UTR_variant&conservative_inframe_insertion
	Zm00001d010146	splice_donor_variant&intron_variant
	Zm00001d010149	5_prime_UTR_variant&splice_donor_variant&intron_variant&splice_region_variant&synonymous_variant&start_lost&stop_gained
	Zm00001d010152	3_prime_UTR_variant&5_prime_UTR_variant
	Zm00001d010159	5_prime_UTR_variant
	Zm00001d010170	3_prime_UTR_variant&5_prime_UTR_variant
	Zm00001d010171	3_prime_UTR_variant
	Zm00001d010172	3_prime_UTR_variant
	Zm00001d010173	3_prime_UTR_variant&5_prime_UTR_variant
	Zm00001d010174	3_prime_UTR_variant
	Zm00001d010175	5_prime_UTR_variant
	Zm00001d010178	3_prime_UTR_variant&5_prime_UTR_variant&splice_region_variant&synonymous_variant&stop_lost
	Zm00001d010180	splice_region_variant&intron_variant
	Zm00001d010185	disruptive_inframe_insertion
	Zm00001d010193	5_prime_UTR_variant
	Zm00001d010199	5_prime_UTR_variant
	Zm00001d010200	3_prime_UTR_variant&5_prime_UTR_variant
	Zm00001d010204	5_prime_UTR_variant
	Zm00001d010206	5_prime_UTR_variant
	Zm00001d010207	3_prime_UTR_variant&5_prime_UTR_variant&splice_acceptor_variant&intron_variant
	Zm00001d010209	5_prime_UTR_variant
	Zm00001d010210	3_prime_UTR_variant&5_prime_UTR_variant&splice_region_variant&intron_variant
	Zm00001d010211	3_prime_UTR_variant&5_prime_UTR_variant&conservative_inframe_deletion&disruptive_inframe_deletion
	Zm00001d010214	5_prime_UTR_variant
	Zm00001d010216	3_prime_UTR_variant&5_prime_UTR_variant
	Zm00001d010220	3_prime_UTR_variant&5_prime_UTR_variant&splice_region_variant&intron_variant
	Zm00001d010222	5_prime_UTR_variant
	Zm00001d010225	3_prime_UTR_variant
	Zm00001d010227	3_prime_UTR_variant
	Zm00001d010229	3_prime_UTR_variant
	Zm00001d010230	3_prime_UTR_variant&frameshift_variant
	Zm00001d010231	3_prime_UTR_variant&5_prime_UTR_variant&disruptive_inframe_deletion
	Zm00001d010232	3_prime_UTR_variant
	Zm00001d010235	3_prime_UTR_variant&5_prime_UTR_variant&splice_region_variant&splice_region_variant&intron_variant&start_lost
	Zm00001d010236	3_prime_UTR_variant&splice_region_variant
	Zm00001d010241	3_prime_UTR_variant&5_prime_UTR_variant
	Zm00001d010243	3_prime_UTR_variant&5_prime_UTR_variant&frameshift_variant
	Zm00001d010244	3_prime_UTR_variant
	Zm00001d010248	3_prime_UTR_variant&splice_region_variant&intron_variant&stop_gained
	Zm00001d010258	5_prime_UTR_variant&splice_donor_variant&5_prime_UTR_variant&intron_variant&splice_region_variant&intron_variant&stop_gained
	Zm00001d010260	splice_region_variant&intron_variant
	Zm00001d010271	3_prime_UTR_variant&5_prime_UTR_variant&disruptive_inframe_insertion
	Zm00001d010274	3_prime_UTR_variant&5_prime_UTR_variant
	Zm00001d010280	disruptive_inframe_deletion
	Zm00001d010282	5_prime_UTR_variant
	Zm00001d010287	3_prime_UTR_variant&disruptive_inframe_deletion
	Zm00001d010294	3_prime_UTR_variant
	Zm00001d010304	3_prime_UTR_variant&5_prime_UTR_variant
	Zm00001d010305	3_prime_UTR_variant&5_prime_UTR_variant
	Zm00001d010308	3_prime_UTR_variant&5_prime_UTR_variant&conservative_inframe_insertion
	Zm00001d010309	3_prime_UTR_variant&5_prime_UTR_variant&disruptive_inframe_deletion&frameshift_variant
	Zm00001d010315	3_prime_UTR_variant&splice_region_variant&intron_variant
	Zm00001d010319	3_prime_UTR_variant&5_prime_UTR_variant
	Zm00001d010321	splice_region_variant&intron_variant&splice_region_variant&synonymous_variant
	Zm00001d010322	3_prime_UTR_variant&5_prime_UTR_variant
	Zm00001d010324	3_prime_UTR_variant&5_prime_UTR_variant
	Zm00001d010325	3_prime_UTR_variant&5_prime_UTR_variant
	Zm00001d010327	5_prime_UTR_variant&splice_acceptor_variant&intron_variant&start_lost
	Zm00001d010336	3_prime_UTR_variant&5_prime_UTR_variant
	Zm00001d010337	3_prime_UTR_variant&5_prime_UTR_variant
	Zm00001d010341	3_prime_UTR_variant&5_prime_UTR_variant&frameshift_variant&splice_donor_variant&intron_variant&splice_region_variant&intron_variant
	Zm00001d010343	3_prime_UTR_variant&5_prime_UTR_variant&frameshift_variant&splice_region_variant&splice_region_variant&synonymous_variant&start_lost
	Zm00001d010353	5_prime_UTR_variant
	Zm00001d010368	3_prime_UTR_variant&5_prime_UTR_variant
	Zm00001d010369	frameshift_variant&splice_region_variant&intron_variant
	Zm00001d010376	frameshift_variant
	Zm00001d010383	frameshift_variant
	Zm00001d010385	3_prime_UTR_variant&disruptive_inframe_deletion&disruptive_inframe_insertion
	Zm00001d010393	stop_gained
	Zm00001d010395	3_prime_UTR_variant&5_prime_UTR_variant
	Zm00001d010396	conservative_inframe_deletion
	Zm00001d010399	conservative_inframe_deletion&frameshift_variant
qTBN8-2	Zm00001d012275	3_prime_UTR_variant&5_prime_UTR_variant&splice_region_variant&intron_variant
	Zm00001d012276	3_prime_UTR_variant
	Zm00001d012277	3_prime_UTR_variant&5_prime_UTR_variant
	Zm00001d012278	3_prime_UTR_variant
	Zm00001d012282	disruptive_inframe_deletion
	Zm00001d012283	3_prime_UTR_variant&stop_gained
	Zm00001d012284	3_prime_UTR_variant&5_prime_UTR_variant&splice_region_variant&intron_variant
	Zm00001d012285	conservative_inframe_deletion&conservative_inframe_insertion
	Zm00001d012286	3_prime_UTR_variant&5_prime_UTR_variant&frameshift_variant&splice_region_variant&intron_variant&splice_region_variant&synonymous_variant
	Zm00001d012287	3_prime_UTR_variant
	Zm00001d012289	5_prime_UTR_variant
	Zm00001d012291	conservative_inframe_insertion
	Zm00001d012292	disruptive_inframe_deletion
	Zm00001d012294	5_prime_UTR_variant&disruptive_inframe_insertion&splice_region_variant&intron_variant&stop_gained
	Zm00001d012295	3_prime_UTR_variant&5_prime_UTR_variant&splice_region_variant&stop_gained
	Zm00001d012296	3_prime_UTR_variant&5_prime_UTR_variant&conservative_inframe_insertion
	Zm00001d012304	disruptive_inframe_insertion
	Zm00001d012306	3_prime_UTR_variant&5_prime_UTR_variant
	Zm00001d012307	3_prime_UTR_variant&5_prime_UTR_variant&splice_region_variant&intron_variant
	Zm00001d012312	3_prime_UTR_variant
	Zm00001d012314	3_prime_UTR_variant&conservative_inframe_insertion&disruptive_inframe_deletion&missense_variant&splice_region_variant&splice_region_variant&intron_variant&splice_region_variant&synonymous_variant
	Zm00001d012315	frameshift_variant&splice_region_variant&intron_variant
	Zm00001d012320	3_prime_UTR_variant&5_prime_UTR_variant&splice_region_variant&intron_variant
	Zm00001d012321	conservative_inframe_deletion
	Zm00001d012323	3_prime_UTR_variant&stop_gained
	Zm00001d012325	3_prime_UTR_variant&disruptive_inframe_deletion
	Zm00001d012327	5_prime_UTR_variant
	Zm00001d012329	3_prime_UTR_variant
	Zm00001d012338	5_prime_UTR_variant
	Zm00001d012339	5_prime_UTR_variant
	Zm00001d012341	splice_region_variant&intron_variant
	Zm00001d012349	3_prime_UTR_variant
	Zm00001d012350	conservative_inframe_deletion&disruptive_inframe_deletion&disruptive_inframe_insertion
qTBN8-3	Zm00001d012421	3_prime_UTR_variant&splice_region_variant&intron_variant
	Zm00001d012425	3_prime_UTR_variant&5_prime_UTR_variant
	Zm00001d012426	disruptive_inframe_deletion
	Zm00001d012428	3_prime_UTR_variant&5_prime_UTR_variant&splice_region_variant&intron_variant
	Zm00001d012432	disruptive_inframe_insertion
	Zm00001d012433	3_prime_UTR_variant&5_prime_UTR_variant&frameshift_variant
	Zm00001d012445	5_prime_UTR_variant&conservative_inframe_deletion&disruptive_inframe_deletion
	Zm00001d012446	3_prime_UTR_variant&5_prime_UTR_variant
	Zm00001d012447	3_prime_UTR_variant&5_prime_UTR_variant&splice_donor_variant&splice_region_variant&intron_variant&splice_region_variant&intron_variant
	Zm00001d012448	3_prime_UTR_variant&5_prime_UTR_variant&missense_variant&splice_region_variant
	Zm00001d012450	3_prime_UTR_variant&5_prime_UTR_variant&frameshift_variant&stop_gained
	Zm00001d012451	3_prime_UTR_variant&5_prime_UTR_variant&splice_region_variant&intron_variant
	Zm00001d012452	3_prime_UTR_variant&5_prime_UTR_variant&splice_region_variant&stop_gained
	Zm00001d012457	5_prime_UTR_variant&conservative_inframe_insertion
	Zm00001d012458	conservative_inframe_deletion
	Zm00001d012459	disruptive_inframe_insertion
	Zm00001d012460	3_prime_UTR_variant
	Zm00001d012463	disruptive_inframe_insertion
	Zm00001d012464	3_prime_UTR_variant
	Zm00001d012465	3_prime_UTR_variant&splice_region_variant&intron_variant
	Zm00001d012483	frameshift_variant&splice_region_variant&intron_variant
	Zm00001d012488	3_prime_UTR_variant
	Zm00001d012489	splice_region_variant&intron_variant
	Zm00001d012492	3_prime_UTR_variant&5_prime_UTR_variant&frameshift_variant
	Zm00001d012500	disruptive_inframe_deletion
	Zm00001d012501	3_prime_UTR_variant&5_prime_UTR_variant&frameshift_variant
	Zm00001d012503	3_prime_UTR_variant&5_prime_UTR_variant&splice_region_variant&intron_variant
	Zm00001d012504	3_prime_UTR_variant&splice_region_variant&intron_variant
	Zm00001d012505	disruptive_inframe_deletion
	Zm00001d012509	3_prime_UTR_variant&5_prime_UTR_variant&frameshift_variant&frameshift_variant&start_lost&splice_donor_variant&intron_variant
	Zm00001d012511	3_prime_UTR_variant&5_prime_UTR_variant&stop_gained
	Zm00001d012513	3_prime_UTR_variant&5_prime_UTR_variant
	Zm00001d012514	3_prime_UTR_variant
	Zm00001d012515	3_prime_UTR_variant&5_prime_UTR_variant
	Zm00001d012516	5_prime_UTR_variant
	Zm00001d012517	3_prime_UTR_variant&5_prime_UTR_variant
	Zm00001d012518	5_prime_UTR_variant&splice_acceptor_variant&intron_variant&splice_region_variant&intron_variant
	Zm00001d012522	5_prime_UTR_variant
	Zm00001d012525	3_prime_UTR_variant&5_prime_UTR_variant&frameshift_variant
	Zm00001d012529	3_prime_UTR_variant&5_prime_UTR_variant
	Zm00001d012532	3_prime_UTR_variant&5_prime_UTR_variant
	Zm00001d012535	3_prime_UTR_variant
	Zm00001d012536	3_prime_UTR_variant&5_prime_UTR_variant&frameshift_variant&splice_region_variant&splice_region_variant&intron_variant
	Zm00001d012537	3_prime_UTR_variant
	Zm00001d012539	disruptive_inframe_deletion
	Zm00001d012544	3_prime_UTR_variant&5_prime_UTR_variant&frameshift_variant
	Zm00001d012546	3_prime_UTR_variant&splice_region_variant&synonymous_variant
	Zm00001d012549	3_prime_UTR_variant
	Zm00001d012550	3_prime_UTR_variant&conservative_inframe_insertion&disruptive_inframe_insertion&frameshift_variant
	Zm00001d012551	5_prime_UTR_variant&disruptive_inframe_insertion
	Zm00001d012553	3_prime_UTR_variant&5_prime_UTR_variant&splice_region_variant&splice_region_variant&synonymous_variant
	Zm00001d012556	3_prime_UTR_variant&5_prime_UTR_variant
	Zm00001d012557	3_prime_UTR_variant
	Zm00001d012559	3_prime_UTR_variant&5_prime_UTR_variant&splice_region_variant&synonymous_variant
	Zm00001d012560	3_prime_UTR_variant&5_prime_UTR_variant&disruptive_inframe_insertion&splice_donor_variant&splice_region_variant&intron_variant&splice_region_variant&intron_variant
	Zm00001d012561	3_prime_UTR_variant&5_prime_UTR_variant
qTBN10-1	Zm00001d025750	3_prime_UTR_variant&frameshift_variant&splice_region_variant&intron_variant
	Zm00001d025751	5_prime_UTR_variant&splice_region_variant&intron_variant
	Zm00001d025765	splice_region_variant&intron_variant
	Zm00001d025777	3_prime_UTR_variant
	Zm00001d025784	splice_region_variant&synonymous_variant
	Zm00001d025788	frameshift_variant
	Zm00001d025789	3_prime_UTR_variant
	Zm00001d025793	3_prime_UTR_variant
	Zm00001d025794	3_prime_UTR_variant
	Zm00001d025795	missense_variant&splice_region_variant
	Zm00001d025798	5_prime_UTR_variant
	Zm00001d025799	5_prime_UTR_variant&splice_region_variant&intron_variant
	Zm00001d025801	5_prime_UTR_variant
	Zm00001d025803	5_prime_UTR_variant
	Zm00001d025808	splice_region_variant&intron_variant
	Zm00001d025815	3_prime_UTR_variant
	Zm00001d025816	5_prime_UTR_variant
	Zm00001d025817	3_prime_UTR_variant&5_prime_UTR_variant&splice_acceptor_variant&intron_variant&splice_donor_variant&intron_variant&splice_region_variant&intron_variant
	Zm00001d025820	3_prime_UTR_variant
	Zm00001d025830	3_prime_UTR_variant
	Zm00001d025835	5_prime_UTR_variant
	Zm00001d025836	5_prime_UTR_variant
	Zm00001d025837	3_prime_UTR_variant
	Zm00001d025845	3_prime_UTR_variant
	Zm00001d025848	disruptive_inframe_deletion
	Zm00001d025855	3_prime_UTR_variant&missense_variant&splice_region_variant
	Zm00001d025862	3_prime_UTR_variant
	Zm00001d025864	stop_gained
	Zm00001d025866	5_prime_UTR_variant
	Zm00001d025867	3_prime_UTR_variant
	Zm00001d025868	3_prime_UTR_variant&frameshift_variant
	Zm00001d025872	disruptive_inframe_deletion
qTBN10-2	Zm00001d025887	3_prime_UTR_variant
	Zm00001d025888	5_prime_UTR_variant
	Zm00001d025891	stop_gained
	Zm00001d025892	5_prime_UTR_variant
	Zm00001d025893	3_prime_UTR_variant&5_prime_UTR_variant&splice_region_variant&splice_region_variant&intron_variant
	Zm00001d025894	3_prime_UTR_variant&5_prime_UTR_variant
	Zm00001d025896	disruptive_inframe_insertion
	Zm00001d025899	splice_region_variant&intron_variant
	Zm00001d025900	conservative_inframe_deletion&conservative_inframe_insertion&frameshift_variant
	Zm00001d025901	5_prime_UTR_variant
	Zm00001d025903	3_prime_UTR_variant&5_prime_UTR_variant
	Zm00001d025904	5_prime_UTR_variant&splice_region_variant&intron_variant
	Zm00001d025905	3_prime_UTR_variant&5_prime_UTR_variant&conservative_inframe_deletion&frameshift_variant&splice_region_variant
	Zm00001d025907	3_prime_UTR_variant&5_prime_UTR_variant
	Zm00001d025908	5_prime_UTR_variant&conservative_inframe_insertion&frameshift_variant
	Zm00001d025911	3_prime_UTR_variant&5_prime_UTR_variant&disruptive_inframe_deletion&disruptive_inframe_insertion
	Zm00001d025915	3_prime_UTR_variant&5_prime_UTR_variant&frameshift_variant&splice_region_variant&splice_region_variant&intron_variant
	Zm00001d025916	disruptive_inframe_insertion&frameshift_variant
	Zm00001d025919	3_prime_UTR_variant&5_prime_UTR_variant&frameshift_variant&splice_region_variant&splice_region_variant&intron_variant
	Zm00001d025921	splice_region_variant&intron_variant
	Zm00001d025924	5_prime_UTR_variant
	Zm00001d025938	3_prime_UTR_variant&5_prime_UTR_variant&disruptive_inframe_deletion&splice_region_variant&intron_variant&stop_lost
	Zm00001d025939	3_prime_UTR_variant&5_prime_UTR_variant&splice_region_variant&stop_gained
	Zm00001d025941	3_prime_UTR_variant&5_prime_UTR_variant&splice_region_variant&splice_region_variant&intron_variant
	Zm00001d025943	3_prime_UTR_variant&disruptive_inframe_insertion
	Zm00001d025944	conservative_inframe_deletion&disruptive_inframe_insertion
	Zm00001d025946	3_prime_UTR_variant&5_prime_UTR_variant&splice_region_variant&intron_variant
	Zm00001d025948	3_prime_UTR_variant
