# Supplementary material for: QTG-Miner aids rapid dissection of the genetic base of tassel branch number in maize
Source: Nat Commun. 2023 Aug 26;14:5232. doi: 10.1038/s41467-023-41022-1 (PMC10460418; doi:10.1038/s41467-023-41022-1)
Supplement: Supplementary file 14 — Supplementary Data 11 [file 41467_2023_41022_MOESM14_ESM.xlsx]

## Sheet: tassel branch number
Supplementary Data 11. Positive and negative TBN genes
Label	Gene ID V4	Available for Machine Learning or not	Functional annotation	Reference
1	Zm00001d002005	no	Protein LIGULELESS 1	Lewis MW, et al. Gene regulatory interactions at lateral organ boundaries in maize. Development 141, 4590-4597 (2014).
1	Zm00001d002349	no	ks3;kaurene synthase3	Lu XD, et al. Gene-Indexed Mutations in Maize. Molecular Plant 11, 496-504 (2018).
1	Zm00001d002449	no	zfl2, Floricaula/leafy-like 2	Bomblies K, Wang RL, Ambrose BA, Schmidt RJ, Meeley RB, Doebley J. Duplicate FLORICAULA/LEAFY homologs zfl1 and zfl2 control inflorescence architecture and flower patterning in maize. Development 130, 2385-2395 (2003).
1	Zm00001d003897	no	barren stalk2, RING finger protein	Yao H, et al. The barren stalk2 Gene Is Required for Axillary Meristem Development in Maize. Molecular Plant 12, 374-389 (2019).
1	Zm00001d005737	yes	wab1;Wavy auricles in blades1	Lewis MW, et al. Gene regulatory interactions at lateral organ boundaries in maize. Development 141, 4590-4597 (2014).
1	Zm00001d008700	yes	vt2;vanishing tassel2	Phillips KA, et al. vanishing tassel2 Encodes a Grass-Specific Tryptophan Aminotransferase Required for Vegetative and Reproductive Development in Maize. Plant Cell 23, 550-566 (2011).
1	Zm00001d008749	no	bif1;barren inflorescence1	Galli M, et al. Auxin signaling modules regulate maize inflorescence architecture. P Natl Acad Sci USA 112, 13372-13377 (2015).
1	Zm00001d010522	yes	needle1, ATP-dependent zinc metalloprotease FTSH 10 mitochondrial	Liu QJ, et al. NEEDLE1 encodes a mitochondria localized ATP-dependent metalloprotease required for thermotolerant maize growth. P Natl Acad Sci USA 116, 19736-19742 (2019).
1	Zm00001d010862	yes	alternative discordia1, Probable serine/threonine-protein phosphatase 2A regulatory subunit B'' subunit TON2	Wright AJ, Gallagher K, Smith LG. discordia1 and alternative discordia1 Function Redundantly at the Cortical Division Site to Promote Preprophase Band Formation and Orient Division Planes in Maize. Plant Cell 21, 234-247 (2009).
1	Zm00001d010987	yes	ZmRap2.7, rap2;rap2.7 orthologue	Salvi S, et al. Conserved noncoding genomic sequences associated with a flowering-time quantitative trait locus in maize. Proc Natl Acad Sci U S A 104, 11376-11381 (2007).
1	Zm00001d011611	yes	clumped tassel1, Katanin p60 ATPase-containing subunit A1	Lau, Kin H. Co-Orthologs of KATANIN1 Impact Plant Morphology and Show Differential Evolution in Maize. Diss. Purdue University, 2016.
1	Zm00001d013465	no	dwarf plant9	Lawit SJ, Wych HM, Xu DP, Kundu S, Tomes DT. Maize DELLA Proteins dwarf plant8 and dwarf plant9 as Modulators of Plant Development. Plant and Cell Physiology 51, 1854-1868 (2010).
1	Zm00001d015802	yes	ZmZOG1	Rodo AP, et al. Over-expression of a zeatin O-glucosylation gene in maize leads to growth retardation and tasselseed formation. Journal of Experimental Botany 59, 2673-2686 (2008).
1	Zm00001d015985	yes	sucrose export defective1, Probable tocopherol cyclase%2C chloroplastic	Provencher LM, Miao L, Sinha N, Lucas WJ. Sucrose export defective1 encodes a novel protein implicated in chloroplast-to-nucleus signaling. Plant Cell 13, 1127-1141 (2001).
1	Zm00001d017977	yes	Hairy Sheath Frayed1, hk1;histidine kinase1	Muszynski MG, et al. The Maize Hairy Sheath Frayed1 (Hsf1) Mutation Alters Leaf Patterning through Increased Cytokinin Signaling. Plant Cell 32, 1501-1518 (2020).
1	Zm00001d018667	no	mads3;MADS3	Heuer S, et al. The maize MADS box gene ZmMADS3 affects node number and spikelet development and is co-expressed with ZmMADS1 during flower development, in egg cells, and early embryogenesis. Plant Physiology 127, 33-45 (2001).
1	Zm00001d019230	yes	sid1;sister of indeterminate spikelet1	Chuck G, Meeley R, Hake S. Floral meristem initiation and meristem cell fate are regulated by the maize AP2 genes ids1 and sid1. Development 135, 3013-3019 (2008).
1	Zm00001d020430	no	Ramosa1 C2H2 zinc-finger transcription factor	Vollbrecht E, Springer PS, Goh L, Buckler ES, Martienssen R. Architecture of floral branch systems in maize and related grasses. Nature 436, 1119-1126 (2005).
1	Zm00001d020772	no	asc1;asceapen1	Brooks L, et al. Microdissection of Shoot Meristem Functional Domains. Plos Genet 5, (2009).
1	Zm00001d020941	yes	tsh4;tassel sheath4	Chuck G, Whipple C, Jackson D, Hake S. The maize SBP-box transcription factor encoded by tasselsheath4 regulates bract development and the establishment of meristem boundaries. Development 137, 1243-1250 (2010).
1	Zm00001d022193	no	ramosa3, Probable trehalose-phosphate phosphatase J	Satoh-Nagasawa N, Nagasawa N, Malcomber S, Sakai H, Jackson D. A trehalose metabolic enzyme controls inflorescence architecture in maize. Nature 441, 227-230 (2006).
1	Zm00001d022613	no	Delayed flowering1	Muszynski MG, et al. Delayed flowering1 encodes a basic leucine zipper protein that mediates floral inductive signals at the shoot apex in maize. Plant Physiology 142, 1523-1536 (2006).
1	Zm00001d024523	yes	Ramosa 1 enhancer locus 2%3B Ramosa1 enhancer locus2	Gallavotti A, et al. The control of axillary meristem fate in the maize ramosa pathway. Development 137, 2849-2856 (2010).
1	Zm00001d024857	yes	Discordia 1%3B Discordia1	Wright AJ, Gallagher K, Smith LG. discordia1 and alternative discordia1 Function Redundantly at the Cortical Division Site to Promote Preprophase Band Formation and Orient Division Planes in Maize. Plant Cell 21, 234-247 (2009).
1	Zm00001d026231	yes	Zea floricaula/leafy1	Bomblies K, Wang RL, Ambrose BA, Schmidt RJ, Meeley RB, Doebley J. Duplicate FLORICAULA/LEAFY homologs zfl1 and zfl2 control inflorescence architecture and flower patterning in maize. Development 130, 2385-2395 (2003).
1	Zm00001d027412	yes	fuzzy tassel, dcl101;dicer-like 101	Thompson BE, et al. The dicer-like1 Homolog fuzzy tassel Is Required for the Regulation of Meristem Determinacy in the Inflorescence and Vegetative Growth in Maize. Plant Cell 26, 4702-4717 (2014).
1	Zm00001d027722	yes	nod1;narrow odd dwarf1	Rosa M, et al. The Maize MID-COMPLEMENTING ACTIVITY Homolog CELL NUMBER REGULATOR13/NARROW ODD DWARF Coordinates Organ Growth and Tissue Patterning. Plant Cell 29, 474-490 (2017).
1	Zm00001d027854	no	sut1;sucrose transporter1	Slewinski TL, Meeley R, Braun DM. Sucrose transporter1 functions in phloem loading in maize leaves. Journal of Experimental Botany 60, 881-892 (2009).
1	Zm00001d030121	no	Cellulose Synthase-Like D1, rth6;roothairless6	Hunter CT, Kirienko DH, Sylvester AW, Peter GF, McCarty DR, Koch KE. Cellulose Synthase-Like D1 Is Integral to Normal Cell Division, Expansion, and Leaf Development in Maize. Plant Physiology 158, 708-724 (2012).
1	Zm00001d030656	no	rte1;rotten ear1	Chatterjee M, et al. The Boron Efflux Transporter ROTTEN EAR Is Required for Maize Inflorescence Development and Fertility. Plant Cell 26, 2962-2977 (2014).
1	Zm00001d031068	no	Barren inflorescence 2, Protein kinase PINOID	McSteen P, Hake S. barren inflorescence2 regulates axillary meristem development in the maize inflorescence. Development 128, 2881-2891 (2001).
1	Zm00001d031451	no	unbranched2, SBP-domain protein 5	Chuck GS, Brown PJ, Meeley R, Hake S. Maize SBP-box transcription factors unbranched2 and unbranched3 affect yield traits by regulating the rate of lateral primordia initiation. P Natl Acad Sci USA 111, 18775-18780 (2014).
1	Zm00001d032461	yes	tls1;tasselless1	Durbak AR, et al. Transport of Boron by the tassel-less1 Aquaporin Is Critical for Vegetative and Reproductive Development in Maize. Plant Cell 26, 2978-2995 (2014).
1	Zm00001d032961	yes	an1;anther ear1	Bensen RJ, et al. Cloning and Characterization of the Maize An1 Gene. Plant Cell 7, 75-84 (1995).
1	Zm00001d033180	no	brd1;brassinosteroid-deficient dwarf1	Makarevitch I, Thompson A, Muehlbauer GJ, Springer NM. Brd1 Gene in Maize Encodes a Brassinosteroid C-6 Oxidase. Plos One 7, (2012).
1	Zm00001d033303	yes	Roothairless 1	Wen TJ, Hochholdinger F, Sauer M, Bruce W, Schnable PS. The roothairless1 gene of maize encodes a homolog of sec3, which is involved in polar exocytosis. Plant Physiology 138, 1637-1643 (2005).
1	Zm00001d033680	yes	d8;dwarf plant8	Lawit SJ, Wych HM, Xu DP, Kundu S, Tomes DT. Maize DELLA Proteins dwarf plant8 and dwarf plant9 as Modulators of Plant Development. Plant and Cell Physiology 51, 1854-1868 (2010).
1	Zm00001d033859	yes	Homeotic protein knotted-1	Bolduc N, et al. Unraveling the KNOTTED1 regulatory network in maize meristems. Genes & Development 26, 1685-1690 (2012).
1	Zm00001d033905	yes	gif1;growth-regulating-factor-interacting factor1	Zhang D, et al. GRF-interacting factor1 Regulates Shoot Architecture and Meristem Determinacy in Maize. Plant Cell 30, 360-374 (2018).
1	Zm00001d034629	yes	indeterminate spikelet1, ts6;tasselseed6	Chuck G, Meeley R, Hake S. Floral meristem initiation and meristem cell fate are regulated by the maize AP2 genes ids1 and sid1. Development 135, 3013-3019 (2008).
1	Zm00001d037317	no	FASCIATED EAR4, Transcription factor PERIANTHIA	Pautler M, et al. FASCIATED EAR4 Encodes a bZIP Transcription Factor That Regulates Shoot Meristem Size in Maize. Plant Cell 27, 104-120 (2015).
1	Zm00001d037691	yes	Barren inflorescence 4, IAA16-auxin-responsive Aux/IAA family member	Galli M, et al. Auxin signaling modules regulate maize inflorescence architecture. P Natl Acad Sci USA 112, 13372-13377 (2015).
1	Zm00001d038355	yes	ZmBLH14 BEL1-like homeodomain protein 9	Tsuda K, et al. KNOTTED1 Cofactors, BLH12 and BLH14, Regulate Internode Patterning and Vein Anastomosis in Maize. Plant Cell 29, 1105-1118 (2017).
1	Zm00001d039113	no	Tassel sheath1	Whipple CJ, Hall DH, DeBlasio S, Taguchi-Shiobara F, Schmidt RJ, Jackson DP. A Conserved Mechanism of Bract Suppression in the Grass Family. Plant Cell 22, 565-578 (2010).
1	Zm00001d039634	no	d1;dwarf plant1	Chen Y, et al. The Maize DWARF1 Encodes a Gibberellin 3-Oxidase and Is Dual Localized to the Nucleus and Cytosol([W]). Plant Physiology 166, 2028-U1267 (2014).
1	Zm00001d039694	no	ra2;ramosa2	Vollbrecht E, Springer PS, Goh L, Buckler ES, Martienssen R. Architecture of floral branch systems in maize and related grasses. Nature 436, 1119-1126 (2005).
1	Zm00001d040130	yes	fea3;fasciated ear3	Il Je B, et al. Signaling from maize organ primordia via FASCIATED EAR3 regulates stem cell proliferation and yield traits. Nature Genetics 48, 785-+ (2016).
1	Zm00001d042445	no	Protein terminal ear1	Veit B, Briggs SP, Schmidt RJ, Yanofsky MF, Hake S. Regulation of leaf initiation by the terminal ear 1 gene of maize. Nature 393, 166-168 (1998).
1	Zm00001d042777	no	Basic leucine zipper protein%3B Liguleless2	Walsh J, Freeling M. The liguleless2 gene of maize functions during the transition from the vegetative to the reproductive shoot apex. Plant Journal 19, 489-495 (1999).
1	Zm00001d042864	yes	ZmBLH12, BEL1-like homeodomain protein 9	Tsuda K, et al. KNOTTED1 Cofactors, BLH12 and BLH14, Regulate Internode Patterning and Vein Anastomosis in Maize. Plant Cell 29, 1105-1118 (2017).
1	Zm00001d042989	yes	barren stalk1, Transcription factor bHLH83	Gallavotti A, et al. The role of barren stalk1 in the architecture of maize. Nature 432, 630-635 (2004).
1	Zm00001d043841	yes	modifier of clt1, Katanin p60 ATPase-containing subunit A1	Lau, Kin H. Co-Orthologs of KATANIN1 Impact Plant Morphology and Show Differential Evolution in Maize. Diss. Purdue University, 2016.
1	Zm00001d044069	no	spi1;sparse inflorescence1	Gallavotti A, et al. sparse inflorescence1 encodes a monocot-specific YUCCA-like gene required for vegetative and reproductive development in maize. P Natl Acad Sci USA 105, 15196-15201 (2008).
1	Zm00001d045427	yes	baf1;barren stalk fastigiate1	Gallavotti A, et al. BARREN STALK FASTIGIATE1 Is an AT-Hook Protein Required for the Formation of Maize Ears. Plant Cell 23, 1756-1771 (2011).
1	Zm00001d045945	yes	lgn1;liguleless narrow1	Moon J, Candela H, Hake S. The Liguleless narrow mutation affects proximal-distal signaling and leaf growth. Development 140, 405-412 (2013).
1	Zm00001d051012	yes	FASCIATED EAR2, Leucine-rich repeat receptor-like protein CLAVATA2	Bommert P, Nagasawa NS, Jackson D. Quantitative variation in maize kernel row number is controlled by the FASCIATED EAR2 locus. Nature Genetics 45, 334-337 (2013).
1	Zm00001d052890	no	unbranched3, Squamosa promoter-binding-like protein 15	Chuck GS, Brown PJ, Meeley R, Hake S. Maize SBP-box transcription factors unbranched2 and unbranched3 affect yield traits by regulating the rate of lateral primordia initiation. P Natl Acad Sci USA 111, 18775-18780 (2014).
0	Zm00001d000002	yes	dull endosperm1
0	Zm00001d002768	yes	Oleosin Zm-I
0	Zm00001d003190	yes	Endochitinase A
0	Zm00001d003398	yes	fl1;floury endosperm1
0	Zm00001d004689	yes	O-methyltransferase ZRP4
0	Zm00001d008548	yes	Bowman-Birk type wound-induced proteinase inhibitor WIP1
0	Zm00001d008841	yes	17.8 kDa class II heat shock protein
0	Zm00001d010159	yes	Actin-1
0	Zm00001d012420	yes	Heat shock 70 kDa protein
0	Zm00001d012561	yes	Cystatin2%3B Cysteine proteinase inhibitor%3B Putative cystatin
0	Zm00001d013494	yes	Oleosin Zm-II
0	Zm00001d013873	yes	Actin-2
0	Zm00001d015746	no	Adenine nucleotide transporter BT1 chloroplastic/mitochondrial
0	Zm00001d016708	yes	Beta-fructofuranosidase%2C cell wall isozyme
0	Zm00001d018971	yes	Regulatory protein opaque-2
0	Zm00001d020557	yes	Glossy1
0	Zm00001d020592	yes	Glutelin-2
0	Zm00001d021497	yes	Actin-depolymerizing factor 1
0	Zm00001d026088	yes	Outer cell layer2
0	Zm00001d030069	yes	Homeodomain leucine zipper family IV protein
0	Zm00001d031802	yes	NADPH HC toxin reductase
0	Zm00001d032584	yes	Actin-11
0	Zm00001d033210	yes	Chaperone protein dnaJ 3
0	Zm00001d033447	yes	Globulin-1 S allele
0	Zm00001d033654	yes	o10;opaque endosperm10
0	Zm00001d033931	yes	Alcohol dehydrogenase 1
0	Zm00001d034413	yes	Globulin-2
0	Zm00001d034635	yes	chi1;chalcone flavanone isomerase1
0	Zm00001d034760	yes	fdx3;ferredoxin3
0	Zm00001d035156	yes	Glyceraldehyde-3-phosphate dehydrogenase 2%2C cytosolic
0	Zm00001d035760	yes	zp15;zein protein, 15kDa15
0	Zm00001d036296	yes	Histone-lysine N-methyltransferase EZ1
0	Zm00001d036959	yes	Elongation factor gamma1
0	Zm00001d037234	yes	Sugary2
0	Zm00001d037436	yes	delta zein structural18
0	Zm00001d037905	yes	elfa11;elongation factor alpha11
0	Zm00001d038806	yes	Chaperone protein ClpB1
0	Zm00001d039566	yes	17.5 kDa class II heat shock protein
0	Zm00001d041671	yes	BETL3 protein
0	Zm00001d043175	yes	Cystatin-1
0	Zm00001d044129	yes	Glucose-1-phosphate adenylyltransferase large subunit 1%2C
0	Zm00001d045042	yes	Sucrose synthase 1
0	Zm00001d045261	yes	Starch synthase I
0	Zm00001d049243	yes	fl2;floury2
0	Zm00001d049576	no	#N/A
0	Zm00001d049641	yes	Glyceraldehyde-3-phosphate dehydrogenase 1%2C cytosolic
0	Zm00001d050032	yes	Glucose-1-phosphate adenylyltransferase
0	Zm00001d051001	yes	Glyceraldehyde-3-phosphate dehydrogenase 3%2C cytosolic
0	Zm00001d052110	yes	o1;opaque endosperm1
0	Zm00001d052200	yes	F-box protein FBW2
0	Zm00001d052316	yes	Ferritin-1%2C chloroplastic
0	Zm00001d053331	no	Ae1 protein%3B Androgenic embryo1
0	Zm00001d006372	no	adf2;actin depolymerizing factor2
0	Zm00001d034644	yes	adf3;actin depolymerizing factor3
0	Zm00001d028392	yes	adf5;actin depolymerizing factor5
0	Zm00001d037695	yes	actin binding protein family
0	Zm00001d044291	no	actin binding protein family
0	Zm00001d008517	yes	Actin-interacting protein 1-2
0	Zm00001d008768	no	Actin-interacting protein 1-2
0	Zm00001d014053	no	Actin-interacting protein 1-2
0	Zm00001d029295	no	Actin-interacting protein 1-2
0	Zm00001d040038	yes	Actin-interacting protein 1-2
0	Zm00001d042097	yes	Actin-interacting protein 1-2
notes: 0 means negative gene, while 1 means positive gene
