# Supplementary material for: QTG-Miner aids rapid dissection of the genetic base of tassel branch number in maize
Source: Nat Commun. 2023 Aug 26;14:5232. doi: 10.1038/s41467-023-41022-1 (PMC10460418; doi:10.1038/s41467-023-41022-1)
Supplement: Supplementary file 15 — Supplementary Data 12 [file 41467_2023_41022_MOESM15_ESM.xlsx]

## Sheet: EMS
Supplementary Data 12. List of EMS-mutagenized materials used for assessing candidates for the 12 TBN QTLs
Trait	Gene ID	Location-V4	Ref	Mut	Effect	Codon_Change	AA_Change	MutantID
qTBN2-1	Zm00001d001988	4004046	G	A	STOP_GAINED	tGg/tAg	W/*	EMS4-1829e8
qTBN2-2	Zm00001d005315	169380333	G	A	STOP_GAINED	tgG/tgA	W/*	EMS4-03953d
qTBN3-1	Zm00001d042795	180011636	G	A	STOP_GAINED	Caa/Taa	Q/*	EMS4-107c98
qTBN4-1	Zm00001d052219	183568291	C	T	STOP_GAINED	tgG/tgA	W/*	EMS4-06435e
qTBN4-2	Zm00001d052598	194315006	G	A	NON_SYNONYMOUS_CODING	tGt/tAt	C/Y	EMS4-065bef
qTBN4-3	Zm00001d053059	211211093	C	T	STOP_GAINED	Cga/Tga	R/*	EMS4-19f517
qTBN8-1	Zm00001d010271	106925423	C	T	STOP_GAINED	Cga/Tga	R/*	EMS4-156805
qTBN8-2	Zm00001d012295	172039953	G	A	STOP_GAINED	Cag/Tag	Q/*	EMS4-15d7a7
qTBN8-3	Zm00001d012452	174788642	G	A	STOP_GAINED	Cga/Tga	R/*	EMS4-15dedb
qTBN10-1	Zm00001d025750	128371671	G	A	STOP_GAINED	tgG/tgA	W/*	EMS4-0e4e1c
qTBN10-2	Zm00001d025939	134163860	G	A	STOP_GAINED	Cag/Tag	Q/*	EMS4-028e59
