# Supplementary material for: QTG-Miner aids rapid dissection of the genetic base of tassel branch number in maize
Source: Nat Commun. 2023 Aug 26;14:5232. doi: 10.1038/s41467-023-41022-1 (PMC10460418; doi:10.1038/s41467-023-41022-1)
Supplement: Supplementary file 16 — Supplementary Data 13 [file 41467_2023_41022_MOESM16_ESM.xlsx]

## Sheet: CRISPR
Supplementary Data 13. List of CRISPR-edited materials used for assessing candidates for the 12 TBN QTLs
Trait	gene ID	SgRNA	Editing information
qTBN3-1	Zm00001d042795	5'-GAGAGAAGAGACGTCAACGG-3'	Zmkinesin-KO#1: GGATGGGGGCGAGAGAAGAGACGTCAA-GGCGGGCATCAC
			Zmkinesin-KO#2: GGATGGGGGCGAGAGAAGAGACGTCAAACGGCGGGCATCAC
qTBN7-1	Zm00001d020804	5'-CTGGACGACGATGAGCCCTG-3'	Zmhd-zip120-KO#1: CGGGGCTCCTGGACGACGATGAG-CCTGCGGCGGGTTC
