# Supplementary material for: QTG-Miner aids rapid dissection of the genetic base of tassel branch number in maize
Source: Nat Commun. 2023 Aug 26;14:5232. doi: 10.1038/s41467-023-41022-1 (PMC10460418; doi:10.1038/s41467-023-41022-1)
Supplement: Supplementary file 17 — Supplementary Data 14 [file 41467_2023_41022_MOESM17_ESM.xlsx]

## Sheet: Sheet1
Supplementary Data 14. List of 72 genes used for network reconstruction of TBN traits
GeneID	pathway	Label
Zm00001d010522	ABA ROS	ndl1
Zm00001d053358	ABA ROS	QDtbn1
Zm00001d052219	ABA ROS	ZmOXR
Zm00001d042989	auxin	ba1
Zm00001d003897	auxin	ba2
Zm00001d008749	auxin	bif1
Zm00001d031068	auxin	bif2
Zm00001d037691	auxin	bif4
Zm00001d044069	auxin	spi1
Zm00001d008700	auxin	vt2
Zm00001d030310	auxin	ZmAUX1
Zm00001d044228	boundary	blk1
Zm00001d002005	boundary	lg1
Zm00001d042777	boundary	lg2
Zm00001d045945	boundary	Lgn
Zm00001d012295	boundary	lrs1
Zm00001d052598	boundary	ns2
Zm00001d039113	boundary	tsh1
Zm00001d005737	boundary	Wab1
Zm00001d033180	brassinosteroid	brd1
Zm00001d017977	cytokinin	Hsf1
Zm00001d015802	cytokinin	ZmZOG1
Zm00001d010862	cytoskeleton Cellulose	add1
Zm00001d011611	cytoskeleton Cellulose	clt1
Zm00001d024857	cytoskeleton Cellulose	dcd1
Zm00001d043841	cytoskeleton Cellulose	mcl1
Zm00001d030121	cytoskeleton Cellulose	rth6
Zm00001d042795	cytoskeleton Cellulose	Zmkinesin
Zm00001d022613	flowering	dlf1
Zm00001d026231	flowering	zfl1
Zm00001d002449	flowering	zfl2
Zm00001d018667	flowering	ZmMADS3
Zm00001d010987	flowering	ZmRap2.7
Zm00001d032961	gibberellin	an1
Zm00001d039634	gibberellin	d1
Zm00001d002349	gibberellin	D5
Zm00001d033680	gibberellin	d8
Zm00001d013465	gibberellin	d9
Zm00001d050139	histone modification	hda108
Zm00001d020772	meristem maintenance and determinacy	asc1
Zm00001d045427	meristem maintenance and determinacy	baf1
Zm00001d051012	meristem maintenance and determinacy	Fea2
Zm00001d040130	meristem maintenance and determinacy	Fea3
Zm00001d037317	meristem maintenance and determinacy	Fea4
Zm00001d027412	meristem maintenance and determinacy	fzt
Zm00001d033905	meristem maintenance and determinacy	Gif1
Zm00001d034629	meristem maintenance and determinacy	ids1
Zm00001d033859	meristem maintenance and determinacy	Kn1
Zm00001d018802	meristem maintenance and determinacy	MSCA1
Zm00001d027722	meristem maintenance and determinacy	nod1
Zm00001d020430	meristem maintenance and determinacy	ra1
Zm00001d039694	meristem maintenance and determinacy	ra2
Zm00001d022193	meristem maintenance and determinacy	ra3
Zm00001d024523	meristem maintenance and determinacy	rel2
Zm00001d019230	meristem maintenance and determinacy	sid1
Zm00001d042445	meristem maintenance and determinacy	te1
Zm00001d020941	meristem maintenance and determinacy	tsh4
Zm00001d031451	meristem maintenance and determinacy	ub2
Zm00001d052890	meristem maintenance and determinacy	ub3
Zm00001d042864	meristem maintenance and determinacy	ZmBLH12
Zm00001d038355	meristem maintenance and determinacy	ZmBLH14
Zm00001d003927	meristem maintenance and determinacy	ZmGRX2
Zm00001d016593	meristem maintenance and determinacy	ZmGRX5
Zm00001d020804	meristem maintenance and determinacy	ZmHD-ZIP120
Zm00001d033303	protein modification and transport	rth1
Zm00001d002534	protein modification and transport	ZmPAT7
Zm00001d012452	protein modification and transport	ZmPRP4K
Zm00001d025939	protein modification and transport	ZmVAMP
Zm00001d030656	sugar nutrition	rte
Zm00001d027854	sugar nutrition	Sut1
Zm00001d015985	sugar nutrition	sxd1
Zm00001d032461	sugar nutrition	tls1
