# Supplementary material for: QTG-Miner aids rapid dissection of the genetic base of tassel branch number in maize
Source: Nat Commun. 2023 Aug 26;14:5232. doi: 10.1038/s41467-023-41022-1 (PMC10460418; doi:10.1038/s41467-023-41022-1)
Supplement: Supplementary file 18 — Supplementary Data 15 [file 41467_2023_41022_MOESM18_ESM.xlsx]

## Sheet: DEGs
Supplementary Data 15. DEGs identified from six EMS-mutagenized materials
Locus	gene_id	gene	locus	sample_1	sample_2	status	value_1	value_2	log2(fold_change)	test_stat	p_value	q_value	significant
Zm00001d042795	Zm00001d022356	-	7:176089093-176096027	q1	q2	OK	10.0396	0.326512	-4.94242	-8.0331	5e-05	0.0102754	yes
Zm00001d042795	Zm00001d030947	-	1:168612672-168630489	q1	q2	OK	1.85432	0.119702	-3.95337	-4.67072	5e-05	0.0102754	yes
Zm00001d042795	Zm00001d011369	-	8:148782534-148785419	q1	q2	OK	39.1791	9.63285	-2.02405	-6.84949	5e-05	0.0102754	yes
Zm00001d042795	Zm00001d021197	-	7:145649788-145651701	q1	q2	OK	2.56161	0.693205	-1.8857	-4.01248	5e-05	0.0102754	yes
Zm00001d042795	Zm00001d010193	GRMZM2G164090	8:103471795-103474708	q1	q2	OK	1.62379	0.443614	-1.87199	-3.80622	5e-05	0.0102754	yes
Zm00001d042795	Zm00001d051959	JUMONJI-transcription factor 6	4:175347419-175358199	q1	q2	OK	1.1073	0.359529	-1.62286	-2.6724	0.00015	0.0232198	yes
Zm00001d042795	Zm00001d021403	indeterminate1 domain7	7:151211054-151215873	q1	q2	OK	3.15892	1.06437	-1.56944	-3.81529	5e-05	0.0102754	yes
Zm00001d042795	Zm00001d015485	TUB-transcription factor 8	5:93095265-93097731	q1	q2	OK	34.693	12.6646	-1.45384	-5.14186	5e-05	0.0102754	yes
Zm00001d042795	Zm00001d052890	unbranched3	4:203611346-203615518	q1	q2	OK	56.0182	21.3285	-1.39312	-5.1115	5e-05	0.0102754	yes
Zm00001d042795	Zm00001d033446	-	1:262975466-262977654	q1	q2	OK	3.22747	1.24393	-1.3755	-3.14681	0.0001	0.0179241	yes
Zm00001d042795	Zm00001d051697	CCAAT-DR1-transcription factor 7	4:167044924-167045719	q1	q2	OK	15.4537	6.01898	-1.36036	-3.75912	5e-05	0.0102754	yes
Zm00001d042795	Zm00001d021688	-	7:160073984-160078648	q1	q2	OK	1.50928	0.588758	-1.35811	-2.82401	0.0001	0.0179241	yes
Zm00001d042795	Zm00001d033447	globulin1	1:262991883-262994316	q1	q2	OK	6.3283	2.71664	-1.22	-2.51318	5e-05	0.0102754	yes
Zm00001d042795	Zm00001d030698	-	1:154144313-154144817	q1	q2	OK	577.931	249.908	-1.2095	-4.59969	5e-05	0.0102754	yes
Zm00001d042795	Zm00001d020941	tassel sheath4	7:137273599-137277139	q1	q2	OK	71.5351	32.023	-1.15955	-4.28946	5e-05	0.0102754	yes
Zm00001d042795	Zm00001d018142	MADS-transcription factor 73	5:215341245-215348037	q1	q2	OK	17.2249	7.93668	-1.11789	-3.3252	5e-05	0.0102754	yes
Zm00001d042795	Zm00001d041711	auxin binding protein1	3:134550011-134554530	q1	q2	OK	500.15	231.227	-1.11305	-4.11629	5e-05	0.0102754	yes
Zm00001d042795	Zm00001d013202	G2-like-transcription factor 8	5:6405098-6407194	q1	q2	OK	4.45185	2.08443	-1.09475	-2.79756	0.00015	0.0232198	yes
Zm00001d042795	Zm00001d025091	-	10:103411034-103413359	q1	q2	OK	3.07486	1.45482	-1.07968	-2.82955	5e-05	0.0102754	yes
Zm00001d042795	Zm00001d031451	unbranched2	1:190382865-190386589	q1	q2	OK	34.2895	16.3188	-1.07123	-3.8223	5e-05	0.0102754	yes
Zm00001d042795	Zm00001d028162	sulfate permease1	1:24771607-24778825	q1	q2	OK	18.7582	9.0209	-1.05618	-3.68173	5e-05	0.0102754	yes
Zm00001d042795	Zm00001d052340	-	4:187401027-187402359	q1	q2	OK	55.3053	26.6342	-1.05414	-3.82938	5e-05	0.0102754	yes
Zm00001d042795	Zm00001d040741	-	3:61277844-61281064	q1	q2	OK	4.06343	2.01882	-1.00918	-2.67934	0.0003	0.0390803	yes
Zm00001d042795	Zm00001d046254	-	9:76891002-76909916	q1	q2	OK	10.136	5.08758	-0.994429	-3.09382	5e-05	0.0102754	yes
Zm00001d042795	Zm00001d002005	liguleless1	2:4230853-4234535	q1	q2	OK	4.81641	2.43355	-0.984896	-2.63901	0.00025	0.0336709	yes
Zm00001d042795	Zm00001d021086	-	7:142451963-142454359	q1	q2	OK	30.1028	15.4464	-0.962631	-3.30701	5e-05	0.0102754	yes
Zm00001d042795	Zm00001d011734	-	8:160235114-160235972	q1	q2	OK	16.2384	8.41238	-0.948828	-2.79235	5e-05	0.0102754	yes
Zm00001d042795	Zm00001d006028	SBP-transcription factor 23	2:195579799-195583642	q1	q2	OK	8.49631	4.41169	-0.945507	-2.84846	5e-05	0.0102754	yes
Zm00001d042795	Zm00001d026012	-	10:135966635-135967690	q1	q2	OK	16.55	8.66284	-0.933916	-2.77677	5e-05	0.0102754	yes
Zm00001d042795	Zm00001d017121	glyceraldehyde-3-phosphate dehydrogenase4	5:186104975-186109690	q1	q2	OK	122.026	64.3267	-0.923698	-3.06724	5e-05	0.0102754	yes
Zm00001d042795	Zm00001d018104	-	5:214355540-214357266	q1	q2	OK	8.38892	4.42327	-0.923374	-2.7908	0.0001	0.0179241	yes
Zm00001d042795	Zm00001d012791	BURP domain-containing protein-RD22-like1	8:181042884-181044792	q1	q2	OK	6.00222	3.16486	-0.923352	-2.49047	0.0004	0.0472059	yes
Zm00001d042795	Zm00001d021596	adenosine 5'-phosphosulfate reductase-like1	7:157694971-157698287	q1	q2	OK	40.5206	21.7413	-0.898216	-3.28784	5e-05	0.0102754	yes
Zm00001d042795	Zm00001d026632	-	10:149192882-149193680	q1	q2	OK	59.8222	32.6499	-0.873602	-3.06735	5e-05	0.0102754	yes
Zm00001d042795	Zm00001d018503	-	5:221970821-221973170	q1	q2	OK	27.6209	15.4438	-0.838735	-2.79315	5e-05	0.0102754	yes
Zm00001d042795	Zm00001d045392	-	9:20480508-20481751	q1	q2	OK	38.559	21.6533	-0.832479	-2.71871	0.00015	0.0232198	yes
Zm00001d042795	Zm00001d052180	tunicate1	4:181857307-181864042	q1	q2	OK	23.1713	13.1556	-0.816667	-2.88607	5e-05	0.0102754	yes
Zm00001d042795	Zm00001d039434	-	3:4140508-4150100	q1	q2	OK	36.1329	20.5675	-0.812948	-2.89634	5e-05	0.0102754	yes
Zm00001d042795	Zm00001d010697	4339234	8:124866875-124869473	q1	q2	OK	18.663	11.1361	-0.744934	-2.62341	0.0001	0.0179241	yes
Zm00001d042795	Zm00001d020898	4347402	7:135842401-135846744	q1	q2	OK	128.895	81.6603	-0.658484	-2.51986	0.00015	0.0232198	yes
Zm00001d042795	Zm00001d049179	benzoxazinone synthesis7	4:19409403-19410924	q1	q2	OK	312.404	493.199	0.658756	2.48658	0.0004	0.0472059	yes
Zm00001d042795	Zm00001d026590	ARF-transcription factor 30	10:148523745-148532791	q1	q2	OK	9.84624	15.9222	0.693398	2.45266	0.0003	0.0390803	yes
Zm00001d042795	Zm00001d005059	-	2:156642267-156645976	q1	q2	OK	28.9898	46.9158	0.69453	2.55039	0.00015	0.0232198	yes
Zm00001d042795	Zm00001d018369	-	5:219413421-219418916	q1	q2	OK	23.4342	38.6006	0.720007	2.65232	0.0002	0.0288958	yes
Zm00001d042795	Zm00001d037289	outward rectifying potassium channel1	6:119523281-119528893	q1	q2	OK	7.12933	11.7936	0.726164	2.4758	0.0004	0.0472059	yes
Zm00001d042795	Zm00001d038996	gibberellin 2-oxidase8	6:168446325-168448293	q1	q2	OK	37.4503	62.0796	0.729141	2.7346	5e-05	0.0102754	yes
Zm00001d042795	Zm00001d004564	-	2:118175341-118183006	q1	q2	OK	8.45343	14.0168	0.729548	2.59413	0.0002	0.0288958	yes
Zm00001d042795	Zm00001d015497	-	5:93775603-93780255	q1	q2	OK	8.63015	14.6415	0.762602	2.54972	0.00015	0.0232198	yes
Zm00001d042795	Zm00001d034810	-	1:302660431-302670600	q1	q2	OK	8.37903	14.2669	0.767815	2.64546	0.0002	0.0288958	yes
Zm00001d042795	Zm00001d022314	-	7:175011110-175013805	q1	q2	OK	10.7858	18.3839	0.769304	2.65456	0.0002	0.0288958	yes
Zm00001d042795	Zm00001d012100	-	8:168244238-168249589	q1	q2	OK	29.4991	50.3587	0.771569	2.65972	5e-05	0.0102754	yes
Zm00001d042795	Zm00001d020225	-	7:100911742-100932200	q1	q2	OK	9.41712	16.0886	0.772682	2.71068	0.0003	0.0390803	yes
Zm00001d042795	Zm00001d003555	-	2:47886592-47890119	q1	q2	OK	5.58202	9.53988	0.773183	2.49062	0.00035	0.0432313	yes
Zm00001d042795	Zm00001d015256	-	5:81457699-81460503	q1	q2	OK	9.35231	15.9873	0.773533	2.55089	0.0004	0.0472059	yes
Zm00001d042795	Zm00001d011258	-	8:144732263-144737024	q1	q2	OK	30.2088	51.7521	0.776648	2.76393	0.00015	0.0232198	yes
Zm00001d042795	Zm00001d036825	-	6:102823170-102829865	q1	q2	OK	21.8768	37.5296	0.778628	2.71406	0.00025	0.0336709	yes
Zm00001d042795	Zm00001d014189	-	5:35716860-35723715	q1	q2	OK	12.6585	21.8106	0.784927	2.62684	5e-05	0.0102754	yes
Zm00001d042795	Zm00001d038675	-	6:162375301-162385552	q1	q2	OK	1.18543	2.04379	0.785842	2.01937	0.00015	0.0232198	yes
Zm00001d042795	Zm00001d031539	-	1:193693868-193697232	q1	q2	OK	16.0546	27.7839	0.791261	2.68355	0.0003	0.0390803	yes
Zm00001d042795	Zm00001d052656	-	4:196029339-196038723	q1	q2	OK	16.6169	28.8414	0.795492	2.50913	0.0004	0.0472059	yes
Zm00001d042795	Zm00001d048021	allene oxide synthase1	9:148185905-148187354	q1	q2	OK	19.1301	33.3834	0.803285	2.82852	5e-05	0.0102754	yes
Zm00001d042795	Zm00001d012743	-	8:179562397-179569311	q1	q2	OK	18.6788	32.6709	0.806609	2.928	5e-05	0.0102754	yes
Zm00001d042795	Zm00001d013831	-	5:21887362-21891412	q1	q2	OK	39.2217	68.6604	0.807827	2.65591	0.00015	0.0232198	yes
Zm00001d042795	Zm00001d003267	-	2:38396776-38402590	q1	q2	OK	38.7703	67.9251	0.808993	2.52984	0.00025	0.0336709	yes
Zm00001d042795	Zm00001d027242	-	1:209978-215403	q1	q2	OK	24.9908	43.7923	0.809279	2.94203	5e-05	0.0102754	yes
Zm00001d042795	Zm00001d011990	-	8:166013365-166015642	q1	q2	OK	9.52185	16.6869	0.809404	2.54241	0.00025	0.0336709	yes
Zm00001d042795	Zm00001d029234	-	1:63275726-63280169	q1	q2	OK	7.74859	13.5977	0.811362	2.49466	0.00035	0.0432313	yes
Zm00001d042795	Zm00001d023343	phospholipid transfer protein homolog1	10:3824748-3825745	q1	q2	OK	14.5539	25.5767	0.813427	2.59814	0.0001	0.0179241	yes
Zm00001d042795	Zm00001d034772	-	1:301737378-301745945	q1	q2	OK	19.7415	34.8403	0.819524	2.50437	0.00035	0.0432313	yes
Zm00001d042795	Zm00001d031927	-	1:207061887-207081049	q1	q2	OK	10.6615	18.8896	0.825176	2.66802	0.00025	0.0336709	yes
Zm00001d042795	Zm00001d027665	-	1:10492322-10572503	q1	q2	OK	8.38844	14.869	0.825837	2.61987	0.00015	0.0232198	yes
Zm00001d042795	Zm00001d002829	C2C2-YABBY-transcription factor 1	2:24060516-24062482	q1	q2	OK	11.8241	20.962	0.826049	2.68827	0.00015	0.0232198	yes
Zm00001d042795	Zm00001d021000	-	7:139890421-139921005	q1	q2	OK	28.6518	50.9292	0.829864	2.72988	0.0002	0.0288958	yes
Zm00001d042795	Zm00001d038453	-	6:157515616-157524838	q1	q2	OK	23.6169	42.1073	0.834251	2.57408	0.00025	0.0336709	yes
Zm00001d042795	Zm00001d019808	-	7:63658362-63661214	q1	q2	OK	7.21758	12.8713	0.83457	2.5231	0.00025	0.0336709	yes
Zm00001d042795	Zm00001d002113	-	2:6080285-6092137	q1	q2	OK	5.22923	9.39939	0.845969	2.71375	0.00015	0.0232198	yes
Zm00001d042795	Zm00001d044338	-	3:225447317-225452279	q1	q2	OK	30.9608	55.6799	0.846715	2.84691	0.0001	0.0179241	yes
Zm00001d042795	Zm00001d034212	Homeobox-transcription factor 8	1:286887706-286896784	q1	q2	OK	6.64484	11.9883	0.851316	2.75519	0.00015	0.0232198	yes
Zm00001d042795	Zm00001d035356	-	6:22919576-22924317	q1	q2	OK	8.54831	15.5481	0.863027	2.69966	5e-05	0.0102754	yes
Zm00001d042795	Zm00001d026737	-	4:6281271-6284418	q1	q2	OK	6.45741	11.746	0.863136	2.60957	0.0004	0.0472059	yes
Zm00001d042795	Zm00001d015818	-	5:123624244-123628677	q1	q2	OK	5.87516	10.7057	0.865672	2.65978	0.0002	0.0288958	yes
Zm00001d042795	Zm00001d032183	-	1:216037844-216042486	q1	q2	OK	11.7025	21.3314	0.866163	2.8405	0.0001	0.0179241	yes
Zm00001d042795	Zm00001d011075	-	8:138093684-138114618	q1	q2	OK	19.3472	35.2731	0.866446	2.95659	5e-05	0.0102754	yes
Zm00001d042795	Zm00001d030106	-	1:106122815-106129515	q1	q2	OK	24.6961	45.06	0.867565	2.84443	0.00015	0.0232198	yes
Zm00001d042795	Zm00001d016034	cell division cycle202	5:140715514-140719221	q1	q2	OK	59.3918	108.715	0.872209	3.24743	5e-05	0.0102754	yes
Zm00001d042795	Zm00001d021845	-	7:164384245-164384855	q1	q2	OK	24.2581	44.4923	0.875089	2.71068	0.00035	0.0432313	yes
Zm00001d042795	Zm00001d051554	abscisic acid 8'-hydroxylase2	4:162654596-162657413	q1	q2	OK	3.49822	6.44243	0.880985	2.67622	0.00015	0.0232198	yes
Zm00001d042795	Zm00001d028806	tassel seed2	1:46955326-46956671	q1	q2	OK	15.9169	29.3268	0.881664	3.01889	5e-05	0.0102754	yes
Zm00001d042795	Zm00001d051609	-	4:164476149-164484530	q1	q2	OK	17.0088	31.4159	0.885211	3.07527	5e-05	0.0102754	yes
Zm00001d042795	Zm00001d002735	-	2:20723661-20727230	q1	q2	OK	9.48062	17.54	0.887599	2.73635	0.0002	0.0288958	yes
Zm00001d042795	Zm00001d035713	-	6:42066917-42068999	q1	q2	OK	6.9427	12.8869	0.89234	2.82226	5e-05	0.0102754	yes
Zm00001d042795	Zm00001d046434	-	9:89628666-89634933	q1	q2	OK	15.5562	28.9066	0.893905	3.00739	5e-05	0.0102754	yes
Zm00001d042795	Zm00001d014186	-	5:35489510-35493245	q1	q2	OK	24.8982	46.3212	0.895631	3.09531	5e-05	0.0102754	yes
Zm00001d042795	Zm00001d014377	ARF-transcription factor 18	5:43566075-43572737	q1	q2	OK	77.4802	144.186	0.896027	3.31502	5e-05	0.0102754	yes
Zm00001d042795	Zm00001d002726	-	2:20519840-20526507	q1	q2	OK	77.2318	144.32	0.902009	3.20131	5e-05	0.0102754	yes
Zm00001d042795	Zm00001d039301	-	3:1325145-1327618	q1	q2	OK	10.5195	19.6595	0.902169	3.0031	0.0001	0.0179241	yes
Zm00001d042795	Zm00001d027834	-	1:14665692-14671725	q1	q2	OK	6.99605	13.0869	0.903508	2.75261	0.0003	0.0390803	yes
Zm00001d042795	Zm00001d041389	-	3:115402845-115406878	q1	q2	OK	15.3888	28.8852	0.908447	3.0203	0.00015	0.0232198	yes
Zm00001d042795	Zm00001d034157	-	1:285303620-285312664	q1	q2	OK	34.6868	65.5233	0.917619	2.98427	5e-05	0.0102754	yes
Zm00001d042795	Zm00001d002129	-	2:6412908-6421954	q1	q2	OK	2.11653	4.0184	0.924922	2.59864	0.0004	0.0472059	yes
Zm00001d042795	Zm00001d037870	-	6:140470584-140474606	q1	q2	OK	4.10737	7.81591	0.9282	2.61222	0.00035	0.0432313	yes
Zm00001d042795	Zm00001d023824	-	10:23507052-23509335	q1	q2	OK	62.688	119.692	0.933069	3.33785	5e-05	0.0102754	yes
Zm00001d042795	Zm00001d036530	-	6:91276761-91285762	q1	q2	OK	9.10416	17.3864	0.933364	3.12878	5e-05	0.0102754	yes
Zm00001d042795	Zm00001d048841	-	4:6223610-6225506	q1	q2	OK	333.102	636.247	0.933624	3.34732	5e-05	0.0102754	yes
Zm00001d042795	Zm00001d020140	-	7:95441171-95445755	q1	q2	OK	21.5664	41.2581	0.935893	3.22244	5e-05	0.0102754	yes
Zm00001d042795	Zm00001d052107	-	4:179834334-179840234	q1	q2	OK	6.72441	12.9643	0.94706	2.97114	5e-05	0.0102754	yes
Zm00001d042795	Zm00001d042541	lipoxygenase1	3:171421716-171425401	q1	q2	OK	139.463	270.222	0.95426	3.53495	5e-05	0.0102754	yes
Zm00001d042795	Zm00001d003833	-	2:61457811-61460435	q1	q2	OK	4.36339	8.46271	0.955668	2.67566	0.0004	0.0472059	yes
Zm00001d042795	Zm00001d053036	-	4:210072744-210076531	q1	q2	OK	36.3456	70.717	0.960278	3.44514	5e-05	0.0102754	yes
Zm00001d042795	Zm00001d019163	-	7:19750769-19754324	q1	q2	OK	2.50986	4.88466	0.960653	2.8153	0.00025	0.0336709	yes
Zm00001d042795	Zm00001d023296	-	10:2276775-2279300	q1	q2	OK	6.46239	12.5833	0.961365	3.19528	5e-05	0.0102754	yes
Zm00001d042795	Zm00001d018642	-	7:1465053-1470400	q1	q2	OK	8.01652	15.7882	0.977797	3.05736	5e-05	0.0102754	yes
Zm00001d042795	Zm00001d037097	-	6:112036185-112037588	q1	q2	OK	3.93457	7.77921	0.983417	2.70135	0.00015	0.0232198	yes
Zm00001d042795	Zm00001d033646	-	1:269551594-269556064	q1	q2	OK	130.13	257.424	0.98419	3.29892	5e-05	0.0102754	yes
Zm00001d042795	Zm00001d043982	-	3:215543798-215550433	q1	q2	OK	22.6797	44.8803	0.984679	2.89854	0.0001	0.0179241	yes
Zm00001d042795	Zm00001d039537	-	3:7487244-7530464	q1	q2	OK	14.5976	29.1084	0.995702	3.53332	5e-05	0.0102754	yes
Zm00001d042795	Zm00001d053675	lipoxygenase10	4:238805318-238809230	q1	q2	OK	162.113	326.205	1.00878	3.58792	5e-05	0.0102754	yes
Zm00001d042795	Zm00001d002000	lipoxygenase6	2:4150292-4154404	q1	q2	OK	15.0578	30.4005	1.01358	3.60581	5e-05	0.0102754	yes
Zm00001d042795	Zm00001d019627	-	7:46612500-46650526	q1	q2	OK	1.65561	3.34841	1.01611	2.72644	0.00015	0.0232198	yes
Zm00001d042795	Zm00001d045311	-	9:18788725-18792268	q1	q2	OK	3.284	6.67187	1.02264	2.76006	0.0002	0.0288958	yes
Zm00001d042795	Zm00001d052961	-	4:206347510-206358362	q1	q2	OK	1.48175	3.02101	1.02773	2.80824	0.00015	0.0232198	yes
Zm00001d042795	Zm00001d015239	-	5:80579816-80605889	q1	q2	OK	2.45928	5.01404	1.02774	3.00115	5e-05	0.0102754	yes
Zm00001d042795	Zm00001d038383	-	6:156033416-156038359	q1	q2	OK	3.54622	7.28576	1.0388	3.27414	5e-05	0.0102754	yes
Zm00001d042795	Zm00001d010632	-	8:122513876-122514876	q1	q2	OK	6.17092	12.7664	1.0488	2.77536	0.0001	0.0179241	yes
Zm00001d042795	Zm00001d021528	-	7:155175214-155183115	q1	q2	OK	8.54357	17.7545	1.05527	3.36623	5e-05	0.0102754	yes
Zm00001d042795	Zm00001d044494	-	3:229640973-229650786	q1	q2	OK	14.1803	29.6915	1.06616	3.1993	0.0001	0.0179241	yes
Zm00001d042795	Zm00001d048710	benzoxazinone synthesis2	4:3837796-3839930	q1	q2	OK	2.89354	6.05934	1.06633	3.10242	5e-05	0.0102754	yes
Zm00001d042795	Zm00001d033910	ADP glucose pyrophosphorylase large subunit leaf1AGPL4	1:278289783-278294463	q1	q2	OK	1.89263	4.00902	1.08285	2.88366	0.0001	0.0179241	yes
Zm00001d042795	Zm00001d038239	-	6:152182636-152184624	q1	q2	OK	8.61608	18.3284	1.08898	3.49094	5e-05	0.0102754	yes
Zm00001d042795	Zm00001d027524	-	1:7401557-7403097	q1	q2	OK	3.79027	8.07256	1.09072	2.92917	5e-05	0.0102754	yes
Zm00001d042795	Zm00001d020471	-	7:116946714-116950992	q1	q2	OK	3.75988	8.01092	1.09128	3.36925	5e-05	0.0102754	yes
Zm00001d042795	Zm00001d046697	-	9:102852826-102859765	q1	q2	OK	3.86505	8.28027	1.09919	3.23364	5e-05	0.0102754	yes
Zm00001d042795	Zm00001d030282	-	1:118828596-118879142	q1	q2	OK	3.02959	6.5175	1.1052	3.46663	5e-05	0.0102754	yes
Zm00001d042795	Zm00001d003494	-	2:46044775-46059398	q1	q2	OK	35.1624	75.8131	1.10841	3.60582	5e-05	0.0102754	yes
Zm00001d042795	Zm00001d002796	-	2:22828444-22832747	q1	q2	OK	2.05582	4.45951	1.11717	2.58644	0.0003	0.0390803	yes
Zm00001d042795	Zm00001d013557	-	5:14232576-14235700	q1	q2	OK	5.4238	11.8416	1.12649	3.19096	5e-05	0.0102754	yes
Zm00001d042795	Zm00001d031806	-	1:202360535-202360844	q1	q2	OK	147.326	323.281	1.13378	4.05022	5e-05	0.0102754	yes
Zm00001d042795	Zm00001d023420	phosphatidylethanolamine-binding protein3	10:5099283-5100559	q1	q2	OK	2.16307	4.8528	1.16574	2.64424	0.00035	0.0432313	yes
Zm00001d042795	Zm00001d006511	-	2:210204092-210207784	q1	q2	OK	5.01205	11.2974	1.17252	3.32321	5e-05	0.0102754	yes
Zm00001d042795	Zm00001d039368	-	3:2664439-2669139	q1	q2	OK	0.644689	1.4645	1.18373	3.03925	5e-05	0.0102754	yes
Zm00001d042795	Zm00001d043235	-	3:192719122-192721294	q1	q2	OK	13.4226	30.946	1.20508	3.99469	5e-05	0.0102754	yes
Zm00001d042795	Zm00001d014271	4348517	5:38630684-38632757	q1	q2	OK	4.44648	10.2653	1.20704	3.26679	5e-05	0.0102754	yes
Zm00001d042795	Zm00001d029390	-	1:68592324-68597747	q1	q2	OK	1.72142	4.03548	1.22914	3.34065	5e-05	0.0102754	yes
Zm00001d042795	Zm00001d042114	-	3:151474797-151475769	q1	q2	OK	4.87657	11.5003	1.23773	3.16367	5e-05	0.0102754	yes
Zm00001d042795	Zm00001d021728	-	7:161522493-161527237	q1	q2	OK	0.946137	2.23371	1.23932	2.64504	0.00025	0.0336709	yes
Zm00001d042795	Zm00001d007424	-	2:231425088-231430239	q1	q2	OK	13.1058	31.259	1.25407	3.46449	5e-05	0.0102754	yes
Zm00001d042795	Zm00001d050389	TCP-transcription factor 15	4:85370756-85371581	q1	q2	OK	3.27799	7.87479	1.26443	3.07038	5e-05	0.0102754	yes
Zm00001d042795	Zm00001d040684	-	3:58038459-58041414	q1	q2	OK	11.3342	27.286	1.26748	4.39501	5e-05	0.0102754	yes
Zm00001d042795	Zm00001d040027	-	3:23377487-23378234	q1	q2	OK	172.864	422.505	1.28933	4.88566	5e-05	0.0102754	yes
Zm00001d042795	Zm00001d041192	sucrose transporter2	3:104338410-104343309	q1	q2	OK	5.87107	14.4397	1.29834	3.87076	5e-05	0.0102754	yes
Zm00001d042795	Zm00001d014840	-	5:65058243-65059104	q1	q2	OK	5.71784	14.0943	1.30157	3.60303	5e-05	0.0102754	yes
Zm00001d042795	Zm00001d022630	knotted1 induced1	7:181798164-181799397	q1	q2	OK	19.3256	48.2219	1.31918	4.50458	5e-05	0.0102754	yes
Zm00001d042795	Zm00001d011197	-	8:142733475-142738003	q1	q2	OK	2.96186	7.49268	1.33898	3.79758	5e-05	0.0102754	yes
Zm00001d042795	Zm00001d019724	-	7:53793949-53799927	q1	q2	OK	8.5242	21.647	1.34453	3.22071	5e-05	0.0102754	yes
Zm00001d042795	Zm00001d040029	-	3:23586530-23587232	q1	q2	OK	158.986	406.603	1.35472	4.98659	5e-05	0.0102754	yes
Zm00001d042795	Zm00001d019555	-	7:42144200-42146030	q1	q2	OK	3.68028	9.67029	1.39374	3.89454	5e-05	0.0102754	yes
Zm00001d042795	Zm00001d038589	-	6:160579670-160585683	q1	q2	OK	5.08054	13.5673	1.41708	4.64269	5e-05	0.0102754	yes
Zm00001d042795	Zm00001d024886	-	10:92761096-92763080	q1	q2	OK	1.24289	3.32958	1.42164	3.02572	0.0002	0.0288958	yes
Zm00001d042795	Zm00001d012859	-	5:1221503-1223598	q1	q2	OK	0.791791	2.1294	1.42726	2.96848	0.0001	0.0179241	yes
Zm00001d042795	Zm00001d002971	GRMZM2G021694	2:28374463-28376302	q1	q2	OK	1.3055	3.53291	1.43625	3.13692	0.0001	0.0179241	yes
Zm00001d042795	Zm00001d033855	-	1:275938956-275955287	q1	q2	OK	6.40184	17.5594	1.45568	4.83898	5e-05	0.0102754	yes
Zm00001d042795	Zm00001d040028	-	3:23433455-23434226	q1	q2	OK	68.7805	192.216	1.48266	5.21608	5e-05	0.0102754	yes
Zm00001d042795	Zm00001d048558	glutathione transferase25	9:158667067-158667751	q1	q2	OK	5.67718	16.3051	1.52208	4.04016	5e-05	0.0102754	yes
Zm00001d042795	Zm00001d036836	-	6:103338157-103342026	q1	q2	OK	3.38824	9.81126	1.5339	3.7576	5e-05	0.0102754	yes
Zm00001d042795	Zm00001d036933	-	6:106777267-106780457	q1	q2	OK	1.6704	5.24762	1.65147	4.3353	5e-05	0.0102754	yes
Zm00001d042795	Zm00001d048711	-	4:3843347-3844823	q1	q2	OK	1.13577	3.67934	1.69577	3.82462	5e-05	0.0102754	yes
Zm00001d042795	Zm00001d039052	-	6:169320792-169327039	q1	q2	OK	1.60466	5.26706	1.71473	4.57091	5e-05	0.0102754	yes
Zm00001d042795	Zm00001d044854	trehalose-6-phosphate phosphatase10	9:5277548-5280537	q1	q2	OK	0.994026	3.36708	1.76014	3.68816	5e-05	0.0102754	yes
Zm00001d042795	Zm00001d053530	-	4:233157429-233157855	q1	q2	OK	2.61901	9.09369	1.79584	3.25542	5e-05	0.0102754	yes
Zm00001d042795	Zm00001d038699	-	6:162814645-162816895	q1	q2	OK	0.998481	3.60274	1.85129	3.87573	5e-05	0.0102754	yes
Zm00001d042795	Zm00001d050272	-	4:77692885-77695103	q1	q2	OK	0.979725	3.82253	1.96408	4.39981	5e-05	0.0102754	yes
Zm00001d042795	Zm00001d036838	-	6:103346592-103347847	q1	q2	OK	0.929426	3.70795	1.99621	3.39726	5e-05	0.0102754	yes
Zm00001d042795	Zm00001d005952	-	2:193764065-193765878	q1	q2	OK	2.51683	13.096	2.37944	5.57262	5e-05	0.0102754	yes
Zm00001d042795	Zm00001d014762	SHI/STY (SRS)-transcription factor 4	5:61966309-61967872	q1	q2	OK	0.224599	1.20318	2.42143	3.23294	0.0004	0.0472059	yes
Zm00001d042795	Zm00001d048082	Zea mays MADS8	9:149613001-149621302	q1	q2	OK	3.19523	18.4266	2.5278	6.08233	5e-05	0.0102754	yes
Zm00001d042795	Zm00001d046397	-	9:87184188-87186144	q1	q2	OK	0.337452	2.72863	3.01542	5.16865	5e-05	0.0102754	yes
Zm00001d042795	Zm00001d005953	-	2:193764065-193765878	q1	q2	OK	2.91188	23.7551	3.02821	3.07694	0.00025	0.0336709	yes
Zm00001d042795	Zm00001d028217	Zea mays MADS14	1:26873845-26883816	q1	q2	OK	0.619495	5.15221	3.05603	4.43342	5e-05	0.0102754	yes
Zm00001d042795	Zm00001d049629	-	4:38133647-38138585	q1	q2	OK	0.160066	2.42941	3.92387	5.24963	5e-05	0.0102754	yes
Zm00001d042795	Zm00001d024560	-	10:78246603-78252349	q1	q2	OK	0.128529	1.9578	3.92907	5.41623	5e-05	0.0102754	yes
Zm00001d042795	ENSRNA049474911	Plant_U3	10:144721353-144721573	q1	q2	OK	0	1.02565	inf	#NAME?	0.00015	0.0232198	yes
Zm00001d042795	Zm00001d035684	-	6:41090604-41090817	q1	q2	OK	0	1.77481	inf	#NAME?	5e-05	0.0102754	yes
Zm00001d042795	Zm00001d043124	-	3:189746722-189751419	q1	q2	OK	0	3.71569	inf	#NAME?	5e-05	0.0102754	yes
Zm00001d042795	Zm00001d023342	-	10:3816661-3820885	q1	q2	OK	0	9.59863	inf	#NAME?	5e-05	0.0102754	yes
Zm00001d042795	zma-MIR156j	-	7:134663763-134663888	q1	q2	OK	0	19.0516	inf	#NAME?	0.00035	0.0432313	yes
Zm00001d042795	Zm00001d020068	-	7:89722133-89725088	q1	q2	OK	0	22.2618	inf	#NAME?	5e-05	0.0102754	yes
Zm00001d042795	ENSRNA049461732	snoZ107_R87	5:49270751-49270860	q1	q2	OK	0	121.989	inf	#NAME?	0.00025	0.0336709	yes
Zm00001d052219	Zm00001d008548	wound induced protein1	8:12671726-12672398	q1	q2	OK	35.9137	0.365718	-6.61766	-6.88636	5e-05	0.00728232	yes
Zm00001d052219	Zm00001d002847	-	2:24476397-24480168	q1	q2	OK	26.5272	0.347574	-6.25401	-8.32066	5e-05	0.00728232	yes
Zm00001d052219	Zm00001d019078	-	7:15495961-15497950	q1	q2	OK	4.7825	0.0796549	-5.90786	-5.92917	5e-05	0.00728232	yes
Zm00001d052219	Zm00001d028630	-	1:41454239-41456420	q1	q2	OK	4.29106	0.0983895	-5.44669	-5.21742	5e-05	0.00728232	yes
Zm00001d052219	Zm00001d039032	WRKY-transcription factor 117	6:168945256-168948458	q1	q2	OK	2.25447	0.0871186	-4.69366	-4.47736	0.0001	0.0129114	yes
Zm00001d052219	Zm00001d020521	-	7:120459066-120461400	q1	q2	OK	3.54334	0.150145	-4.56068	-5.28089	5e-05	0.00728232	yes
Zm00001d052219	Zm00001d025401	abscisic acid stress ripening5	10:117126776-117127673	q1	q2	OK	12.252	0.544086	-4.49304	-5.52178	5e-05	0.00728232	yes
Zm00001d052219	Zm00001d047050	-	9:116624573-116626754	q1	q2	OK	1.7885	0.0904612	-4.3053	-4.06393	0.00015	0.0183738	yes
Zm00001d052219	Zm00001d043950	WRKY-transcription factor 95	3:214609030-214612175	q1	q2	OK	1.91281	0.0972221	-4.29827	-4.14647	0.0001	0.0129114	yes
Zm00001d052219	Zm00001d044744	-	9:1005312-1009149	q1	q2	OK	1.63058	0.0973185	-4.06653	-4.11052	0.00015	0.0183738	yes
Zm00001d052219	Zm00001d032363	-	1:224032658-224035932	q1	q2	OK	20.102	1.21594	-4.0472	-6.93299	5e-05	0.00728232	yes
Zm00001d052219	Zm00001d048417	-	9:155903727-155905521	q1	q2	OK	1.64633	0.102638	-4.00362	-3.91866	0.00035	0.0374892	yes
Zm00001d052219	Zm00001d044162	WRKY-transcription factor 64	3:220824498-220827409	q1	q2	OK	8.16172	0.511189	-3.99694	-6.05445	5e-05	0.00728232	yes
Zm00001d052219	Zm00001d027900	ZIM-transcription factor 27	1:17147072-17148511	q1	q2	OK	4.36323	0.291306	-3.90479	-4.08903	0.0004	0.0419053	yes
Zm00001d052219	Zm00001d006016	-	2:195298612-195299098	q1	q2	OK	10.9292	0.732517	-3.89918	-4.43263	5e-05	0.00728232	yes
Zm00001d052219	Zm00001d035553	-	6:32910875-32913020	q1	q2	OK	1.63361	0.111629	-3.87127	-3.85008	0.0003	0.0330221	yes
Zm00001d052219	Zm00001d044157	-	3:220719687-220721950	q1	q2	OK	3.0016	0.207001	-3.85802	-4.80017	5e-05	0.00728232	yes
Zm00001d052219	Zm00001d003190	chitinase A1	2:35066061-35067313	q1	q2	OK	2.4387	0.16996	-3.84285	-3.80391	0.0003	0.0330221	yes
Zm00001d052219	Zm00001d015515	WRKY-transcription factor 48	5:95183889-95185688	q1	q2	OK	40.4989	2.90063	-3.80344	-8.35979	5e-05	0.00728232	yes
Zm00001d052219	Zm00001d029359	benzoxazinone synthesis10	1:67311964-67314047	q1	q2	OK	14.7226	1.1233	-3.71222	-6.6058	5e-05	0.00728232	yes
Zm00001d052219	Zm00001d038451	WRKY-transcription factor 57	6:157439806-157442874	q1	q2	OK	1.1032	0.0848373	-3.70086	-3.52775	0.0002	0.0233034	yes
Zm00001d052219	Zm00001d003861	-	2:63431222-63436171	q1	q2	OK	8.92458	0.701649	-3.66896	-6.69103	5e-05	0.00728232	yes
Zm00001d052219	Zm00001d050893	NAC-transcription factor 40	4:128778455-128780327	q1	q2	OK	2.71527	0.217026	-3.64515	-4.20056	5e-05	0.00728232	yes
Zm00001d052219	Zm00001d023664	-	10:14448533-14451513	q1	q2	OK	6.28291	0.553202	-3.50555	-5.10924	5e-05	0.00728232	yes
Zm00001d052219	Zm00001d038023	WRKY-transcription factor 83	6:145529820-145531626	q1	q2	OK	6.48702	0.582472	-3.4773	-5.28825	5e-05	0.00728232	yes
Zm00001d052219	Zm00001d029371	-	1:67927388-67929661	q1	q2	OK	4.02782	0.375065	-3.42479	-4.51749	5e-05	0.00728232	yes
Zm00001d052219	Zm00001d036234	-	6:78449586-78450909	q1	q2	OK	11.2058	1.08605	-3.36709	-5.28381	5e-05	0.00728232	yes
Zm00001d052219	Zm00001d042114	-	3:151474797-151475769	q1	q2	OK	249.7	25.3364	-3.30091	-8.68071	5e-05	0.00728232	yes
Zm00001d052219	Zm00001d039963	-	3:20813901-20816454	q1	q2	OK	1.5675	0.163246	-3.26335	-3.79628	5e-05	0.00728232	yes
Zm00001d052219	Zm00001d042922	-	3:184004258-184007974	q1	q2	OK	2.79919	0.293035	-3.25586	-3.86103	5e-05	0.00728232	yes
Zm00001d052219	Zm00001d051938	-	4:174854964-174856718	q1	q2	OK	2.5829	0.278775	-3.21182	-3.63202	5e-05	0.00728232	yes
Zm00001d052219	Zm00001d017152	endochitinase precursor4	5:187133408-187134532	q1	q2	OK	3.12939	0.346803	-3.17369	-3.65116	0.0002	0.0233034	yes
Zm00001d052219	Zm00001d031222	-	1:182596025-182597609	q1	q2	OK	26.5564	3.12009	-3.0894	-6.41902	5e-05	0.00728232	yes
Zm00001d052219	Zm00001d002064	-	2:5191812-5195757	q1	q2	OK	1.66577	0.196489	-3.08367	-3.74366	5e-05	0.00728232	yes
Zm00001d052219	Zm00001d028930	MYB-transcription factor 75	1:51839503-51841800	q1	q2	OK	5.36533	0.634008	-3.08109	-4.68645	5e-05	0.00728232	yes
Zm00001d052219	Zm00001d025864	MYB-transcription factor 132	10:131914988-131917182	q1	q2	OK	8.81673	1.05789	-3.05906	-4.15469	5e-05	0.00728232	yes
Zm00001d052219	Zm00001d042717	AP2-EREBP-transcription factor 174	3:178106746-178109443	q1	q2	OK	5.6943	0.701833	-3.02032	-4.10497	5e-05	0.00728232	yes
Zm00001d052219	Zm00001d010385	-	8:112506766-112508303	q1	q2	OK	8.56894	1.06341	-3.01042	-4.9622	5e-05	0.00728232	yes
Zm00001d052219	Zm00001d043706	bHLH-transcription factor 57	3:207941096-207942500	q1	q2	OK	14.5964	1.81245	-3.0096	-5.65049	5e-05	0.00728232	yes
Zm00001d052219	Zm00001d028199	-	1:26001771-26009085	q1	q2	OK	13.692	1.73258	-2.98234	-6.05852	5e-05	0.00728232	yes
Zm00001d052219	Zm00001d029356	benzoxazinone synthesis11	1:67228812-67231314	q1	q2	OK	3.65219	0.475048	-2.94262	-4.16437	5e-05	0.00728232	yes
Zm00001d052219	Zm00001d022356	-	7:176089093-176096027	q1	q2	OK	2.93179	0.383204	-2.93559	-3.75997	0.00015	0.0183738	yes
Zm00001d052219	Zm00001d033483	dehydrin13	1:263981641-263981944	q1	q2	OK	594.762	79.5957	-2.90155	-7.52302	5e-05	0.00728232	yes
Zm00001d052219	Zm00001d002410	-	2:12121540-12122951	q1	q2	OK	8.60532	1.15647	-2.89549	-4.25727	5e-05	0.00728232	yes
Zm00001d052219	Zm00001d039524	-	3:7085191-7086610	q1	q2	OK	3.49392	0.473765	-2.8826	-3.94945	5e-05	0.00728232	yes
Zm00001d052219	Zm00001d042243	-	3:157316081-157316822	q1	q2	OK	3.64102	0.494155	-2.88131	-3.18995	0.0003	0.0330221	yes
Zm00001d052219	Zm00001d031794	-	1:202093617-202095506	q1	q2	OK	6.90021	0.973596	-2.82524	-4.40316	5e-05	0.00728232	yes
Zm00001d052219	Zm00001d044167	OVATE-transcription factor 19	3:220883426-220884707	q1	q2	OK	7.14227	1.02959	-2.79431	-4.56322	5e-05	0.00728232	yes
Zm00001d052219	Zm00001d024778	NaCl stress protein1	10:87401368-87401545	q1	q2	OK	415.423	59.9485	-2.79278	-5.26743	5e-05	0.00728232	yes
Zm00001d052219	Zm00001d027355	-	1:3573478-3575207	q1	q2	OK	3.22684	0.467593	-2.7868	-3.37931	5e-05	0.00728232	yes
Zm00001d052219	Zm00001d018799	-	7:5403981-5408414	q1	q2	OK	2.92967	0.424614	-2.78651	-3.41805	0.0001	0.0129114	yes
Zm00001d052219	Zm00001d038843	WRKY-transcription factor 82	6:165655158-165656827	q1	q2	OK	5.97983	0.870784	-2.77972	-4.44581	5e-05	0.00728232	yes
Zm00001d052219	Zm00001d011144	-	8:140400455-140402893	q1	q2	OK	6.72006	0.986495	-2.76809	-4.27646	5e-05	0.00728232	yes
Zm00001d052219	Zm00001d006534	-	2:210624204-210626124	q1	q2	OK	3.44162	0.512082	-2.74864	-3.36409	0.0003	0.0330221	yes
Zm00001d052219	Zm00001d010588	pyruvate decarboxylase1	8:121126169-121128814	q1	q2	OK	19.6061	3.0222	-2.69763	-4.30412	5e-05	0.00728232	yes
Zm00001d052219	Zm00001d049081	-	4:15350337-15355296	q1	q2	OK	3.75253	0.600314	-2.64408	-4.66057	5e-05	0.00728232	yes
Zm00001d052219	Zm00001d031213	-	1:182385064-182386594	q1	q2	OK	3.14666	0.51342	-2.61561	-3.61075	5e-05	0.00728232	yes
Zm00001d052219	Zm00001d034501	-	1:294730025-294731510	q1	q2	OK	11.1967	1.85928	-2.59025	-4.94436	5e-05	0.00728232	yes
Zm00001d052219	Zm00001d010399	WRKY-transcription factor 92	8:112882139-112884372	q1	q2	OK	16.1128	2.72495	-2.5639	-5.61869	5e-05	0.00728232	yes
Zm00001d052219	Zm00001d053195	AP2-EREBP-transcription factor 111	4:219203451-219206136	q1	q2	OK	7.24766	1.23227	-2.55619	-3.96167	5e-05	0.00728232	yes
Zm00001d052219	Zm00001d011527	WRKY-transcription factor 42	8:153565170-153568905	q1	q2	OK	1.64406	0.2836	-2.53533	-3.44842	0.00025	0.0284357	yes
Zm00001d052219	Zm00001d021936	-	7:166383107-166385301	q1	q2	OK	1.42622	0.252468	-2.49803	-3.0804	0.00025	0.0284357	yes
Zm00001d052219	Zm00001d043782	AP2-EREBP-transcription factor 126	3:210069088-210070258	q1	q2	OK	4.64567	0.825243	-2.493	-3.70571	5e-05	0.00728232	yes
Zm00001d052219	Zm00001d012527	NAC-transcription factor 23	8:176104081-176105842	q1	q2	OK	5.59402	1.00228	-2.48059	-4.19505	5e-05	0.00728232	yes
Zm00001d052219	Zm00001d052776	-	4:200548687-200549329	q1	q2	OK	4.47772	0.813862	-2.45991	-2.99313	0.00025	0.0284357	yes
Zm00001d052219	Zm00001d011097	-	8:138824702-138825854	q1	q2	OK	3.22106	0.596878	-2.43203	-3.24387	5e-05	0.00728232	yes
Zm00001d052219	Zm00001d014748	-	5:61273485-61274832	q1	q2	OK	2.26085	0.41909	-2.43153	-2.95156	0.00045	0.0461318	yes
Zm00001d052219	Zm00001d049242	-	4:22485111-22485966	q1	q2	OK	6.16076	1.18914	-2.37318	-3.24237	0.00025	0.0284357	yes
Zm00001d052219	Zm00001d043652	-	3:206061768-206065885	q1	q2	OK	3.14546	0.610358	-2.36555	-3.47787	5e-05	0.00728232	yes
Zm00001d052219	Zm00001d003884	AP2-EREBP-transcription factor 131	2:65022353-65024176	q1	q2	OK	3.84988	0.759758	-2.3412	-3.18302	0.0001	0.0129114	yes
Zm00001d052219	Zm00001d038476	alpha expansin5	6:158313984-158316132	q1	q2	OK	14.7705	2.98128	-2.30871	-4.82594	5e-05	0.00728232	yes
Zm00001d052219	Zm00001d010079	-	8:98615549-98617046	q1	q2	OK	6.93989	1.40995	-2.29926	-4.09108	5e-05	0.00728232	yes
Zm00001d052219	Zm00001d003830	arogenate dehydratase6	2:61203598-61204879	q1	q2	OK	7.30797	1.48965	-2.2945	-3.95267	5e-05	0.00728232	yes
Zm00001d052219	Zm00001d047981	-	9:147117783-147120247	q1	q2	OK	5.34916	1.09569	-2.28748	-3.86553	5e-05	0.00728232	yes
Zm00001d052219	Zm00001d034601	NAC-transcription factor 49	1:297601945-297603764	q1	q2	OK	17.589	3.64493	-2.27071	-5.0432	5e-05	0.00728232	yes
Zm00001d052219	Zm00001d003757	-	2:57740875-57741842	q1	q2	OK	12.0732	2.57079	-2.23153	-3.94572	5e-05	0.00728232	yes
Zm00001d052219	Zm00001d009796	-	8:81800493-81802622	q1	q2	OK	4.03564	0.859805	-2.23071	-2.88094	0.00035	0.0374892	yes
Zm00001d052219	Zm00001d021775	-	7:162845890-162848484	q1	q2	OK	5.85233	1.2559	-2.22029	-4.21488	5e-05	0.00728232	yes
Zm00001d052219	Zm00001d013003	NAC-transcription factor 60	5:2977574-2979101	q1	q2	OK	30.861	6.65656	-2.21293	-5.1485	5e-05	0.00728232	yes
Zm00001d052219	Zm00001d040028	-	3:23433455-23434226	q1	q2	OK	278.921	60.7676	-2.19849	-6.10947	5e-05	0.00728232	yes
Zm00001d052219	Zm00001d038741	-	6:163651424-163652698	q1	q2	OK	4.40295	0.98692	-2.15747	-3.34929	0.0001	0.0129114	yes
Zm00001d052219	Zm00001d046812	-	9:106814731-106815909	q1	q2	OK	5.55679	1.27727	-2.12119	-3.17489	0.0001	0.0129114	yes
Zm00001d052219	Zm00001d003931	-	2:69777964-69780202	q1	q2	OK	1.77717	0.411101	-2.11202	-2.88616	0.00045	0.0461318	yes
Zm00001d052219	Zm00001d023843	-	10:24286775-24290769	q1	q2	OK	1.70002	0.396665	-2.09956	-3.05804	0.0003	0.0330221	yes
Zm00001d052219	Zm00001d033957	bHLH-transcription factor 103	1:279603783-279609495	q1	q2	OK	4.85222	1.13687	-2.09358	-3.47566	5e-05	0.00728232	yes
Zm00001d052219	Zm00001d017762	abscisic acid 8'-hydroxylase1	5:206138067-206140902	q1	q2	OK	2.72699	0.639078	-2.09325	-3.44518	5e-05	0.00728232	yes
Zm00001d052219	Zm00001d007901	-	2:242052644-242054040	q1	q2	OK	29.487	6.91944	-2.09135	-4.9938	5e-05	0.00728232	yes
Zm00001d052219	Zm00001d015459	coumarate ligase1	5:91459226-91463857	q1	q2	OK	6.15428	1.44872	-2.08681	-4.01809	5e-05	0.00728232	yes
Zm00001d052219	Zm00001d039052	-	6:169320792-169327039	q1	q2	OK	11.3928	2.69018	-2.08235	-4.66871	5e-05	0.00728232	yes
Zm00001d052219	Zm00001d048021	allene oxide synthase1	9:148185905-148187354	q1	q2	OK	124.794	29.668	-2.07256	-5.71004	5e-05	0.00728232	yes
Zm00001d052219	Zm00001d037689	hexokinase7	6:134063369-134066401	q1	q2	OK	12.8915	3.11968	-2.04695	-4.67468	5e-05	0.00728232	yes
Zm00001d052219	Zm00001d049954	-	4:55307250-55311651	q1	q2	OK	6.61044	1.65321	-1.99948	-3.79802	5e-05	0.00728232	yes
Zm00001d052219	Zm00001d021655	-	7:159188252-159190939	q1	q2	OK	2.59971	0.665898	-1.96498	-3.05667	5e-05	0.00728232	yes
Zm00001d052219	Zm00001d005306	-	2:168880536-168884895	q1	q2	OK	2.71929	0.704104	-1.94937	-3.21439	0.0002	0.0233034	yes
Zm00001d052219	Zm00001d006211	-	2:201912794-201914678	q1	q2	OK	5.39628	1.39907	-1.9475	-3.48107	5e-05	0.00728232	yes
Zm00001d052219	Zm00001d003999	-	2:74637519-74638152	q1	q2	OK	21.3035	5.52499	-1.94705	-3.65962	5e-05	0.00728232	yes
Zm00001d052219	Zm00001d005377	-	2:171501010-171501967	q1	q2	OK	15.9394	4.2833	-1.89581	-3.78868	5e-05	0.00728232	yes
Zm00001d052219	Zm00001d020614	ZIM-transcription factor 28	7:125133739-125135827	q1	q2	OK	80.773	21.7731	-1.89132	-5.05157	5e-05	0.00728232	yes
Zm00001d052219	Zm00001d044300	-	3:224506618-224508325	q1	q2	OK	4.8271	1.30415	-1.88805	-3.384	5e-05	0.00728232	yes
Zm00001d052219	Zm00001d020137	WRKY-transcription factor 79	7:95348910-95350784	q1	q2	OK	7.24673	1.96098	-1.88576	-3.72427	5e-05	0.00728232	yes
Zm00001d052219	Zm00001d029457	nucleoredoxin1	1:71670963-71675538	q1	q2	OK	5.0766	1.37733	-1.88198	-3.73276	5e-05	0.00728232	yes
Zm00001d052219	Zm00001d033710	-	1:271948829-271949783	q1	q2	OK	7.87601	2.14065	-1.87942	-3.01973	0.0001	0.0129114	yes
Zm00001d052219	Zm00001d038703	-	6:162999183-163000694	q1	q2	OK	52.7235	14.3588	-1.87651	-4.29485	5e-05	0.00728232	yes
Zm00001d052219	Zm00001d002006	plasma-membrane H+ATPase2	2:4277522-4284581	q1	q2	OK	18.1943	5.14053	-1.8235	-4.46	5e-05	0.00728232	yes
Zm00001d052219	Zm00001d051496	-	4:160437528-160438553	q1	q2	OK	6.62537	1.88207	-1.81568	-2.95701	0.0001	0.0129114	yes
Zm00001d052219	Zm00001d026060	1-aminocyclopropane-1-carboxylate synthase7	10:137296426-137304511	q1	q2	OK	2.59307	0.738493	-1.812	-2.76598	0.0001	0.0129114	yes
Zm00001d052219	Zm00001d022032	ribosome-inactivating protein2	7:168319346-168320506	q1	q2	OK	43.3472	12.3939	-1.80631	-4.5521	5e-05	0.00728232	yes
Zm00001d052219	Zm00001d037988	embryo specific protein1	6:144427561-144428509	q1	q2	OK	7.07906	2.081	-1.76628	-2.87053	0.0001	0.0129114	yes
Zm00001d052219	Zm00001d034037	-	1:281975585-281977146	q1	q2	OK	4.67033	1.38867	-1.74982	-2.96851	5e-05	0.00728232	yes
Zm00001d052219	Zm00001d002970	silkless ears1	2:28350906-28355040	q1	q2	OK	12.3204	3.76701	-1.70956	-3.63832	5e-05	0.00728232	yes
Zm00001d052219	Zm00001d019750	-	7:56217745-56218720	q1	q2	OK	11.619	3.61013	-1.68636	-3.25851	5e-05	0.00728232	yes
Zm00001d052219	Zm00001d024522	bHLH-transcription factor 116	10:75943679-75945921	q1	q2	OK	34.9961	11.0822	-1.65894	-4.12005	5e-05	0.00728232	yes
Zm00001d052219	Zm00001d004138	-	2:85736309-85737686	q1	q2	OK	21.6083	6.84686	-1.65807	-3.52204	5e-05	0.00728232	yes
Zm00001d052219	Zm00001d006493	-	2:209822230-209825657	q1	q2	OK	5.37755	1.73828	-1.62929	-3.32727	5e-05	0.00728232	yes
Zm00001d052219	Zm00001d021638	-	7:158775962-158777528	q1	q2	OK	3.29592	1.07905	-1.61092	-2.61634	0.0002	0.0233034	yes
Zm00001d052219	Zm00001d030163	-	1:109742558-109745194	q1	q2	OK	2.94933	0.971535	-1.60205	-2.71987	0.0004	0.0419053	yes
Zm00001d052219	Zm00001d025964	Homeobox-transcription factor 70	10:134976902-134978448	q1	q2	OK	9.67901	3.22872	-1.5839	-2.97818	0.0001	0.0129114	yes
Zm00001d052219	Zm00001d037934	-	6:142590234-142594536	q1	q2	OK	63.083	21.372	-1.56153	-4.09317	5e-05	0.00728232	yes
Zm00001d052219	Zm00001d033633	-	1:269322705-269325729	q1	q2	OK	9.93662	3.45225	-1.52522	-3.01046	5e-05	0.00728232	yes
Zm00001d052219	Zm00001d002971	GRMZM2G021694	2:28374463-28376302	q1	q2	OK	8.52773	3.00536	-1.50462	-2.89499	0.0002	0.0233034	yes
Zm00001d052219	Zm00001d004413	-	2:110314498-110316622	q1	q2	OK	29.6848	10.553	-1.49208	-3.8242	5e-05	0.00728232	yes
Zm00001d052219	Zm00001d039826	-	3:15959936-15961252	q1	q2	OK	10.2684	3.66521	-1.48624	-3.04556	0.0001	0.0129114	yes
Zm00001d052219	Zm00001d040029	-	3:23586530-23587232	q1	q2	OK	394.818	144.001	-1.45511	-4.19172	5e-05	0.00728232	yes
Zm00001d052219	Zm00001d019207	NAC-transcription factor 4	7:21927732-21929407	q1	q2	OK	10.4979	3.88318	-1.43479	-3.16412	5e-05	0.00728232	yes
Zm00001d052219	Zm00001d039771	-	3:14423055-14424523	q1	q2	OK	11.6002	4.35758	-1.41255	-3.04316	0.00015	0.0183738	yes
Zm00001d052219	Zm00001d029601	-	1:78654674-78656117	q1	q2	OK	29.6916	11.1562	-1.41221	-3.61512	5e-05	0.00728232	yes
Zm00001d052219	Zm00001d043411	gibberellin 2-oxidase3	3:199019232-199021284	q1	q2	OK	9.93909	3.78593	-1.39247	-3.07028	5e-05	0.00728232	yes
Zm00001d052219	Zm00001d019358	-	7:29590305-29591164	q1	q2	OK	16.6321	6.34082	-1.39123	-2.71997	0.00025	0.0284357	yes
Zm00001d052219	Zm00001d033489	-	1:264058392-264060481	q1	q2	OK	5.92963	2.26161	-1.39059	-2.72253	0.0004	0.0419053	yes
Zm00001d052219	Zm00001d033711	-	1:271957660-271958619	q1	q2	OK	37.446	14.2889	-1.38991	-3.32472	5e-05	0.00728232	yes
Zm00001d052219	Zm00001d045392	-	9:20480508-20481751	q1	q2	OK	190.491	73.3026	-1.37779	-3.95326	5e-05	0.00728232	yes
Zm00001d052219	Zm00001d031127	-	1:178717019-178719023	q1	q2	OK	13.413	5.25209	-1.35267	-3.08067	5e-05	0.00728232	yes
Zm00001d052219	Zm00001d007714	-	2:238013081-238015359	q1	q2	OK	9.5058	3.81568	-1.31687	-2.99329	5e-05	0.00728232	yes
Zm00001d052219	Zm00001d042948	-	3:184682795-184686562	q1	q2	OK	9.75631	3.91761	-1.31636	-3.01165	5e-05	0.00728232	yes
Zm00001d052219	Zm00001d013245	-	5:6952559-6954002	q1	q2	OK	46.471	19.1923	-1.2758	-3.41591	5e-05	0.00728232	yes
Zm00001d052219	Zm00001d012221	stearoyl-acyl-carrier-protein desaturase9	8:170366925-170368457	q1	q2	OK	21.3948	8.98143	-1.25224	-3.03317	5e-05	0.00728232	yes
Zm00001d052219	Zm00001d014613	-	5:55643858-55644731	q1	q2	OK	20.1227	8.45328	-1.25124	-2.70222	0.00035	0.0374892	yes
Zm00001d052219	Zm00001d029806	-	1:87745830-87748178	q1	q2	OK	18.2743	7.68906	-1.24894	-2.94343	5e-05	0.00728232	yes
Zm00001d052219	Zm00001d043795	-	3:210370494-210371606	q1	q2	OK	46.2673	19.7453	-1.22848	-3.19066	5e-05	0.00728232	yes
Zm00001d052219	Zm00001d015239	-	5:80579816-80605889	q1	q2	OK	9.54605	4.10618	-1.21711	-2.76869	0.0001	0.0129114	yes
Zm00001d052219	Zm00001d009160	-	8:40165036-40166611	q1	q2	OK	8.99233	3.89251	-1.20799	-2.6515	0.00035	0.0374892	yes
Zm00001d052219	Zm00001d045391	-	9:20447063-20448408	q1	q2	OK	51.3636	22.2684	-1.20575	-3.24425	5e-05	0.00728232	yes
Zm00001d052219	Zm00001d017275	-	5:191467429-191471500	q1	q2	OK	12.5926	5.48369	-1.19935	-2.98504	5e-05	0.00728232	yes
Zm00001d052219	Zm00001d040027	-	3:23377487-23378234	q1	q2	OK	379.137	165.427	-1.19653	-3.4672	5e-05	0.00728232	yes
Zm00001d052219	Zm00001d003494	-	2:46044775-46059398	q1	q2	OK	56.6168	24.8995	-1.18511	-2.63304	0.0003	0.0330221	yes
Zm00001d052219	Zm00001d045390	-	9:20402632-20404124	q1	q2	OK	65.758	28.9227	-1.18496	-3.23762	5e-05	0.00728232	yes
Zm00001d052219	Zm00001d005383	-	2:171799597-171801287	q1	q2	OK	15.9972	7.0824	-1.17551	-2.74533	0.0002	0.0233034	yes
Zm00001d052219	Zm00001d042540	-	3:171277703-171281453	q1	q2	OK	362.137	166.301	-1.12274	-3.03552	5e-05	0.00728232	yes
Zm00001d052219	Zm00001d035543	-	6:31734048-31736839	q1	q2	OK	62.765	28.8384	-1.12197	-3.13889	5e-05	0.00728232	yes
Zm00001d052219	Zm00001d052008	-	4:176339768-176344984	q1	q2	OK	11.5606	5.42424	-1.09172	-2.72205	5e-05	0.00728232	yes
Zm00001d052219	Zm00001d014258	alanine aminotransferase5	5:38466700-38476589	q1	q2	OK	165.472	78.0675	-1.08379	-3.12102	5e-05	0.00728232	yes
Zm00001d052219	Zm00001d053675	lipoxygenase10	4:238805318-238809230	q1	q2	OK	193.939	91.8127	-1.07884	-2.86928	5e-05	0.00728232	yes
Zm00001d052219	Zm00001d017121	glyceraldehyde-3-phosphate dehydrogenase4	5:186104975-186109690	q1	q2	OK	319.803	152.023	-1.07289	-2.73793	0.0001	0.0129114	yes
Zm00001d052219	Zm00001d002704	-	2:19808073-19812687	q1	q2	OK	42.0291	20.1128	-1.06327	-2.69491	0.0001	0.0129114	yes
Zm00001d052219	Zm00001d005315	-	2:169380168-169381164	q1	q2	OK	34.1118	16.3478	-1.06117	-2.70879	0.00015	0.0183738	yes
Zm00001d052219	Zm00001d028093	-	1:22735265-22740921	q1	q2	OK	17.3004	8.32953	-1.0545	-2.94142	5e-05	0.00728232	yes
Zm00001d052219	Zm00001d042541	lipoxygenase1	3:171421716-171425401	q1	q2	OK	289.768	142.717	-1.02174	-2.86677	5e-05	0.00728232	yes
Zm00001d052219	Zm00001d022139	ZIM-transcription factor 23	7:171049644-171052026	q1	q2	OK	297.882	147.241	-1.01656	-2.88768	5e-05	0.00728232	yes
Zm00001d052219	Zm00001d040697	-	3:58920201-58921386	q1	q2	OK	77.6648	39.0576	-0.991658	-2.86052	5e-05	0.00728232	yes
Zm00001d052219	Zm00001d032042	-	1:210344732-210347136	q1	q2	OK	5.54383	11.8371	1.09436	2.71334	0.0001	0.0129114	yes
Zm00001d052219	Zm00001d026156	-	10:139980858-139983545	q1	q2	OK	6.50549	13.9144	1.09685	2.76667	0.00015	0.0183738	yes
Zm00001d052219	Zm00001d029460	-	1:71820233-71820986	q1	q2	OK	11.0057	26.1298	1.24745	2.81425	0.00015	0.0183738	yes
Zm00001d052219	Zm00001d012212	gibberellin 20-oxidase5	8:170115788-170118570	q1	q2	OK	5.21166	12.8466	1.30157	3.10684	5e-05	0.00728232	yes
Zm00001d052219	Zm00001d051156	phosphoenolpyruvate carboxylase kinase2	4:146401255-146402641	q1	q2	OK	5.75711	14.499	1.33254	3.02951	0.0001	0.0129114	yes
Zm00001d052219	Zm00001d052136	1-aminocyclopropane-1-carboxylate oxidase20	4:180604676-180607029	q1	q2	OK	2.27563	5.77826	1.34437	2.53167	0.00045	0.0461318	yes
Zm00001d052219	Zm00001d027852	Homeobox-transcription factor 102	1:15193280-15196077	q1	q2	OK	2.45315	6.30677	1.36227	2.69371	0.0002	0.0233034	yes
Zm00001d052219	Zm00001d051963	-	4:175449988-175460383	q1	q2	OK	0.261333	1.11412	2.09195	2.32973	0.00035	0.0374892	yes
Zm00001d052219	Zm00001d037886	40S ribosomal protein S21a	6:141049434-141052489	q1	q2	OK	2.48285	20.7561	3.06347	3.59698	0.0002	0.0233034	yes
Zm00001d052219	Zm00001d048082	Zea mays MADS8	9:149613001-149621302	q1	q2	OK	0.351026	3.65241	3.3792	2.99639	5e-05	0.00728232	yes
Zm00001d052219	Zm00001d030947	-	1:168612672-168630489	q1	q2	OK	0.121744	2.8864	4.56735	4.46261	0.0001	0.0129114	yes
Zm00001d052219	Zm00001d046055	-	9:60348292-60348643	q1	q2	OK	1.11334	0	#NAME?	#NAME?	5e-05	0.00728232	yes
Zm00001d052219	Zm00001d043665	-	3:206429643-206430150	q1	q2	OK	1.21207	0	#NAME?	#NAME?	5e-05	0.00728232	yes
Zm00001d052219	Zm00001d014494	-	5:50230171-50230468	q1	q2	OK	1.26022	0	#NAME?	#NAME?	0.00015	0.0183738	yes
Zm00001d052219	Zm00001d049061	-	4:14493117-14493396	q1	q2	OK	1.68342	0	#NAME?	#NAME?	5e-05	0.00728232	yes
Zm00001d052219	Zm00001d048263	ZIM-transcription factor 4	9:153418012-153418531	q1	q2	OK	2.14453	0	#NAME?	#NAME?	5e-05	0.00728232	yes
Zm00001d052219	Zm00001d021772	-	7:162763363-162763570	q1	q2	OK	2.27711	0	#NAME?	#NAME?	0.0001	0.0129114	yes
Zm00001d052219	Zm00001d024843	1-aminocyclopropane-1-carboxylate oxidase15	10:90456449-90457394	q1	q2	OK	2.27825	0	#NAME?	#NAME?	5e-05	0.00728232	yes
Zm00001d052598	Zm00001d027788	-	1:13475152-13483253	q1	q2	OK	5.53068	0.023022	-7.9083	-2.75988	5e-05	0.00283367	yes
Zm00001d052598	Zm00001d017189	-	5:188331293-188361493	q1	q2	OK	9.28065	0.0856887	-6.75898	-4.03973	0.00105	0.042822	yes
Zm00001d052598	Zm00001d024505	-	10:74756583-74774103	q1	q2	OK	1.04642	0.0096727	-6.75733	-1.55138	5e-05	0.00283367	yes
Zm00001d052598	Zm00001d031685	-	1:198621129-198627245	q1	q2	OK	5.04527	0.0479868	-6.71615	-6.11798	0.00035	0.0164926	yes
Zm00001d052598	Zm00001d021057	Zea mays MADS7	7:141716953-141728132	q1	q2	OK	15.9694	0.153681	-6.69923	-6.02057	0.00015	0.00770296	yes
Zm00001d052598	Zm00001d017614	bearded-ear1	5:201741195-201748623	q1	q2	OK	15.7877	0.162805	-6.59951	-4.45761	0.00115	0.0453565	yes
Zm00001d052598	Zm00001d006094	Zea mays MADS27	2:197965589-197973716	q1	q2	OK	20.2951	0.271448	-6.22431	-5.47422	5e-05	0.00283367	yes
Zm00001d052598	Zm00001d041814	-	3:139023564-139024817	q1	q2	OK	8.62686	0.181864	-5.5679	-4.54392	0.00085	0.0359471	yes
Zm00001d052598	Zm00001d028217	Zea mays MADS14	1:26873845-26883816	q1	q2	OK	48.7591	1.15629	-5.3981	-5.16734	5e-05	0.00283367	yes
Zm00001d052598	Zm00001d042888	-	3:183060261-183083723	q1	q2	OK	2.14813	0.0533344	-5.33187	-4.88231	0.001	0.0410489	yes
Zm00001d052598	Zm00001d013752	-	5:19335393-19339666	q1	q2	OK	2.62754	0.0671213	-5.2908	-4.14725	0.00085	0.0359471	yes
Zm00001d052598	Zm00001d024894	-	10:93455727-93462424	q1	q2	OK	1.28726	0.0346007	-5.21736	-2.65789	5e-05	0.00283367	yes
Zm00001d052598	Zm00001d019632	-	7:47321331-47323315	q1	q2	OK	7.63657	0.229627	-5.05556	-3.96865	0.0003	0.0142701	yes
Zm00001d052598	Zm00001d051008	-	4:136478808-136491478	q1	q2	OK	3.40925	0.115158	-4.88777	-3.68802	5e-05	0.00283367	yes
Zm00001d052598	Zm00001d034421	-	1:292486759-292492680	q1	q2	OK	5.89861	0.201153	-4.87401	-4.68231	5e-05	0.00283367	yes
Zm00001d052598	Zm00001d027248	-	1:328328-332172	q1	q2	OK	12.9127	0.453045	-4.83299	-5.3554	5e-05	0.00283367	yes
Zm00001d052598	Zm00001d048709	benzoxazinless1	4:3833329-3835353	q1	q2	OK	40.2462	1.56991	-4.68009	-7.06608	5e-05	0.00283367	yes
Zm00001d052598	Zm00001d013369	-	5:9966074-9968201	q1	q2	OK	1.67302	0.0677738	-4.62558	-3.69886	0.00045	0.020815	yes
Zm00001d052598	Zm00001d041772	glutathione transferase18	3:136996988-137007669	q1	q2	OK	6.11592	0.249811	-4.61366	-4.23873	0.0001	0.00534246	yes
Zm00001d052598	Zm00001d017866	-	5:209132504-209139911	q1	q2	OK	1.75796	0.0719849	-4.61006	-4.08665	0.00055	0.0248915	yes
Zm00001d052598	Zm00001d036425	silky1	6:87897598-87902270	q1	q2	OK	12.7178	0.574609	-4.46812	-5.33777	5e-05	0.00283367	yes
Zm00001d052598	Zm00001d035767	-	6:46577783-46579578	q1	q2	OK	2.76628	0.132884	-4.37971	-3.81587	0.00095	0.0393172	yes
Zm00001d052598	Zm00001d037665	-	6:133519988-133523664	q1	q2	OK	1.76495	0.0872242	-4.33876	-3.52906	0.00115	0.0453565	yes
Zm00001d052598	Zm00001d042605	-	3:173345539-173347055	q1	q2	OK	4.16191	0.2108	-4.3033	-3.8117	0.0011	0.0441456	yes
Zm00001d052598	Zm00001d035624	-	6:37478851-37482504	q1	q2	OK	3.87758	0.204335	-4.24615	-3.70854	0.0003	0.0142701	yes
Zm00001d052598	Zm00001d043400	-	3:198764861-198766666	q1	q2	OK	4.3869	0.242577	-4.17669	-4.38439	5e-05	0.00283367	yes
Zm00001d052598	Zm00001d013536	-	5:13856318-13859702	q1	q2	OK	4.25988	0.235847	-4.17489	-3.66409	0.0006	0.0267691	yes
Zm00001d052598	Zm00001d052245	-	4:184611230-184665800	q1	q2	OK	23.7388	1.37643	-4.10824	-5.51124	5e-05	0.00283367	yes
Zm00001d052598	Zm00001d023329	-	10:3504672-3508509	q1	q2	OK	3.38349	0.198567	-4.09081	-5.0814	5e-05	0.00283367	yes
Zm00001d052598	Zm00001d028413	LBD-transcription factor 3	1:34109297-34111567	q1	q2	OK	2.27475	0.134066	-4.08469	-3.55369	0.0013	0.0497898	yes
Zm00001d052598	Zm00001d042799	-	3:180208275-180212748	q1	q2	OK	18.5817	1.23592	-3.91022	-5.19541	5e-05	0.00283367	yes
Zm00001d052598	Zm00001d015817	-	5:123620507-123624088	q1	q2	OK	4.80596	0.348498	-3.7856	-3.76985	0.00045	0.020815	yes
Zm00001d052598	Zm00001d018011	-	5:211975628-211984184	q1	q2	OK	4.51067	0.33204	-3.76391	-4.63267	5e-05	0.00283367	yes
Zm00001d052598	Zm00001d017208	-	5:188981064-188985296	q1	q2	OK	4.87859	0.36168	-3.75368	-3.69335	5e-05	0.00283367	yes
Zm00001d052598	Zm00001d024560	-	10:78246603-78252349	q1	q2	OK	1.48921	0.113612	-3.71237	-3.16635	5e-05	0.00283367	yes
Zm00001d052598	Zm00001d010232	Zea mays MADS29	8:105191749-105194782	q1	q2	OK	1.84483	0.142206	-3.69743	-2.09458	0.00115	0.0453565	yes
Zm00001d052598	Zm00001d048082	Zea mays MADS8	9:149613001-149621302	q1	q2	OK	62.0405	4.88887	-3.66564	-6.58791	5e-05	0.00283367	yes
Zm00001d052598	Zm00001d015444	-	5:90487713-90498102	q1	q2	OK	4.30951	0.369458	-3.54404	-1.85688	0.0001	0.00534246	yes
Zm00001d052598	Zm00001d031620	Zea mays MADS6	1:196372441-196380539	q1	q2	OK	24.687	2.13431	-3.53192	-5.5107	5e-05	0.00283367	yes
Zm00001d052598	Zm00001d044153	-	3:220577773-220580963	q1	q2	OK	1.78071	0.163192	-3.44781	-3.37292	0.00015	0.00770296	yes
Zm00001d052598	Zm00001d049377	-	4:28211106-28236761	q1	q2	OK	2.92291	0.277349	-3.39763	-3.51352	5e-05	0.00283367	yes
Zm00001d052598	Zm00001d016159	-	5:147676756-147678890	q1	q2	OK	10.27	0.978889	-3.39115	-3.51061	0.0006	0.0267691	yes
Zm00001d052598	Zm00001d039301	-	3:1325145-1327618	q1	q2	OK	205.689	19.8786	-3.37118	-8.08104	5e-05	0.00283367	yes
Zm00001d052598	Zm00001d049539	-	4:33796844-33798491	q1	q2	OK	2.60164	0.252046	-3.36766	-3.44119	5e-05	0.00283367	yes
Zm00001d052598	Zm00001d010233	Zea mays MADS18	8:105235027-105237892	q1	q2	OK	5.09876	0.497756	-3.35664	-3.45498	0.0005	0.0228755	yes
Zm00001d052598	Zm00001d024595	-	10:79813505-79821012	q1	q2	OK	4.03001	0.445757	-3.17645	-3.61425	0.00025	0.0121678	yes
Zm00001d052598	Zm00001d014840	-	5:65058243-65059104	q1	q2	OK	52.6724	5.87755	-3.16376	-5.45464	5e-05	0.00283367	yes
Zm00001d052598	Zm00001d044318	-	3:225067704-225070108	q1	q2	OK	7.98358	0.918576	-3.11956	-4.10982	5e-05	0.00283367	yes
Zm00001d052598	Zm00001d005748	-	2:185946480-185947866	q1	q2	OK	2.80702	0.337905	-3.05435	-3.10343	0.0007	0.0302129	yes
Zm00001d052598	Zm00001d037918	-	6:141972441-141976417	q1	q2	OK	12.4712	1.53133	-3.02574	-4.99432	5e-05	0.00283367	yes
Zm00001d052598	Zm00001d036125	-	6:73478013-73479134	q1	q2	OK	8.28607	1.02407	-3.01638	-3.00126	0.0008	0.0341772	yes
Zm00001d052598	Zm00001d024762	-	10:86732566-86742134	q1	q2	OK	5.21181	0.646515	-3.01103	-3.84892	5e-05	0.00283367	yes
Zm00001d052598	Zm00001d008001	-	8:21268759-21273571	q1	q2	OK	3.33828	0.41722	-3.00023	-3.74945	0.0002	0.00988723	yes
Zm00001d052598	Zm00001d024886	-	10:92761096-92763080	q1	q2	OK	13.971	1.77085	-2.97992	-4.58285	5e-05	0.00283367	yes
Zm00001d052598	Zm00001d027254	-	1:426763-432130	q1	q2	OK	1.96153	0.263418	-2.89655	-3.89412	5e-05	0.00283367	yes
Zm00001d052598	Zm00001d033292	-	1:257767622-257772369	q1	q2	OK	3.84049	0.552309	-2.79774	-3.57699	5e-05	0.00283367	yes
Zm00001d052598	Zm00001d027996	-	1:19699531-19702323	q1	q2	OK	21.9008	3.2421	-2.75599	-4.97674	5e-05	0.00283367	yes
Zm00001d052598	Zm00001d022630	knotted1 induced1	7:181798164-181799397	q1	q2	OK	170.836	25.4393	-2.74748	-6.48628	5e-05	0.00283367	yes
Zm00001d052598	Zm00001d039859	metallothionein3	3:16955373-16956401	q1	q2	OK	25.3177	3.85171	-2.71657	-4.55641	5e-05	0.00283367	yes
Zm00001d052598	Zm00001d033605	-	1:268442388-268444600	q1	q2	OK	22.4337	3.69212	-2.60314	-4.32039	5e-05	0.00283367	yes
Zm00001d052598	Zm00001d003118	-	2:32787349-32790222	q1	q2	OK	7.13972	1.19507	-2.57877	-3.04289	0.00025	0.0121678	yes
Zm00001d052598	Zm00001d019163	-	7:19750769-19754324	q1	q2	OK	10.7778	1.85116	-2.54156	-4.55358	5e-05	0.00283367	yes
Zm00001d052598	Zm00001d031332	-	1:186376330-186380883	q1	q2	OK	88.8664	15.5315	-2.51644	-6.59891	5e-05	0.00283367	yes
Zm00001d052598	Zm00001d007156	-	2:223391990-223407118	q1	q2	OK	1.57765	0.276197	-2.514	-2.92445	0.0006	0.0267691	yes
Zm00001d052598	Zm00001d042926	-	3:184171008-184171755	q1	q2	OK	180.152	31.9969	-2.49321	-5.47123	5e-05	0.00283367	yes
Zm00001d052598	Zm00001d009570	C3H-transcription factor 336	8:71232542-71233457	q1	q2	OK	40.0912	7.35625	-2.44624	-4.65079	5e-05	0.00283367	yes
Zm00001d052598	Zm00001d020863	-	7:134962595-134965720	q1	q2	OK	6.7496	1.27826	-2.40062	-3.60332	5e-05	0.00283367	yes
Zm00001d052598	Zm00001d003552	-	2:47856908-47857950	q1	q2	OK	8.97919	1.79315	-2.32409	-2.98642	0.00055	0.0248915	yes
Zm00001d052598	Zm00001d045320	-	9:18913945-18922479	q1	q2	OK	23.8729	4.85486	-2.29787	-3.67005	5e-05	0.00283367	yes
Zm00001d052598	Zm00001d028664	-	1:42281901-42284171	q1	q2	OK	2.61522	0.53609	-2.28639	-2.54272	0.0011	0.0441456	yes
Zm00001d052598	Zm00001d048711	-	4:3843347-3844823	q1	q2	OK	6.25327	1.36163	-2.19928	-2.92788	0.00015	0.00770296	yes
Zm00001d052598	Zm00001d032040	SHI/STY (SRS)-transcription factor 1	1:210206508-210211370	q1	q2	OK	3.70136	0.823968	-2.1674	-3.76673	5e-05	0.00283367	yes
Zm00001d052598	Zm00001d012766	-	8:180363893-180365434	q1	q2	OK	10.9642	2.4487	-2.16271	-3.37858	5e-05	0.00283367	yes
Zm00001d052598	Zm00001d025011	-	10:99635842-99638554	q1	q2	OK	20.8189	4.71629	-2.14217	-4.56494	5e-05	0.00283367	yes
Zm00001d052598	Zm00001d044815	-	9:3515908-3525496	q1	q2	OK	15.0053	3.44867	-2.12136	-3.73473	5e-05	0.00283367	yes
Zm00001d052598	Zm00001d024291	-	10:62300385-62308465	q1	q2	OK	4.6075	1.06382	-2.11473	-3.36387	0.0001	0.00534246	yes
Zm00001d052598	Zm00001d031239	-	1:183229236-183244599	q1	q2	OK	5.43374	1.29431	-2.06976	-3.06252	0.0002	0.00988723	yes
Zm00001d052598	Zm00001d012687	-	8:178645605-178650028	q1	q2	OK	3.09554	0.745063	-2.05476	-3.14984	0.0002	0.00988723	yes
Zm00001d052598	Zm00001d010632	-	8:122513876-122514876	q1	q2	OK	17.2236	4.23182	-2.02504	-3.05514	0.0005	0.0228755	yes
Zm00001d052598	Zm00001d008642	-	8:15546441-15549289	q1	q2	OK	20.0075	4.92806	-2.02145	-4.17426	5e-05	0.00283367	yes
Zm00001d052598	Zm00001d050389	TCP-transcription factor 15	4:85370756-85371581	q1	q2	OK	16.7009	4.13498	-2.01398	-3.09421	0.00025	0.0121678	yes
Zm00001d052598	Zm00001d028129	grassy tillers1	1:23625800-23627370	q1	q2	OK	18.1435	4.89788	-1.88923	-3.5555	5e-05	0.00283367	yes
Zm00001d052598	Zm00001d006944	-	2:219965543-219970180	q1	q2	OK	4.70533	1.27099	-1.88835	-2.67632	0.0009	0.0377445	yes
Zm00001d052598	Zm00001d014160	-	5:34604248-34609420	q1	q2	OK	2.50004	0.676839	-1.88507	-2.76197	0.0002	0.00988723	yes
Zm00001d052598	Zm00001d032808	-	1:238902409-238906981	q1	q2	OK	10.828	2.97921	-1.86176	-4.12572	5e-05	0.00283367	yes
Zm00001d052598	Zm00001d040805	-	3:67066175-67071878	q1	q2	OK	13.1209	3.81308	-1.78283	-3.9442	5e-05	0.00283367	yes
Zm00001d052598	Zm00001d046697	-	9:102852826-102859765	q1	q2	OK	21.6896	6.38348	-1.76459	-3.83657	5e-05	0.00283367	yes
Zm00001d052598	Zm00001d047025	PLATZ-transcription factor 13	9:115708967-115711076	q1	q2	OK	6.59456	1.99524	-1.72471	-2.66741	0.0002	0.00988723	yes
Zm00001d052598	Zm00001d021529	-	7:155183893-155186161	q1	q2	OK	51.4649	16.2599	-1.66227	-3.67661	5e-05	0.00283367	yes
Zm00001d052598	Zm00001d008367	-	8:6512707-6516786	q1	q2	OK	20.0031	6.39105	-1.6461	-3.39059	5e-05	0.00283367	yes
Zm00001d052598	Zm00001d017147	double B-box zinc finger protein6	5:187053601-187054914	q1	q2	OK	20.251	6.52279	-1.63443	-3.06456	0.0001	0.00534246	yes
Zm00001d052598	Zm00001d012791	BURP domain-containing protein-RD22-like1	8:181042884-181044792	q1	q2	OK	29.8797	9.63341	-1.63305	-3.44884	5e-05	0.00283367	yes
Zm00001d052598	Zm00001d045311	-	9:18788725-18792268	q1	q2	OK	8.48921	2.75248	-1.6249	-2.87221	0.0003	0.0142701	yes
Zm00001d052598	Zm00001d048710	benzoxazinone synthesis2	4:3837796-3839930	q1	q2	OK	16.3239	5.35736	-1.60739	-3.39371	5e-05	0.00283367	yes
Zm00001d052598	Zm00001d021653	-	7:159155246-159157703	q1	q2	OK	17.0234	5.60271	-1.60332	-2.99233	0.0001	0.00534246	yes
Zm00001d052598	Zm00001d007097	-	2:222250043-222250523	q1	q2	OK	40.1126	13.3318	-1.58918	-2.77475	0.0002	0.00988723	yes
Zm00001d052598	Zm00001d044056	-	3:218044052-218050489	q1	q2	OK	9.08592	3.07202	-1.56445	-3.15368	5e-05	0.00283367	yes
Zm00001d052598	Zm00001d002410	-	2:12121540-12122951	q1	q2	OK	23.3	8.03746	-1.53552	-2.93772	0.0001	0.00534246	yes
Zm00001d052598	Zm00001d017920	-	5:210110058-210112307	q1	q2	OK	28.686	10.0454	-1.51381	-3.64128	5e-05	0.00283367	yes
Zm00001d052598	Zm00001d026737	-	4:6281271-6284418	q1	q2	OK	33.6483	11.8104	-1.51048	-3.62903	5e-05	0.00283367	yes
Zm00001d052598	Zm00001d046226	multidrug resistance protein associated1	9:73244261-73250675	q1	q2	OK	6.41673	2.28389	-1.49035	-3.03508	5e-05	0.00283367	yes
Zm00001d052598	Zm00001d020172	-	7:97251944-97256687	q1	q2	OK	9.53102	3.42922	-1.47475	-2.8454	0.00015	0.00770296	yes
Zm00001d052598	Zm00001d006511	-	2:210204092-210207784	q1	q2	OK	28.2858	10.1908	-1.47281	-3.11573	5e-05	0.00283367	yes
Zm00001d052598	Zm00001d034635	chalcone flavanone isomerase1	1:298580971-298582430	q1	q2	OK	31.451	11.3888	-1.46549	-3.18409	5e-05	0.00283367	yes
Zm00001d052598	Zm00001d002312	-	2:10104631-10109656	q1	q2	OK	4.90269	1.77691	-1.4642	-2.8172	0.0001	0.00534246	yes
Zm00001d052598	Zm00001d044907	-	9:6897019-6904501	q1	q2	OK	8.53015	3.16127	-1.43207	-2.77949	0.0003	0.0142701	yes
Zm00001d052598	Zm00001d051554	abscisic acid 8'-hydroxylase2	4:162654596-162657413	q1	q2	OK	12.1328	4.53644	-1.41929	-2.92116	5e-05	0.00283367	yes
Zm00001d052598	Zm00001d048614	-	4:1307130-1309817	q1	q2	OK	13.5173	5.14486	-1.3936	-2.90993	5e-05	0.00283367	yes
Zm00001d052598	Zm00001d044285	calcineurin B-like10	3:224212851-224216726	q1	q2	OK	29.1704	11.4838	-1.3449	-3.07012	5e-05	0.00283367	yes
Zm00001d052598	Zm00001d003861	-	2:63431222-63436171	q1	q2	OK	7.54324	2.97466	-1.34246	-2.7803	0.0002	0.00988723	yes
Zm00001d052598	Zm00001d019060	deoxy xylulose synthase 2	7:14494699-14497925	q1	q2	OK	9.38327	3.72081	-1.33447	-2.69047	0.00025	0.0121678	yes
Zm00001d052598	Zm00001d024000	-	10:35675291-35679293	q1	q2	OK	196.814	79.684	-1.30447	-3.60594	5e-05	0.00283367	yes
Zm00001d052598	Zm00001d033635	-	1:269331767-269334791	q1	q2	OK	14.7244	6.0384	-1.28597	-2.64766	0.00065	0.0284947	yes
Zm00001d052598	Zm00001d052389	-	4:188964864-188968597	q1	q2	OK	35.6123	14.68	-1.27853	-3.56766	5e-05	0.00283367	yes
Zm00001d052598	Zm00001d038167	-	6:150267524-150271745	q1	q2	OK	9.08016	3.8017	-1.25607	-2.47106	0.0011	0.0441456	yes
Zm00001d052598	Zm00001d045392	-	9:20480508-20481751	q1	q2	OK	33.3836	13.9804	-1.25573	-2.63587	0.0002	0.00988723	yes
Zm00001d052598	Zm00001d035713	-	6:42066917-42068999	q1	q2	OK	16.8141	7.05841	-1.25225	-2.61712	0.0005	0.0228755	yes
Zm00001d052598	Zm00001d017045	-	5:183593376-183595334	q1	q2	OK	16.6802	7.00933	-1.25079	-2.43224	0.0007	0.0302129	yes
Zm00001d052598	Zm00001d043274	-	3:194032296-194092833	q1	q2	OK	14.3084	6.06328	-1.23869	-2.93379	0.0001	0.00534246	yes
Zm00001d052598	Zm00001d054044	catalase3	4:245523680-245525759	q1	q2	OK	30.0277	12.8538	-1.2241	-2.99203	5e-05	0.00283367	yes
Zm00001d052598	Zm00001d045391	-	9:20447063-20448408	q1	q2	OK	27.7529	12.1918	-1.18673	-2.5314	0.0006	0.0267691	yes
Zm00001d052598	Zm00001d029102	-	1:58055248-58057968	q1	q2	OK	71.624	31.5368	-1.18341	-3.08067	5e-05	0.00283367	yes
Zm00001d052598	Zm00001d027290	-	1:1938724-1939294	q1	q2	OK	51.6081	22.7932	-1.17899	-2.40912	0.00115	0.0453565	yes
Zm00001d052598	Zm00001d016155	-	5:147482561-147503560	q1	q2	OK	5.1656	2.32904	-1.1492	-2.43183	0.0008	0.0341773	yes
Zm00001d052598	Zm00001d047847	-	9:143195590-143199191	q1	q2	OK	32.3598	14.7115	-1.13726	-2.74483	0.0002	0.00988723	yes
Zm00001d052598	Zm00001d010725	-	8:125964165-125967235	q1	q2	OK	16.2658	7.4587	-1.12484	-2.39033	0.0009	0.0377445	yes
Zm00001d052598	Zm00001d018297	-	5:218088746-218093599	q1	q2	OK	48.1147	22.065	-1.12472	-2.93929	5e-05	0.00283367	yes
Zm00001d052598	Zm00001d043706	bHLH-transcription factor 57	3:207941096-207942500	q1	q2	OK	47.8807	22.067	-1.11755	-2.8182	5e-05	0.00283367	yes
Zm00001d052598	Zm00001d033957	bHLH-transcription factor 103	1:279603783-279609495	q1	q2	OK	8.53033	3.96909	-1.10379	-2.41246	0.0004	0.0186048	yes
Zm00001d052598	Zm00001d025944	yabby14	10:134353025-134355488	q1	q2	OK	45.202	21.1399	-1.09642	-2.72623	0.00015	0.00770296	yes
Zm00001d052598	Zm00001d024531	-	10:76628320-76635128	q1	q2	OK	14.7733	6.93712	-1.09058	-2.54475	0.00015	0.00770296	yes
Zm00001d052598	Zm00001d025507	-	10:120795645-120808976	q1	q2	OK	120.591	56.6627	-1.08965	-2.65666	0.0002	0.00988723	yes
Zm00001d052598	Zm00001d028555	-	1:38993550-38998358	q1	q2	OK	477.049	225.036	-1.08398	-2.82876	0.0002	0.00988723	yes
Zm00001d052598	Zm00001d052468	-	4:190667382-190670787	q1	q2	OK	16.8514	7.95383	-1.08314	-2.42271	0.0008	0.0341773	yes
Zm00001d052598	Zm00001d003438	-	2:44457552-44459430	q1	q2	OK	22.2413	10.523	-1.07969	-2.63361	0.0004	0.0186048	yes
Zm00001d052598	Zm00001d038806	heat-shock protein 101	6:164808308-164812048	q1	q2	OK	28.3278	13.7024	-1.04779	-2.81665	0.00015	0.00770296	yes
Zm00001d052598	Zm00001d033369	-	1:260633724-260634703	q1	q2	OK	74.4504	36.6017	-1.02437	-2.65296	0.00025	0.0121678	yes
Zm00001d052598	Zm00001d024522	bHLH-transcription factor 116	10:75943679-75945921	q1	q2	OK	185.502	91.6233	-1.01765	-2.78078	0.0003	0.0142701	yes
Zm00001d052598	Zm00001d043235	-	3:192719122-192721294	q1	q2	OK	30.778	15.3448	-1.00415	-2.3342	0.00115	0.0453565	yes
Zm00001d052598	Zm00001d044405	-	3:227319429-227328765	q1	q2	OK	39.9169	20.2016	-0.982527	-2.50961	0.00045	0.020815	yes
Zm00001d052598	Zm00001d042726	-	3:178251718-178252839	q1	q2	OK	54.0034	27.5052	-0.973343	-2.44983	0.0009	0.0377445	yes
Zm00001d052598	Zm00001d040621	myb transcription factor40	3:54361996-54365806	q1	q2	OK	52.4191	26.7771	-0.969092	-2.59187	0.0003	0.0142701	yes
Zm00001d052598	Zm00001d052194	heat shock protein22	4:182772608-182773786	q1	q2	OK	50.8277	26.1619	-0.958144	-2.45096	0.0006	0.0267691	yes
Zm00001d052598	Zm00001d039566	heat shock protein18f	3:8104719-8105217	q1	q2	OK	655.368	339.22	-0.950084	-2.84935	5e-05	0.00283367	yes
Zm00001d052598	Zm00001d013003	NAC-transcription factor 60	5:2977574-2979101	q1	q2	OK	36.6861	19.3142	-0.925577	-2.37005	0.00065	0.0284947	yes
Zm00001d052598	Zm00001d021702	beta amylase5	7:160752741-160758067	q1	q2	OK	11.9139	6.30036	-0.919141	-2.34105	0.00065	0.0284947	yes
Zm00001d052598	Zm00001d017166	-	5:187570388-187600485	q1	q2	OK	15.8586	8.41227	-0.914695	-2.31379	0.0011	0.0441456	yes
Zm00001d052598	Zm00001d018261	-	5:217575059-217588003	q1	q2	OK	34.5369	18.6282	-0.890652	-2.52581	0.0006	0.0267691	yes
Zm00001d052598	Zm00001d028557	-	1:39085727-39086204	q1	q2	OK	383.069	210.829	-0.861529	-2.55158	0.00015	0.00770296	yes
Zm00001d052598	Zm00001d046952	4341777	9:112604812-112609405	q1	q2	OK	65.2047	36.0956	-0.853153	-2.44665	0.00075	0.0323155	yes
Zm00001d052598	Zm00001d023208	-	10:131321-134730	q1	q2	OK	30.2168	16.79	-0.847751	-2.33993	0.0013	0.0497898	yes
Zm00001d052598	Zm00001d014486	-	5:49915115-49917898	q1	q2	OK	74.7268	41.927	-0.833746	-2.36851	0.0009	0.0377445	yes
Zm00001d052598	Zm00001d034760	ferredoxin3	1:301511659-301512118	q1	q2	OK	660.184	384.806	-0.778738	-2.33183	0.00105	0.042822	yes
Zm00001d052598	Zm00001d016276	ribosomal protein S24	5:155336753-155338487	q1	q2	OK	126.393	215.896	0.772426	2.29772	0.001	0.0410489	yes
Zm00001d052598	Zm00001d007819	-	2:240252322-240254144	q1	q2	OK	98.3103	174.682	0.829314	2.37707	0.00085	0.0359471	yes
Zm00001d052598	Zm00001d046500	4341465	9:92749455-92758500	q1	q2	OK	45.2222	80.4646	0.831323	2.46007	0.0007	0.0302129	yes
Zm00001d052598	Zm00001d027502	-	1:6825833-6829116	q1	q2	OK	39.0232	70.0628	0.844318	2.354	0.0007	0.0302129	yes
Zm00001d052598	Zm00001d007154	-	2:223382569-223383942	q1	q2	OK	101.247	184.165	0.863122	2.43055	0.0007	0.0302129	yes
Zm00001d052598	Zm00001d007840	AP2-EREBP-transcription factor 41	2:240624533-240627667	q1	q2	OK	20.7284	37.7151	0.863532	2.33843	0.0013	0.0497898	yes
Zm00001d052598	Zm00001d051420	-	4:157872165-157873662	q1	q2	OK	380.676	695.165	0.868792	2.35782	0.00125	0.0483161	yes
Zm00001d052598	Zm00001d035963	-	6:62958249-62958990	q1	q2	OK	54.146	99.8214	0.882495	2.34833	0.00105	0.042822	yes
Zm00001d052598	Zm00001d003016	phenylalanine ammonia lyase2	2:29538172-29541434	q1	q2	OK	87.5895	164.179	0.906441	2.68018	0.0001	0.00534246	yes
Zm00001d052598	Zm00001d007372	-	2:230050798-230054726	q1	q2	OK	38.1888	72.4894	0.924622	2.67176	0.0001	0.00534246	yes
Zm00001d052598	Zm00001d019280	-	7:25458011-25459579	q1	q2	OK	24.989	48.0516	0.94329	2.30606	0.00095	0.0393172	yes
Zm00001d052598	Zm00001d007489	-	2:232843575-232847278	q1	q2	OK	32.1135	62.1806	0.953287	2.6756	0.0001	0.00534246	yes
Zm00001d052598	Zm00001d028367	-	1:32294524-32297240	q1	q2	OK	69.6595	139.466	1.00153	2.99043	5e-05	0.00283367	yes
Zm00001d052598	Zm00001d008393	-	8:7165507-7169469	q1	q2	OK	10.031	20.1975	1.00971	2.58272	0.0003	0.0142701	yes
Zm00001d052598	Zm00001d024543	NAC-transcription factor 61	10:77529346-77533684	q1	q2	OK	16.9509	34.3626	1.01948	2.71175	0.0001	0.00534246	yes
Zm00001d052598	Zm00001d034839	-	1:303573711-303576362	q1	q2	OK	20.7014	42.0504	1.02239	2.41105	0.00065	0.0284947	yes
Zm00001d052598	Zm00001d019312	beta glucosidase aggregating factor1	7:27241847-27243532	q1	q2	OK	66.4624	138.404	1.05828	2.79693	5e-05	0.00283367	yes
Zm00001d052598	Zm00001d046234	-	9:73800613-73803659	q1	q2	OK	36.2513	78.3845	1.11254	3.05588	0.0001	0.00534246	yes
Zm00001d052598	Zm00001d026156	-	10:139980858-139983545	q1	q2	OK	9.79361	21.2886	1.12017	2.85188	0.0001	0.00534246	yes
Zm00001d052598	Zm00001d034551	-	1:296036998-296045917	q1	q2	OK	1.86927	4.22364	1.17601	2.47859	0.00065	0.0284947	yes
Zm00001d052598	Zm00001d018704	-	7:2767045-2847029	q1	q2	OK	34.9113	80.7559	1.20987	2.92425	0.0001	0.00534246	yes
Zm00001d052598	Zm00001d045563	dwarf plant3	9:26822039-26825680	q1	q2	OK	11.816	27.5041	1.2189	2.50595	0.0005	0.0228755	yes
Zm00001d052598	Zm00001d029460	-	1:71820233-71820986	q1	q2	OK	14.8984	35.1559	1.23861	2.59935	0.0007	0.0302129	yes
Zm00001d052598	Zm00001d047124	-	9:119370183-119372706	q1	q2	OK	19.1076	45.8915	1.26409	3.36646	5e-05	0.00283367	yes
Zm00001d052598	Zm00001d008812	C3H-transcription factor 347	8:21359782-21360919	q1	q2	OK	8.09699	19.7201	1.28421	2.53963	0.0007	0.0302129	yes
Zm00001d052598	Zm00001d016588	-	5:168633140-168636493	q1	q2	OK	71.0885	177.788	1.32247	3.87839	5e-05	0.00283367	yes
Zm00001d052598	Zm00001d005383	-	2:171799597-171801287	q1	q2	OK	4.89944	12.2801	1.32563	2.52271	0.00095	0.0393172	yes
Zm00001d052598	Zm00001d044541	-	3:231340373-231341654	q1	q2	OK	6.86976	17.2225	1.32597	2.5162	0.00085	0.0359471	yes
Zm00001d052598	Zm00001d042114	-	3:151474797-151475769	q1	q2	OK	27.9396	70.0836	1.32676	3.01656	5e-05	0.00283367	yes
Zm00001d052598	Zm00001d023529	abscisic acid stress ripening1	10:8781221-8782218	q1	q2	OK	67.1261	168.531	1.32807	3.57914	5e-05	0.00283367	yes
Zm00001d052598	Zm00001d002970	silkless ears1	2:28350906-28355040	q1	q2	OK	3.52504	9.05682	1.36137	2.50932	0.00055	0.0248915	yes
Zm00001d052598	Zm00001d046937	bZIP-transcription factor 17	9:111794986-111797460	q1	q2	OK	6.86801	17.8216	1.37566	2.99012	0.00015	0.00770296	yes
Zm00001d052598	Zm00001d001472	-	6:163944103-163945486	q1	q2	OK	12.4813	34.2172	1.45496	3.43493	5e-05	0.00283367	yes
Zm00001d052598	Zm00001d038675	-	6:162375301-162385552	q1	q2	OK	1.37909	3.82078	1.47015	2.45687	5e-05	0.00283367	yes
Zm00001d052598	Zm00001d029853	-	1:90315516-90318180	q1	q2	OK	6.15795	17.3045	1.49063	3.23184	5e-05	0.00283367	yes
Zm00001d052598	Zm00001d012527	NAC-transcription factor 23	8:176104081-176105842	q1	q2	OK	2.33171	6.90941	1.56718	2.45358	0.00095	0.0393172	yes
Zm00001d052598	Zm00001d011734	-	8:160235114-160235972	q1	q2	OK	16.4802	48.859	1.56789	3.56717	5e-05	0.00283367	yes
Zm00001d052598	Zm00001d022277	-	7:174294635-174296639	q1	q2	OK	1.63209	5.01591	1.61979	2.55536	0.0006	0.0267691	yes
Zm00001d052598	Zm00001d046823	GNAT-transcription factor 35	9:107325989-107327852	q1	q2	OK	6.07894	19.3084	1.66734	3.32613	5e-05	0.00283367	yes
Zm00001d052598	Zm00001d011443	-	8:150523555-150525523	q1	q2	OK	1.88391	6.17192	1.71199	2.79106	0.0006	0.0267691	yes
Zm00001d052598	Zm00001d025900	-	10:133321692-133323074	q1	q2	OK	2.41802	7.92701	1.71295	2.53218	0.001	0.0410489	yes
Zm00001d052598	Zm00001d054093	-	4:246371113-246375126	q1	q2	OK	10.7778	35.6753	1.72686	2.88526	0.0004	0.0186048	yes
Zm00001d052598	Zm00001d001076	-	7:2862307-2863146	q1	q2	OK	100.467	358.891	1.83682	5.09522	5e-05	0.00283367	yes
Zm00001d052598	Zm00001d031875	phosphate transporter protein7	1:205091434-205093066	q1	q2	OK	1.64947	6.02432	1.86879	2.863	0.0003	0.0142701	yes
Zm00001d052598	Zm00001d010171	-	8:102865066-102866878	q1	q2	OK	7.52034	28.2632	1.91006	3.81248	5e-05	0.00283367	yes
Zm00001d052598	Zm00001d036234	-	6:78449586-78450909	q1	q2	OK	5.55276	23.1295	2.05846	3.66327	5e-05	0.00283367	yes
Zm00001d052598	Zm00001d005742	-	2:185588362-185590379	q1	q2	OK	2.5703	11.0284	2.10122	2.81879	0.0003	0.0142701	yes
Zm00001d052598	Zm00001d021775	-	7:162845890-162848484	q1	q2	OK	0.954974	4.12144	2.10962	2.9879	0.0002	0.00988723	yes
Zm00001d052598	Zm00001d053195	AP2-EREBP-transcription factor 111	4:219203451-219206136	q1	q2	OK	1.2191	5.48565	2.16985	2.71775	0.0007	0.0302129	yes
Zm00001d052598	Zm00001d053530	-	4:233157429-233157855	q1	q2	OK	2.5424	12.9747	2.35144	2.63637	0.00055	0.0248915	yes
Zm00001d052598	Zm00001d031222	-	1:182596025-182597609	q1	q2	OK	4.07555	20.8397	2.35427	4.45631	5e-05	0.00283367	yes
Zm00001d052598	Zm00001d028930	MYB-transcription factor 75	1:51839503-51841800	q1	q2	OK	0.550371	2.84127	2.36806	2.76319	0.0008	0.0341773	yes
Zm00001d052598	Zm00001d028199	-	1:26001771-26009085	q1	q2	OK	1.44367	8.65915	2.58448	4.06148	5e-05	0.00283367	yes
Zm00001d052598	Zm00001d020521	-	7:120459066-120461400	q1	q2	OK	0.272794	2.22701	3.02923	3.10546	0.00065	0.0284947	yes
Zm00001d052598	Zm00001d002847	-	2:24476397-24480168	q1	q2	OK	0.656753	5.38861	3.03649	3.23436	0.0007	0.0302129	yes
Zm00001d052598	Zm00001d032363	-	1:224032658-224035932	q1	q2	OK	0.656688	13.4148	4.35248	5.41979	5e-05	0.00283367	yes
Zm00001d052598	Zm00001d038703	-	6:162999183-163000694	q1	q2	OK	0.483417	13.4799	4.8014	5.36285	5e-05	0.00283367	yes
Zm00001d052598	ENSRNA049476045	Plant_U3	5:167820307-167820523	q1	q2	OK	0	1.77872	inf	#NAME?	0.0002	0.00988723	yes
Zm00001d052598	Zm00001d006898	-	2:218943745-218943982	q1	q2	OK	0	2.1798	inf	#NAME?	5e-05	0.00283367	yes
Zm00001d052598	Zm00001d051519	-	4:161190799-161200989	q1	q2	OK	1.00294	0	#NAME?	#NAME?	0.0011	0.0441456	yes
Zm00001d052598	Zm00001d007634	-	2:236609546-236611571	q1	q2	OK	1.00539	0	#NAME?	#NAME?	5e-05	0.00283367	yes
Zm00001d052598	Zm00001d039293	tonoplast intrinsic protein4	3:1167222-1168320	q1	q2	OK	1.02406	0	#NAME?	#NAME?	5e-05	0.00283367	yes
Zm00001d052598	Zm00001d045787	-	9:39200666-39206036	q1	q2	OK	1.02643	0	#NAME?	#NAME?	5e-05	0.00283367	yes
Zm00001d052598	Zm00001d004426	-	2:110929825-110930478	q1	q2	OK	1.03526	0	#NAME?	#NAME?	5e-05	0.00283367	yes
Zm00001d052598	Zm00001d035329	-	6:21525070-21526692	q1	q2	OK	1.03536	0	#NAME?	#NAME?	5e-05	0.00283367	yes
Zm00001d052598	Zm00001d006441	-	2:208269366-208270543	q1	q2	OK	1.04854	0	#NAME?	#NAME?	5e-05	0.00283367	yes
Zm00001d052598	Zm00001d027253	-	1:420212-420863	q1	q2	OK	1.06494	0	#NAME?	#NAME?	5e-05	0.00283367	yes
Zm00001d052598	Zm00001d003790	-	2:59388765-59389914	q1	q2	OK	1.08687	0	#NAME?	#NAME?	5e-05	0.00283367	yes
Zm00001d052598	Zm00001d003210	-	2:36093436-36099516	q1	q2	OK	1.09304	0	#NAME?	#NAME?	5e-05	0.00283367	yes
Zm00001d052598	Zm00001d040916	-	3:78975745-78976849	q1	q2	OK	1.10963	0	#NAME?	#NAME?	5e-05	0.00283367	yes
Zm00001d052598	Zm00001d015011	-	5:72064679-72076495	q1	q2	OK	1.11182	0	#NAME?	#NAME?	5e-05	0.00283367	yes
Zm00001d052598	Zm00001d007631	-	2:236515278-236515626	q1	q2	OK	1.11262	0	#NAME?	#NAME?	0.0013	0.0497898	yes
Zm00001d052598	Zm00001d014730	-	5:60933270-60951744	q1	q2	OK	1.12447	0	#NAME?	#NAME?	5e-05	0.00283367	yes
Zm00001d052598	Zm00001d044020	-	3:216927984-216932381	q1	q2	OK	1.12667	0	#NAME?	#NAME?	5e-05	0.00283367	yes
Zm00001d052598	Zm00001d006563	-	2:210989742-210992007	q1	q2	OK	1.12947	0	#NAME?	#NAME?	5e-05	0.00283367	yes
Zm00001d052598	Zm00001d029304	-	1:65503147-65504147	q1	q2	OK	1.13898	0	#NAME?	#NAME?	5e-05	0.00283367	yes
Zm00001d052598	Zm00001d004531	-	2:116800853-116802446	q1	q2	OK	1.14679	0	#NAME?	#NAME?	5e-05	0.00283367	yes
Zm00001d052598	Zm00001d002506	-	2:14195923-14196777	q1	q2	OK	1.15116	0	#NAME?	#NAME?	5e-05	0.00283367	yes
Zm00001d052598	Zm00001d052727	-	4:199132014-199137288	q1	q2	OK	1.15535	0	#NAME?	#NAME?	5e-05	0.00283367	yes
Zm00001d052598	Zm00001d035958	-	6:62332637-62333180	q1	q2	OK	1.15542	0	#NAME?	#NAME?	5e-05	0.00283367	yes
Zm00001d052598	Zm00001d042150	-	3:153854391-153856678	q1	q2	OK	1.17901	0	#NAME?	#NAME?	5e-05	0.00283367	yes
Zm00001d052598	Zm00001d024535	-	10:76866750-76868336	q1	q2	OK	1.18219	0	#NAME?	#NAME?	5e-05	0.00283367	yes
Zm00001d052598	Zm00001d011882	embryo-sac basal-endosperm layer embryo-surrounding-region	8:163875068-163878710	q1	q2	OK	1.20353	0	#NAME?	#NAME?	5e-05	0.00283367	yes
Zm00001d052598	Zm00001d019814	-	7:64605342-64622652	q1	q2	OK	1.2116	0	#NAME?	#NAME?	5e-05	0.00283367	yes
Zm00001d052598	Zm00001d019760	-	7:57492975-57499286	q1	q2	OK	1.21478	0	#NAME?	#NAME?	5e-05	0.00283367	yes
Zm00001d052598	Zm00001d021330	-	7:149027266-149054381	q1	q2	OK	1.23411	0	#NAME?	#NAME?	5e-05	0.00283367	yes
Zm00001d052598	Zm00001d049390	-	4:28761617-28769947	q1	q2	OK	1.2457	0	#NAME?	#NAME?	5e-05	0.00283367	yes
Zm00001d052598	Zm00001d023674	-	10:14798159-14799985	q1	q2	OK	1.24659	0	#NAME?	#NAME?	5e-05	0.00283367	yes
Zm00001d052598	Zm00001d036872	-	6:105291174-105293205	q1	q2	OK	1.28629	0	#NAME?	#NAME?	5e-05	0.00283367	yes
Zm00001d052598	Zm00001d012682	-	8:178603214-178609501	q1	q2	OK	1.29172	0	#NAME?	#NAME?	5e-05	0.00283367	yes
Zm00001d052598	Zm00001d028035	-	1:21006758-21008785	q1	q2	OK	1.29313	0	#NAME?	#NAME?	5e-05	0.00283367	yes
Zm00001d052598	Zm00001d011059	-	8:137782296-137784337	q1	q2	OK	1.29369	0	#NAME?	#NAME?	5e-05	0.00283367	yes
Zm00001d052598	Zm00001d021608	-	7:158028674-158030392	q1	q2	OK	1.30663	0	#NAME?	#NAME?	5e-05	0.00283367	yes
Zm00001d052598	Zm00001d041333	-	3:112543813-112546866	q1	q2	OK	1.32061	0	#NAME?	#NAME?	5e-05	0.00283367	yes
Zm00001d052598	Zm00001d053365	-	4:227749260-227750350	q1	q2	OK	1.32819	0	#NAME?	#NAME?	5e-05	0.00283367	yes
Zm00001d052598	Zm00001d044371	-	3:226331491-226333036	q1	q2	OK	1.3428	0	#NAME?	#NAME?	5e-05	0.00283367	yes
Zm00001d052598	Zm00001d010093	-	8:99085951-99087440	q1	q2	OK	1.34658	0	#NAME?	#NAME?	5e-05	0.00283367	yes
Zm00001d052598	Zm00001d052366	-	4:188310660-188312700	q1	q2	OK	1.37049	0	#NAME?	#NAME?	5e-05	0.00283367	yes
Zm00001d052598	Zm00001d043151	-	3:190214691-190220053	q1	q2	OK	1.38271	0	#NAME?	#NAME?	5e-05	0.00283367	yes
Zm00001d052598	Zm00001d053279	-	4:223888321-223889201	q1	q2	OK	1.38345	0	#NAME?	#NAME?	5e-05	0.00283367	yes
Zm00001d052598	Zm00001d017123	-	5:186164018-186164663	q1	q2	OK	1.38369	0	#NAME?	#NAME?	5e-05	0.00283367	yes
Zm00001d052598	Zm00001d010300	-	8:108442668-108447132	q1	q2	OK	1.38671	0	#NAME?	#NAME?	5e-05	0.00283367	yes
Zm00001d052598	Zm00001d023352	-	10:3992377-3993316	q1	q2	OK	1.3902	0	#NAME?	#NAME?	5e-05	0.00283367	yes
Zm00001d052598	Zm00001d019813	-	7:64605342-64622652	q1	q2	OK	1.42043	0	#NAME?	#NAME?	5e-05	0.00283367	yes
Zm00001d052598	Zm00001d033399	-	1:261828711-261829370	q1	q2	OK	1.42721	0	#NAME?	#NAME?	5e-05	0.00283367	yes
Zm00001d052598	Zm00001d046709	-	9:103046362-103047346	q1	q2	OK	1.4325	0	#NAME?	#NAME?	5e-05	0.00283367	yes
Zm00001d052598	Zm00001d023924	-	10:28456224-28456644	q1	q2	OK	1.44492	0	#NAME?	#NAME?	5e-05	0.00283367	yes
Zm00001d052598	Zm00001d039554	-	3:7930157-7933184	q1	q2	OK	1.44817	0	#NAME?	#NAME?	5e-05	0.00283367	yes
Zm00001d052598	Zm00001d048660	-	4:2847382-2847973	q1	q2	OK	1.45124	0	#NAME?	#NAME?	5e-05	0.00283367	yes
Zm00001d052598	Zm00001d035819	-	6:52814686-52816136	q1	q2	OK	1.46144	0	#NAME?	#NAME?	5e-05	0.00283367	yes
Zm00001d052598	Zm00001d040759	-	3:63854695-63861323	q1	q2	OK	1.48448	0	#NAME?	#NAME?	5e-05	0.00283367	yes
Zm00001d052598	Zm00001d008773	-	8:19593955-19599127	q1	q2	OK	1.49034	0	#NAME?	#NAME?	5e-05	0.00283367	yes
Zm00001d052598	Zm00001d036026	-	6:66938425-66943967	q1	q2	OK	1.54756	0	#NAME?	#NAME?	5e-05	0.00283367	yes
Zm00001d052598	Zm00001d039839	-	3:16294583-16295278	q1	q2	OK	1.56011	0	#NAME?	#NAME?	5e-05	0.00283367	yes
Zm00001d052598	Zm00001d041915	-	3:143321631-143335262	q1	q2	OK	1.56556	0	#NAME?	#NAME?	5e-05	0.00283367	yes
Zm00001d052598	Zm00001d018843	-	7:7095348-7105560	q1	q2	OK	1.58395	0	#NAME?	#NAME?	5e-05	0.00283367	yes
Zm00001d052598	Zm00001d020534	-	7:121250329-121258808	q1	q2	OK	1.58877	0	#NAME?	#NAME?	5e-05	0.00283367	yes
Zm00001d052598	Zm00001d031093	-	1:176923145-176926098	q1	q2	OK	1.62696	0	#NAME?	#NAME?	5e-05	0.00283367	yes
Zm00001d052598	Zm00001d004096	-	2:82644738-82645431	q1	q2	OK	1.6512	0	#NAME?	#NAME?	5e-05	0.00283367	yes
Zm00001d052598	Zm00001d010113	-	8:99704880-99707179	q1	q2	OK	1.65366	0	#NAME?	#NAME?	5e-05	0.00283367	yes
Zm00001d052598	Zm00001d037647	-	6:132785054-132786415	q1	q2	OK	1.66284	0	#NAME?	#NAME?	5e-05	0.00283367	yes
Zm00001d052598	Zm00001d041784	-	3:137968492-137970915	q1	q2	OK	1.67582	0	#NAME?	#NAME?	5e-05	0.00283367	yes
Zm00001d052598	Zm00001d007708	-	2:237896410-237899603	q1	q2	OK	1.7085	0	#NAME?	#NAME?	5e-05	0.00283367	yes
Zm00001d052598	Zm00001d045962	-	9:50243770-50262642	q1	q2	OK	1.73634	0	#NAME?	#NAME?	5e-05	0.00283367	yes
Zm00001d052598	Zm00001d003620	-	2:50644874-50649408	q1	q2	OK	1.78219	0	#NAME?	#NAME?	5e-05	0.00283367	yes
Zm00001d052598	Zm00001d049578	-	4:35941536-35942756	q1	q2	OK	1.78825	0	#NAME?	#NAME?	5e-05	0.00283367	yes
Zm00001d052598	Zm00001d005124	-	2:159686923-159692287	q1	q2	OK	1.79087	0	#NAME?	#NAME?	5e-05	0.00283367	yes
Zm00001d052598	Zm00001d011446	-	8:150561817-150568628	q1	q2	OK	1.79514	0	#NAME?	#NAME?	5e-05	0.00283367	yes
Zm00001d052598	Zm00001d007147	-	2:223334234-223335492	q1	q2	OK	1.91498	0	#NAME?	#NAME?	5e-05	0.00283367	yes
Zm00001d052598	Zm00001d011183	thiamine biosynthesis1	8:142217717-142219220	q1	q2	OK	1.93382	0	#NAME?	#NAME?	5e-05	0.00283367	yes
Zm00001d052598	Zm00001d037526	-	6:128130655-128131701	q1	q2	OK	1.94639	0	#NAME?	#NAME?	5e-05	0.00283367	yes
Zm00001d052598	Zm00001d037407	-	6:124688156-124698986	q1	q2	OK	1.95355	0	#NAME?	#NAME?	5e-05	0.00283367	yes
Zm00001d052598	Zm00001d053241	-	4:221662489-221663213	q1	q2	OK	1.96228	0	#NAME?	#NAME?	5e-05	0.00283367	yes
Zm00001d052598	Zm00001d036628	-	6:95592328-95594036	q1	q2	OK	1.97522	0	#NAME?	#NAME?	5e-05	0.00283367	yes
Zm00001d052598	Zm00001d004168	-	2:88587086-88595172	q1	q2	OK	1.97695	0	#NAME?	#NAME?	5e-05	0.00283367	yes
Zm00001d052598	Zm00001d045504	-	9:24831711-24834015	q1	q2	OK	1.99888	0	#NAME?	#NAME?	5e-05	0.00283367	yes
Zm00001d052598	Zm00001d015935	-	5:132680686-132681199	q1	q2	OK	2.0015	0	#NAME?	#NAME?	5e-05	0.00283367	yes
Zm00001d052598	Zm00001d053760	-	4:240617820-240619006	q1	q2	OK	2.04476	0	#NAME?	#NAME?	5e-05	0.00283367	yes
Zm00001d052598	Zm00001d033017	-	1:247062382-247064151	q1	q2	OK	2.06362	0	#NAME?	#NAME?	5e-05	0.00283367	yes
Zm00001d052598	Zm00001d009515	-	8:68506358-68510424	q1	q2	OK	2.06909	0	#NAME?	#NAME?	5e-05	0.00283367	yes
Zm00001d052598	Zm00001d021419	-	7:151676950-151685060	q1	q2	OK	2.0774	0	#NAME?	#NAME?	5e-05	0.00283367	yes
Zm00001d052598	Zm00001d045626	-	9:29241537-29242209	q1	q2	OK	2.15387	0	#NAME?	#NAME?	5e-05	0.00283367	yes
Zm00001d052598	Zm00001d045963	-	9:50289694-50291497	q1	q2	OK	2.167	0	#NAME?	#NAME?	5e-05	0.00283367	yes
Zm00001d052598	Zm00001d019592	-	7:45129233-45130262	q1	q2	OK	2.19016	0	#NAME?	#NAME?	5e-05	0.00283367	yes
Zm00001d052598	Zm00001d032066	-	1:211186933-211188751	q1	q2	OK	2.25527	0	#NAME?	#NAME?	5e-05	0.00283367	yes
Zm00001d052598	Zm00001d030216	-	1:113613326-113617911	q1	q2	OK	2.27745	0	#NAME?	#NAME?	5e-05	0.00283367	yes
Zm00001d052598	Zm00001d003332	-	2:40416854-40418197	q1	q2	OK	2.2913	0	#NAME?	#NAME?	5e-05	0.00283367	yes
Zm00001d052598	Zm00001d051258	-	4:150959106-150959791	q1	q2	OK	2.3146	0	#NAME?	#NAME?	5e-05	0.00283367	yes
Zm00001d052598	Zm00001d048786	bHLH-transcription factor 38	4:5537282-5538661	q1	q2	OK	2.36375	0	#NAME?	#NAME?	5e-05	0.00283367	yes
Zm00001d052598	Zm00001d047085	-	9:117779878-117781179	q1	q2	OK	2.37218	0	#NAME?	#NAME?	5e-05	0.00283367	yes
Zm00001d052598	Zm00001d030603	-	1:147913600-147916107	q1	q2	OK	2.39175	0	#NAME?	#NAME?	5e-05	0.00283367	yes
Zm00001d052598	Zm00001d005101	-	2:158207281-158209105	q1	q2	OK	2.41458	0	#NAME?	#NAME?	5e-05	0.00283367	yes
Zm00001d052598	Zm00001d046172	-	9:68904913-68908783	q1	q2	OK	2.42423	0	#NAME?	#NAME?	5e-05	0.00283367	yes
Zm00001d052598	Zm00001d019389	-	7:31384531-31385238	q1	q2	OK	2.4432	0	#NAME?	#NAME?	5e-05	0.00283367	yes
Zm00001d052598	Zm00001d052097	-	4:179493240-179494121	q1	q2	OK	2.50322	0	#NAME?	#NAME?	5e-05	0.00283367	yes
Zm00001d052598	Zm00001d002863	-	2:24931752-24933140	q1	q2	OK	2.63781	0	#NAME?	#NAME?	5e-05	0.00283367	yes
Zm00001d052598	Zm00001d015028	-	5:72769514-72772187	q1	q2	OK	2.67009	0	#NAME?	#NAME?	5e-05	0.00283367	yes
Zm00001d052598	Zm00001d050548	-	4:99408020-99411915	q1	q2	OK	2.70954	0	#NAME?	#NAME?	5e-05	0.00283367	yes
Zm00001d052598	Zm00001d016818	-	5:177141674-177142339	q1	q2	OK	2.73925	0	#NAME?	#NAME?	5e-05	0.00283367	yes
Zm00001d052598	Zm00001d014710	bZIP-transcription factor 66	5:60106170-60107716	q1	q2	OK	2.7773	0	#NAME?	#NAME?	5e-05	0.00283367	yes
Zm00001d052598	Zm00001d032009	-	1:209332648-209333324	q1	q2	OK	2.78785	0	#NAME?	#NAME?	5e-05	0.00283367	yes
Zm00001d052598	Zm00001d037070	-	6:111356539-111357835	q1	q2	OK	2.81005	0	#NAME?	#NAME?	5e-05	0.00283367	yes
Zm00001d052598	Zm00001d023595	-	10:11316714-11318198	q1	q2	OK	2.88552	0	#NAME?	#NAME?	5e-05	0.00283367	yes
Zm00001d052598	Zm00001d026071	-	10:137674146-137687265	q1	q2	OK	2.92534	0	#NAME?	#NAME?	5e-05	0.00283367	yes
Zm00001d052598	Zm00001d018955	-	7:10465891-10468151	q1	q2	OK	3.0003	0	#NAME?	#NAME?	5e-05	0.00283367	yes
Zm00001d052598	Zm00001d049731	-	4:41765716-41769191	q1	q2	OK	3.07798	0	#NAME?	#NAME?	5e-05	0.00283367	yes
Zm00001d052598	Zm00001d024053	-	10:40250481-40256679	q1	q2	OK	3.10296	0	#NAME?	#NAME?	5e-05	0.00283367	yes
Zm00001d052598	Zm00001d026945	-	4:176794824-176795066	q1	q2	OK	3.1718	0	#NAME?	#NAME?	5e-05	0.00283367	yes
Zm00001d052598	Zm00001d026376	-	10:144632945-144635563	q1	q2	OK	3.21024	0	#NAME?	#NAME?	5e-05	0.00283367	yes
Zm00001d052598	Zm00001d009688	-	8:75938839-75946196	q1	q2	OK	3.21876	0	#NAME?	#NAME?	5e-05	0.00283367	yes
Zm00001d052598	Zm00001d001529	-	5:28050200-28050461	q1	q2	OK	3.32594	0	#NAME?	#NAME?	5e-05	0.00283367	yes
Zm00001d052598	Zm00001d019252	-	7:24059714-24073928	q1	q2	OK	3.34615	0	#NAME?	#NAME?	5e-05	0.00283367	yes
Zm00001d052598	Zm00001d024014	-	10:36972440-36982464	q1	q2	OK	3.48542	0	#NAME?	#NAME?	5e-05	0.00283367	yes
Zm00001d052598	Zm00001d009672	-	8:75375952-75379692	q1	q2	OK	3.50739	0	#NAME?	#NAME?	0.0003	0.0142701	yes
Zm00001d052598	Zm00001d015830	-	5:124609088-124609628	q1	q2	OK	3.58033	0	#NAME?	#NAME?	5e-05	0.00283367	yes
Zm00001d052598	Zm00001d031460	-	1:191032598-191034959	q1	q2	OK	3.62576	0	#NAME?	#NAME?	5e-05	0.00283367	yes
Zm00001d052598	Zm00001d051310	-	4:152962063-152969869	q1	q2	OK	3.75871	0	#NAME?	#NAME?	5e-05	0.00283367	yes
Zm00001d052598	Zm00001d026408	-	10:145332302-145333518	q1	q2	OK	3.78402	0	#NAME?	#NAME?	5e-05	0.00283367	yes
Zm00001d052598	Zm00001d047387	-	9:128438025-128438933	q1	q2	OK	3.8297	0	#NAME?	#NAME?	5e-05	0.00283367	yes
Zm00001d052598	Zm00001d040223	-	3:32749013-32750911	q1	q2	OK	3.91719	0	#NAME?	#NAME?	5e-05	0.00283367	yes
Zm00001d052598	Zm00001d047865	-	9:143774252-143774659	q1	q2	OK	4.00884	0	#NAME?	#NAME?	5e-05	0.00283367	yes
Zm00001d052598	Zm00001d007114	-	2:222497579-222498292	q1	q2	OK	4.17681	0	#NAME?	#NAME?	5e-05	0.00283367	yes
Zm00001d052598	Zm00001d005529	-	2:177314310-177316238	q1	q2	OK	4.44488	0	#NAME?	#NAME?	5e-05	0.00283367	yes
Zm00001d052598	Zm00001d041746	-	3:135772966-135790864	q1	q2	OK	4.48198	0	#NAME?	#NAME?	5e-05	0.00283367	yes
Zm00001d052598	Zm00001d035715	-	6:42371955-42377078	q1	q2	OK	4.54181	0	#NAME?	#NAME?	5e-05	0.00283367	yes
Zm00001d052598	Zm00001d034208	-	1:286841280-286844749	q1	q2	OK	4.54693	0	#NAME?	#NAME?	5e-05	0.00283367	yes
Zm00001d052598	Zm00001d047234	-	9:123494098-123499119	q1	q2	OK	4.55334	0	#NAME?	#NAME?	5e-05	0.00283367	yes
Zm00001d052598	Zm00001d002458	-	2:13289458-13291427	q1	q2	OK	4.64051	0	#NAME?	#NAME?	5e-05	0.00283367	yes
Zm00001d052598	Zm00001d042655	-	3:175565690-175566561	q1	q2	OK	5.03705	0	#NAME?	#NAME?	5e-05	0.00283367	yes
Zm00001d052598	Zm00001d004637	-	2:124454514-124459590	q1	q2	OK	5.26029	0	#NAME?	#NAME?	5e-05	0.00283367	yes
Zm00001d052598	Zm00001d016193	-	5:149830370-149856132	q1	q2	OK	5.31497	0	#NAME?	#NAME?	5e-05	0.00283367	yes
Zm00001d052598	Zm00001d045629	PHD-transcription factor 21	9:29279183-29282692	q1	q2	OK	5.83408	0	#NAME?	#NAME?	5e-05	0.00283367	yes
Zm00001d052598	Zm00001d007245	-	2:225571152-225574882	q1	q2	OK	5.95331	0	#NAME?	#NAME?	5e-05	0.00283367	yes
Zm00001d052598	Zm00001d009327	-	8:56285122-56287078	q1	q2	OK	6.12503	0	#NAME?	#NAME?	5e-05	0.00283367	yes
Zm00001d052598	Zm00001d014290	-	5:39659998-39668682	q1	q2	OK	6.16776	0	#NAME?	#NAME?	5e-05	0.00283367	yes
Zm00001d052598	Zm00001d044219	-	3:222119674-222122409	q1	q2	OK	6.25661	0	#NAME?	#NAME?	5e-05	0.00283367	yes
Zm00001d052598	Zm00001d016194	-	5:149925866-149926358	q1	q2	OK	6.36864	0	#NAME?	#NAME?	5e-05	0.00283367	yes
Zm00001d052598	Zm00001d034613	-	1:297851787-297852537	q1	q2	OK	6.60636	0	#NAME?	#NAME?	5e-05	0.00283367	yes
Zm00001d052598	Zm00001d046912	-	9:110202168-110204205	q1	q2	OK	6.6082	0	#NAME?	#NAME?	5e-05	0.00283367	yes
Zm00001d052598	Zm00001d052619	-	4:195017887-195024192	q1	q2	OK	6.76908	0	#NAME?	#NAME?	5e-05	0.00283367	yes
Zm00001d052598	Zm00001d040600	-	3:52648634-52649438	q1	q2	OK	6.91721	0	#NAME?	#NAME?	5e-05	0.00283367	yes
Zm00001d052598	Zm00001d036932	-	6:106773360-106776647	q1	q2	OK	7.22827	0	#NAME?	#NAME?	5e-05	0.00283367	yes
Zm00001d052598	Zm00001d051713	-	4:167822107-167832752	q1	q2	OK	8.81624	0	#NAME?	#NAME?	5e-05	0.00283367	yes
Zm00001d052598	Zm00001d004471	-	2:113977629-113980207	q1	q2	OK	11.0494	0	#NAME?	#NAME?	5e-05	0.00283367	yes
Zm00001d052598	Zm00001d030279	-	1:118603235-118603761	q1	q2	OK	11.1437	0	#NAME?	#NAME?	5e-05	0.00283367	yes
Zm00001d052598	Zm00001d049413	-	4:29849047-29857160	q1	q2	OK	12.0901	0	#NAME?	#NAME?	5e-05	0.00283367	yes
Zm00001d052598	Zm00001d019794	-	7:62171138-62171417	q1	q2	OK	12.8092	0	#NAME?	#NAME?	5e-05	0.00283367	yes
Zm00001d052598	Zm00001d040375	-	3:40750418-40751111	q1	q2	OK	13.5621	0	#NAME?	#NAME?	5e-05	0.00283367	yes
Zm00001d052598	Zm00001d009803	-	8:82156140-82159658	q1	q2	OK	16.927	0	#NAME?	#NAME?	5e-05	0.00283367	yes
Zm00001d052598	Zm00001d013111	-	5:4796151-4799203	q1	q2	OK	22.4791	0	#NAME?	#NAME?	5e-05	0.00283367	yes
Zm00001d052598	Zm00001d052648	MADS-transcription factor 52	4:195797118-195798103	q1	q2	OK	23.8746	0	#NAME?	#NAME?	5e-05	0.00283367	yes
Zm00001d012295	Zm00001d014739	-	5:61123011-61139425	q1	q2	OK	8.36357	0.113763	-6.20001	-6.0576	5e-05	0.00382904	yes
Zm00001d012295	Zm00001d041772	glutathione transferase18	3:136996988-137007669	q1	q2	OK	7.85548	0.140137	-5.80879	-4.85178	0.00015	0.0101338	yes
Zm00001d012295	Zm00001d003728	-	2:56632215-56643296	q1	q2	OK	1.74693	0.0369092	-5.5647	-2.43502	5e-05	0.00382904	yes
Zm00001d012295	Zm00001d002917	-	2:26418749-26428989	q1	q2	OK	7.09638	0.194421	-5.18983	-4.89001	0.00035	0.0211536	yes
Zm00001d012295	Zm00001d023923	-	10:28420099-28422811	q1	q2	OK	1.39365	0.0409243	-5.08977	-4.26889	0.00045	0.0262951	yes
Zm00001d012295	Zm00001d010554	-	8:120208528-120210536	q1	q2	OK	8.86712	0.263111	-5.07472	-5.49953	5e-05	0.00382904	yes
Zm00001d012295	Zm00001d009041	-	8:31177280-31184734	q1	q2	OK	1.72738	0.0547882	-4.97858	-3.77395	0.00065	0.0367623	yes
Zm00001d012295	Zm00001d041583	-	3:128252627-128254186	q1	q2	OK	9.56391	0.310015	-4.94719	-5.39258	0.0001	0.00723138	yes
Zm00001d012295	Zm00001d036331	-	6:84657682-84665068	q1	q2	OK	4.71425	0.174769	-4.75351	-5.05656	5e-05	0.00382904	yes
Zm00001d012295	Zm00001d041814	-	3:139023564-139024817	q1	q2	OK	5.80994	0.217793	-4.73749	-3.99858	0.0001	0.00723138	yes
Zm00001d012295	Zm00001d042888	-	3:183060261-183083723	q1	q2	OK	1.07049	0.0432443	-4.62962	-4.25372	0.0002	0.0131165	yes
Zm00001d012295	Zm00001d034421	-	1:292486759-292492680	q1	q2	OK	2.28523	0.125085	-4.19136	-4.11526	5e-05	0.00382904	yes
Zm00001d012295	Zm00001d045958	-	9:49771786-49776967	q1	q2	OK	2.35911	0.149156	-3.98335	-4.27128	5e-05	0.00382904	yes
Zm00001d012295	Zm00001d027248	-	1:328328-332172	q1	q2	OK	8.46767	0.590376	-3.84226	-5.20952	5e-05	0.00382904	yes
Zm00001d012295	Zm00001d006172	-	2:200515459-200522859	q1	q2	OK	2.54232	0.18144	-3.80859	-3.92665	0.0001	0.00723138	yes
Zm00001d012295	Zm00001d015050	-	5:73187929-73191126	q1	q2	OK	1.46948	0.108087	-3.76505	-2.77101	0.0009	0.0488835	yes
Zm00001d012295	Zm00001d047967	-	9:146611339-146618721	q1	q2	OK	2.23772	0.19616	-3.51193	-3.85983	0.0002	0.0131165	yes
Zm00001d012295	Zm00001d004343	-	2:105200916-105204490	q1	q2	OK	2.97711	0.303211	-3.29552	-3.75428	5e-05	0.00382904	yes
Zm00001d012295	Zm00001d025023	-	10:100055457-100060317	q1	q2	OK	4.81435	0.521387	-3.20692	-4.62375	5e-05	0.00382904	yes
Zm00001d012295	Zm00001d042799	-	3:180208275-180212748	q1	q2	OK	12.5331	1.37823	-3.18486	-5.46765	5e-05	0.00382904	yes
Zm00001d012295	Zm00001d011183	thiamine biosynthesis1	8:142217717-142219220	q1	q2	OK	10.8219	1.38337	-2.96769	-5.62299	5e-05	0.00382904	yes
Zm00001d012295	Zm00001d045320	-	9:18913945-18922479	q1	q2	OK	57.0617	7.38416	-2.95002	-8.01748	5e-05	0.00382904	yes
Zm00001d012295	Zm00001d003118	-	2:32787349-32790222	q1	q2	OK	8.22988	1.18509	-2.79587	-4.29034	5e-05	0.00382904	yes
Zm00001d012295	Zm00001d002174	-	2:7239861-7249041	q1	q2	OK	3.11853	0.459724	-2.76202	-4.283	5e-05	0.00382904	yes
Zm00001d012295	Zm00001d008913	-	8:25127709-25175032	q1	q2	OK	5.27487	0.79864	-2.72352	-4.24638	5e-05	0.00382904	yes
Zm00001d012295	Zm00001d044318	-	3:225067704-225070108	q1	q2	OK	3.7248	0.585299	-2.66992	-3.79533	0.0001	0.00723138	yes
Zm00001d012295	Zm00001d023329	-	10:3504672-3508509	q1	q2	OK	1.30092	0.238088	-2.44997	-3.69532	5e-05	0.00382904	yes
Zm00001d012295	Zm00001d007156	-	2:223391990-223407118	q1	q2	OK	1.57182	0.336302	-2.22461	-3.31714	0.0002	0.0131165	yes
Zm00001d012295	Zm00001d023339	-	10:3664712-3669673	q1	q2	OK	1.56583	0.336513	-2.2182	-2.98957	0.0003	0.0184481	yes
Zm00001d012295	Zm00001d041663	-	3:132595158-132596215	q1	q2	OK	22.4029	5.05287	-2.14851	-5.07947	5e-05	0.00382904	yes
Zm00001d012295	Zm00001d026528	-	10:147615752-147620708	q1	q2	OK	24.3222	5.75474	-2.07945	-5.64012	5e-05	0.00382904	yes
Zm00001d012295	Zm00001d023531	-	10:8869526-8872560	q1	q2	OK	2.61535	0.747896	-1.8061	-3.15942	0.0001	0.00723138	yes
Zm00001d012295	Zm00001d031332	-	1:186376330-186380883	q1	q2	OK	25.1716	7.28349	-1.7891	-5.55926	5e-05	0.00382904	yes
Zm00001d012295	Zm00001d013845	-	5:22389217-22414978	q1	q2	OK	28.9997	8.43964	-1.78078	-3.89015	5e-05	0.00382904	yes
Zm00001d012295	Zm00001d020863	-	7:134962595-134965720	q1	q2	OK	3.91638	1.40452	-1.47944	-2.86782	0.0004	0.0234848	yes
Zm00001d012295	Zm00001d044815	-	9:3515908-3525496	q1	q2	OK	7.99579	3.21813	-1.31302	-2.96271	5e-05	0.00382904	yes
Zm00001d012295	Zm00001d009570	C3H-transcription factor 336	8:71232542-71233457	q1	q2	OK	16.3683	6.86121	-1.25437	-2.84517	0.00015	0.0101338	yes
Zm00001d012295	Zm00001d021529	-	7:155183893-155186161	q1	q2	OK	36.5951	16.0028	-1.19333	-3.55648	5e-05	0.00382904	yes
Zm00001d012295	Zm00001d011473	potassium channel5	8:151507870-151513696	q1	q2	OK	3.62627	1.76821	-1.0362	-2.40071	0.0009	0.0488835	yes
Zm00001d012295	Zm00001d009160	-	8:40165036-40166611	q1	q2	OK	8.47863	4.20806	-1.01068	-2.53088	0.00075	0.0415601	yes
Zm00001d012295	Zm00001d053633	rps8	4:237652429-237654962	q1	q2	OK	86.3363	44.2039	-0.965793	-3.50474	5e-05	0.00382904	yes
Zm00001d012295	Zm00001d042166	-	3:154391248-154402436	q1	q2	OK	26.0286	13.9862	-0.896095	-2.57298	0.00025	0.0157666	yes
Zm00001d012295	Zm00001d047204	-	9:121905286-121910624	q1	q2	OK	22.6904	12.5303	-0.856668	-2.93839	5e-05	0.00382904	yes
Zm00001d012295	Zm00001d042926	-	3:184171008-184171755	q1	q2	OK	82.5483	46.1201	-0.839842	-2.65948	0.00025	0.0157666	yes
Zm00001d012295	Zm00001d003148	-	2:33774187-33778057	q1	q2	OK	41.1944	23.4437	-0.813246	-2.7173	0.0001	0.00723138	yes
Zm00001d012295	Zm00001d029378	-	1:68244473-68250776	q1	q2	OK	31.9099	18.8817	-0.757018	-2.70422	0.00025	0.0157666	yes
Zm00001d012295	Zm00001d050484	-	4:92592460-92598606	q1	q2	OK	22.5824	13.7914	-0.711429	-2.43765	0.00065	0.0367623	yes
Zm00001d012295	Zm00001d004473	-	2:114085505-114089423	q1	q2	OK	87.9299	54.0138	-0.703025	-2.65478	5e-05	0.00382904	yes
Zm00001d012295	Zm00001d052389	-	4:188964864-188968597	q1	q2	OK	25.5156	15.801	-0.691365	-2.53881	0.00025	0.0157666	yes
Zm00001d012295	Zm00001d020941	tassel sheath4	7:137273599-137277139	q1	q2	OK	72.207	45.2955	-0.672772	-2.52501	0.0004	0.0234848	yes
Zm00001d012295	Zm00001d016588	-	5:168633140-168636493	q1	q2	OK	80.4269	124.303	0.628106	2.39285	0.00075	0.0415601	yes
Zm00001d012295	Zm00001d053036	-	4:210072744-210076531	q1	q2	OK	40.1212	63.2783	0.657345	2.42917	0.00035	0.0211536	yes
Zm00001d012295	Zm00001d017597	-	5:201217981-201223628	q1	q2	OK	17.8419	29.5001	0.725452	2.64684	5e-05	0.00382904	yes
Zm00001d012295	Zm00001d015497	-	5:93775603-93780255	q1	q2	OK	9.30058	15.4249	0.729864	2.48011	0.0005	0.0288747	yes
Zm00001d012295	Zm00001d024669	-	10:82923299-82925883	q1	q2	OK	17.7607	30.2603	0.768736	2.44335	0.0006	0.0341695	yes
Zm00001d012295	Zm00001d020614	ZIM-transcription factor 28	7:125133739-125135827	q1	q2	OK	22.4008	38.7797	0.791753	2.63158	0.0004	0.0234848	yes
Zm00001d012295	Zm00001d042541	lipoxygenase1	3:171421716-171425401	q1	q2	OK	181.371	317.893	0.809598	2.56239	0.00045	0.0262951	yes
Zm00001d012295	Zm00001d013003	NAC-transcription factor 60	5:2977574-2979101	q1	q2	OK	12.8892	22.7852	0.821932	2.5704	0.0001	0.00723138	yes
Zm00001d012295	Zm00001d040027	-	3:23377487-23378234	q1	q2	OK	175.802	321.515	0.87094	3.09496	5e-05	0.00382904	yes
Zm00001d012295	Zm00001d001076	-	7:2862307-2863146	q1	q2	OK	89.7595	166.637	0.892576	3.30303	5e-05	0.00382904	yes
Zm00001d012295	Zm00001d045390	-	9:20402632-20404124	q1	q2	OK	17.3924	32.4126	0.898098	2.62726	0.0002	0.0131165	yes
Zm00001d012295	Zm00001d002000	lipoxygenase6	2:4150292-4154404	q1	q2	OK	16.8387	32.5427	0.950552	3.25047	5e-05	0.00382904	yes
Zm00001d012295	Zm00001d048021	allene oxide synthase1	9:148185905-148187354	q1	q2	OK	44.8186	88.3719	0.979491	3.56524	5e-05	0.00382904	yes
Zm00001d012295	Zm00001d002006	plasma-membrane H+ATPase2	2:4277522-4284581	q1	q2	OK	4.00895	8.15505	1.02447	3.10481	5e-05	0.00382904	yes
Zm00001d012295	Zm00001d042114	-	3:151474797-151475769	q1	q2	OK	31.0749	63.3583	1.02778	3.03489	5e-05	0.00382904	yes
Zm00001d012295	Zm00001d018704	-	7:2767045-2847029	q1	q2	OK	27.5604	56.7981	1.04325	3.35018	5e-05	0.00382904	yes
Zm00001d012295	Zm00001d043509	-	3:202333698-202335784	q1	q2	OK	12.2665	25.9646	1.08183	2.98495	5e-05	0.00382904	yes
Zm00001d012295	Zm00001d023529	abscisic acid stress ripening1	10:8781221-8782218	q1	q2	OK	39.188	83.8229	1.09693	3.75136	5e-05	0.00382904	yes
Zm00001d012295	Zm00001d004413	-	2:110314498-110316622	q1	q2	OK	5.47327	11.8965	1.12006	2.83099	0.0002	0.0131165	yes
Zm00001d012295	Zm00001d021934	Homeobox-transcription factor 13	7:166183893-166185410	q1	q2	OK	9.74302	21.8946	1.16814	3.33871	5e-05	0.00382904	yes
Zm00001d012295	Zm00001d034501	-	1:294730025-294731510	q1	q2	OK	2.47698	5.785	1.22373	2.57682	0.0005	0.0288747	yes
Zm00001d012295	Zm00001d039052	-	6:169320792-169327039	q1	q2	OK	3.93889	9.21263	1.22582	3.21425	5e-05	0.00382904	yes
Zm00001d012295	Zm00001d028199	-	1:26001771-26009085	q1	q2	OK	4.581	10.7432	1.22969	3.13268	5e-05	0.00382904	yes
Zm00001d012295	Zm00001d023294	NAC-transcription factor 25	10:2262453-2264529	q1	q2	OK	13.8452	32.7278	1.24113	4.04904	5e-05	0.00382904	yes
Zm00001d012295	Zm00001d037689	hexokinase7	6:134063369-134066401	q1	q2	OK	3.425	8.11489	1.24447	3.05519	5e-05	0.00382904	yes
Zm00001d012295	Zm00001d032363	-	1:224032658-224035932	q1	q2	OK	6.7456	16.3231	1.27489	3.3475	5e-05	0.00382904	yes
Zm00001d012295	Zm00001d031222	-	1:182596025-182597609	q1	q2	OK	7.18199	17.8622	1.31446	3.61531	5e-05	0.00382904	yes
Zm00001d012295	Zm00001d033483	dehydrin13	1:263981641-263981944	q1	q2	OK	215.056	550.249	1.35537	4.34449	5e-05	0.00382904	yes
Zm00001d012295	Zm00001d002847	-	2:24476397-24480168	q1	q2	OK	3.26526	8.53534	1.38625	2.93281	0.00015	0.0101338	yes
Zm00001d012295	Zm00001d029359	benzoxazinone synthesis10	1:67311964-67314047	q1	q2	OK	2.2833	6.70747	1.55465	3.25007	5e-05	0.00382904	yes
Zm00001d012295	Zm00001d011208	-	8:142999024-143000704	q1	q2	OK	18.4633	57.9307	1.64967	5.37747	5e-05	0.00382904	yes
Zm00001d012295	Zm00001d044162	WRKY-transcription factor 64	3:220824498-220827409	q1	q2	OK	0.857822	2.8065	1.71002	2.69497	0.00085	0.0466818	yes
Zm00001d012295	Zm00001d029356	benzoxazinone synthesis11	1:67228812-67231314	q1	q2	OK	0.723509	2.42494	1.74487	2.64866	0.0007	0.0392302	yes
Zm00001d012295	Zm00001d047981	-	9:147117783-147120247	q1	q2	OK	0.955441	4.11248	2.10577	3.59854	5e-05	0.00382904	yes
Zm00001d012295	Zm00001d037886	40S ribosomal protein S21a	6:141049434-141052489	q1	q2	OK	2.51638	20.2688	3.00983	3.88855	5e-05	0.00382904	yes
Zm00001d012295	Zm00001d010588	pyruvate decarboxylase1	8:121126169-121128814	q1	q2	OK	1.28464	10.9413	3.09035	3.61654	5e-05	0.00382904	yes
Zm00001d012295	Zm00001d019078	-	7:15495961-15497950	q1	q2	OK	0.167077	1.54389	3.20799	3.50312	0.00035	0.0211536	yes
Zm00001d012295	Zm00001d049061	-	4:14493117-14493396	q1	q2	OK	0	1.04051	inf	#NAME?	0.00015	0.0101338	yes
Zm00001d012295	Zm00001d022023	clavata3/esr-related20	7:168226251-168226512	q1	q2	OK	0	1.17024	inf	#NAME?	0.00025	0.0157666	yes
Zm00001d012295	Zm00001d042150	-	3:153854391-153856678	q1	q2	OK	1.01464	0	#NAME?	#NAME?	5e-05	0.00382904	yes
Zm00001d012295	Zm00001d044978	-	9:9100280-9102917	q1	q2	OK	1.03384	0	#NAME?	#NAME?	5e-05	0.00382904	yes
Zm00001d012295	Zm00001d010510	-	8:118575433-118578714	q1	q2	OK	1.05241	0	#NAME?	#NAME?	5e-05	0.00382904	yes
Zm00001d012295	Zm00001d028233	-	1:27420467-27422652	q1	q2	OK	1.06885	0	#NAME?	#NAME?	5e-05	0.00382904	yes
Zm00001d012295	Zm00001d048477	-	9:156986134-156987627	q1	q2	OK	1.07044	0	#NAME?	#NAME?	5e-05	0.00382904	yes
Zm00001d012295	Zm00001d003332	-	2:40416854-40418197	q1	q2	OK	1.08906	0	#NAME?	#NAME?	5e-05	0.00382904	yes
Zm00001d012295	Zm00001d035316	-	6:20920293-20923478	q1	q2	OK	1.0904	0	#NAME?	#NAME?	5e-05	0.00382904	yes
Zm00001d012295	Zm00001d019745	-	7:55360896-55361925	q1	q2	OK	1.10003	0	#NAME?	#NAME?	0.00015	0.0101338	yes
Zm00001d012295	Zm00001d045626	-	9:29241537-29242209	q1	q2	OK	1.11059	0	#NAME?	#NAME?	5e-05	0.00382904	yes
Zm00001d012295	Zm00001d012637	-	8:177555543-177556016	q1	q2	OK	1.11717	0	#NAME?	#NAME?	0.00025	0.0157666	yes
Zm00001d012295	Zm00001d039839	-	3:16294583-16295278	q1	q2	OK	1.12307	0	#NAME?	#NAME?	5e-05	0.00382904	yes
Zm00001d012295	Zm00001d039744	-	3:13618237-13626803	q1	q2	OK	1.13524	0	#NAME?	#NAME?	5e-05	0.00382904	yes
Zm00001d012295	Zm00001d036799	-	6:101248217-101249481	q1	q2	OK	1.17693	0	#NAME?	#NAME?	5e-05	0.00382904	yes
Zm00001d012295	Zm00001d051310	-	4:152962063-152969869	q1	q2	OK	1.18069	0	#NAME?	#NAME?	5e-05	0.00382904	yes
Zm00001d012295	Zm00001d026071	-	10:137674146-137687265	q1	q2	OK	1.2041	0	#NAME?	#NAME?	5e-05	0.00382904	yes
Zm00001d012295	Zm00001d053364	-	4:227744478-227747775	q1	q2	OK	1.20455	0	#NAME?	#NAME?	5e-05	0.00382904	yes
Zm00001d012295	Zm00001d051709	-	4:167361870-167376294	q1	q2	OK	1.23841	0	#NAME?	#NAME?	5e-05	0.00382904	yes
Zm00001d012295	Zm00001d017506	-	5:197826687-197827496	q1	q2	OK	1.25069	0	#NAME?	#NAME?	5e-05	0.00382904	yes
Zm00001d012295	Zm00001d033867	-	1:276775753-276778383	q1	q2	OK	1.25482	0	#NAME?	#NAME?	5e-05	0.00382904	yes
Zm00001d012295	Zm00001d052569	-	4:193344760-193346362	q1	q2	OK	1.25826	0	#NAME?	#NAME?	5e-05	0.00382904	yes
Zm00001d012295	Zm00001d040149	-	3:29238402-29239929	q1	q2	OK	1.2585	0	#NAME?	#NAME?	5e-05	0.00382904	yes
Zm00001d012295	Zm00001d010393	-	8:112613881-112618778	q1	q2	OK	1.30264	0	#NAME?	#NAME?	5e-05	0.00382904	yes
Zm00001d012295	Zm00001d034326	-	1:289335286-289336551	q1	q2	OK	1.32751	0	#NAME?	#NAME?	5e-05	0.00382904	yes
Zm00001d012295	Zm00001d021734	-	7:161667643-161670560	q1	q2	OK	1.3298	0	#NAME?	#NAME?	5e-05	0.00382904	yes
Zm00001d012295	Zm00001d019389	-	7:31384531-31385238	q1	q2	OK	1.33413	0	#NAME?	#NAME?	5e-05	0.00382904	yes
Zm00001d012295	Zm00001d023595	-	10:11316714-11318198	q1	q2	OK	1.38197	0	#NAME?	#NAME?	5e-05	0.00382904	yes
Zm00001d012295	Zm00001d041390	-	3:115625161-115625956	q1	q2	OK	1.39761	0	#NAME?	#NAME?	5e-05	0.00382904	yes
Zm00001d012295	Zm00001d012308	-	8:172187448-172194743	q1	q2	OK	1.43781	0	#NAME?	#NAME?	5e-05	0.00382904	yes
Zm00001d012295	Zm00001d013913	-	5:24519439-24520129	q1	q2	OK	1.45744	0	#NAME?	#NAME?	5e-05	0.00382904	yes
Zm00001d012295	Zm00001d051252	-	4:150768525-150771360	q1	q2	OK	1.46423	0	#NAME?	#NAME?	5e-05	0.00382904	yes
Zm00001d012295	Zm00001d002863	-	2:24931752-24933140	q1	q2	OK	1.47417	0	#NAME?	#NAME?	5e-05	0.00382904	yes
Zm00001d012295	Zm00001d030334	-	1:122989077-122990057	q1	q2	OK	1.48127	0	#NAME?	#NAME?	5e-05	0.00382904	yes
Zm00001d012295	Zm00001d008083	-	8:118575433-118578714	q1	q2	OK	1.48431	0	#NAME?	#NAME?	0.00015	0.0101338	yes
Zm00001d012295	Zm00001d006514	-	2:210322022-210325758	q1	q2	OK	1.49001	0	#NAME?	#NAME?	5e-05	0.00382904	yes
Zm00001d012295	Zm00001d040457	-	3:44319660-44322528	q1	q2	OK	1.55522	0	#NAME?	#NAME?	5e-05	0.00382904	yes
Zm00001d012295	Zm00001d030875	-	1:164824063-164824672	q1	q2	OK	1.56473	0	#NAME?	#NAME?	5e-05	0.00382904	yes
Zm00001d012295	Zm00001d003689	-	2:54514568-54515201	q1	q2	OK	1.71582	0	#NAME?	#NAME?	5e-05	0.00382904	yes
Zm00001d012295	Zm00001d016235	-	5:151552378-151552993	q1	q2	OK	1.71788	0	#NAME?	#NAME?	5e-05	0.00382904	yes
Zm00001d012295	Zm00001d009609	-	8:72970678-72971308	q1	q2	OK	1.78706	0	#NAME?	#NAME?	5e-05	0.00382904	yes
Zm00001d012295	Zm00001d052567	-	4:193335814-193337264	q1	q2	OK	1.80301	0	#NAME?	#NAME?	5e-05	0.00382904	yes
Zm00001d012295	Zm00001d030724	-	1:155802409-155804958	q1	q2	OK	1.82115	0	#NAME?	#NAME?	5e-05	0.00382904	yes
Zm00001d012295	Zm00001d004096	-	2:82644738-82645431	q1	q2	OK	1.8294	0	#NAME?	#NAME?	0.0002	0.0131165	yes
Zm00001d012295	Zm00001d034024	-	1:281451346-281454024	q1	q2	OK	1.84274	0	#NAME?	#NAME?	5e-05	0.00382904	yes
Zm00001d012295	Zm00001d051745	-	4:168633105-168634270	q1	q2	OK	1.85164	0	#NAME?	#NAME?	5e-05	0.00382904	yes
Zm00001d012295	Zm00001d002458	-	2:13289458-13291427	q1	q2	OK	1.8825	0	#NAME?	#NAME?	5e-05	0.00382904	yes
Zm00001d012295	Zm00001d037070	-	6:111356539-111357835	q1	q2	OK	1.88463	0	#NAME?	#NAME?	5e-05	0.00382904	yes
Zm00001d012295	Zm00001d044714	-	3:235592641-235593194	q1	q2	OK	1.89498	0	#NAME?	#NAME?	5e-05	0.00382904	yes
Zm00001d012295	Zm00001d012775	-	8:180660840-180661204	q1	q2	OK	2.07241	0	#NAME?	#NAME?	5e-05	0.00382904	yes
Zm00001d012295	Zm00001d042655	-	3:175565690-175566561	q1	q2	OK	2.20332	0	#NAME?	#NAME?	5e-05	0.00382904	yes
Zm00001d012295	Zm00001d052727	-	4:199132014-199137288	q1	q2	OK	2.20359	0	#NAME?	#NAME?	5e-05	0.00382904	yes
Zm00001d012295	Zm00001d024053	-	10:40250481-40256679	q1	q2	OK	2.21322	0	#NAME?	#NAME?	5e-05	0.00382904	yes
Zm00001d012295	Zm00001d017389	-	5:194200725-194201613	q1	q2	OK	2.2317	0	#NAME?	#NAME?	5e-05	0.00382904	yes
Zm00001d012295	Zm00001d044977	-	9:9099089-9099512	q1	q2	OK	2.23584	0	#NAME?	#NAME?	5e-05	0.00382904	yes
Zm00001d012295	Zm00001d048123	MFP1 attachment factor1	9:150498052-150498481	q1	q2	OK	2.25615	0	#NAME?	#NAME?	5e-05	0.00382904	yes
Zm00001d012295	Zm00001d045526	-	9:25510868-25511216	q1	q2	OK	2.26458	0	#NAME?	#NAME?	5e-05	0.00382904	yes
Zm00001d012295	Zm00001d018955	-	7:10465891-10468151	q1	q2	OK	2.2794	0	#NAME?	#NAME?	5e-05	0.00382904	yes
Zm00001d012295	Zm00001d033400	-	1:261836341-261838185	q1	q2	OK	2.28169	0	#NAME?	#NAME?	5e-05	0.00382904	yes
Zm00001d012295	Zm00001d051519	-	4:161190799-161200989	q1	q2	OK	2.29121	0	#NAME?	#NAME?	5e-05	0.00382904	yes
Zm00001d012295	Zm00001d001762	-	5:222941788-222942023	q1	q2	OK	2.37148	0	#NAME?	#NAME?	5e-05	0.00382904	yes
Zm00001d012295	Zm00001d034095	-	1:283893648-283895468	q1	q2	OK	2.41118	0	#NAME?	#NAME?	5e-05	0.00382904	yes
Zm00001d012295	Zm00001d003146	-	2:33736755-33746475	q1	q2	OK	2.43281	0	#NAME?	#NAME?	5e-05	0.00382904	yes
Zm00001d012295	Zm00001d047285	-	9:125452130-125459084	q1	q2	OK	2.49448	0	#NAME?	#NAME?	5e-05	0.00382904	yes
Zm00001d012295	Zm00001d020534	-	7:121250329-121258808	q1	q2	OK	2.50101	0	#NAME?	#NAME?	5e-05	0.00382904	yes
Zm00001d012295	Zm00001d033644	-	1:269435779-269436917	q1	q2	OK	2.50714	0	#NAME?	#NAME?	5e-05	0.00382904	yes
Zm00001d012295	Zm00001d036773	-	6:100236032-100238454	q1	q2	OK	2.5497	0	#NAME?	#NAME?	5e-05	0.00382904	yes
Zm00001d012295	Zm00001d019333	-	7:28312562-28314635	q1	q2	OK	2.61186	0	#NAME?	#NAME?	5e-05	0.00382904	yes
Zm00001d012295	Zm00001d026408	-	10:145332302-145333518	q1	q2	OK	2.66601	0	#NAME?	#NAME?	5e-05	0.00382904	yes
Zm00001d012295	Zm00001d026420	-	10:145438359-145445521	q1	q2	OK	2.73861	0	#NAME?	#NAME?	5e-05	0.00382904	yes
Zm00001d012295	Zm00001d009145	-	8:39288231-39288716	q1	q2	OK	2.77294	0	#NAME?	#NAME?	5e-05	0.00382904	yes
Zm00001d012295	Zm00001d054051	-	4:245588905-245599941	q1	q2	OK	2.79483	0	#NAME?	#NAME?	5e-05	0.00382904	yes
Zm00001d012295	Zm00001d036913	-	6:106312471-106315497	q1	q2	OK	2.92232	0	#NAME?	#NAME?	5e-05	0.00382904	yes
Zm00001d012295	Zm00001d045962	-	9:50243770-50262642	q1	q2	OK	3.20251	0	#NAME?	#NAME?	5e-05	0.00382904	yes
Zm00001d012295	Zm00001d029693	-	1:82889294-82890302	q1	q2	OK	3.37511	0	#NAME?	#NAME?	5e-05	0.00382904	yes
Zm00001d012295	Zm00001d046172	-	9:68904913-68908783	q1	q2	OK	3.39025	0	#NAME?	#NAME?	5e-05	0.00382904	yes
Zm00001d012295	Zm00001d045963	-	9:50289694-50291497	q1	q2	OK	3.47353	0	#NAME?	#NAME?	5e-05	0.00382904	yes
Zm00001d012295	Zm00001d032052	-	1:210826978-210827707	q1	q2	OK	3.58038	0	#NAME?	#NAME?	5e-05	0.00382904	yes
Zm00001d012295	Zm00001d029893	-	1:92785997-92787072	q1	q2	OK	3.89137	0	#NAME?	#NAME?	5e-05	0.00382904	yes
Zm00001d012295	Zm00001d002839	-	2:24273994-24275036	q1	q2	OK	4.15786	0	#NAME?	#NAME?	5e-05	0.00382904	yes
Zm00001d012295	Zm00001d043341	-	3:197032556-197034669	q1	q2	OK	4.44382	0	#NAME?	#NAME?	5e-05	0.00382904	yes
Zm00001d012295	Zm00001d011909	-	8:164320542-164320833	q1	q2	OK	4.61839	0	#NAME?	#NAME?	5e-05	0.00382904	yes
Zm00001d012295	Zm00001d013111	-	5:4796151-4799203	q1	q2	OK	5.81248	0	#NAME?	#NAME?	5e-05	0.00382904	yes
Zm00001d012295	Zm00001d034097	-	1:283965373-283967072	q1	q2	OK	5.84886	0	#NAME?	#NAME?	5e-05	0.00382904	yes
Zm00001d012295	Zm00001d030936	-	1:168183025-168185314	q1	q2	OK	6.55406	0	#NAME?	#NAME?	5e-05	0.00382904	yes
Zm00001d012295	Zm00001d049413	-	4:29849047-29857160	q1	q2	OK	6.90585	0	#NAME?	#NAME?	5e-05	0.00382904	yes
Zm00001d012295	Zm00001d014401	-	5:44472454-44480342	q1	q2	OK	7.35846	0	#NAME?	#NAME?	5e-05	0.00382904	yes
Zm00001d012295	Zm00001d009803	-	8:82156140-82159658	q1	q2	OK	7.42173	0	#NAME?	#NAME?	5e-05	0.00382904	yes
Zm00001d012295	Zm00001d001703	-	5:189459701-189460050	q1	q2	OK	8.35661	0	#NAME?	#NAME?	5e-05	0.00382904	yes
Zm00001d012295	Zm00001d009144	-	8:39286123-39286991	q1	q2	OK	9.1681	0	#NAME?	#NAME?	5e-05	0.00382904	yes
Zm00001d012295	Zm00001d052648	MADS-transcription factor 52	4:195797118-195798103	q1	q2	OK	12.762	0	#NAME?	#NAME?	5e-05	0.00382904	yes
Zm00001d012295	Zm00001d038840	voltage-dependent anion channel protein2	6:165624431-165627829	q1	q2	OK	17.4564	0	#NAME?	#NAME?	5e-05	0.00382904	yes
Zm00001d012452	Zm00001d031951	-	1:207851299-207854723	q1	q2	OK	2.57488	0.211811	-3.60366	-3.46823	5e-05	0.00804564	yes
Zm00001d012452	Zm00001d037886	40S ribosomal protein S21a	6:141049434-141052489	q1	q2	OK	19.164	2.38927	-3.00376	-3.39932	0.0001	0.0145309	yes
Zm00001d012452	Zm00001d014613	-	5:55643858-55644731	q1	q2	OK	7.17477	2.10466	-1.76934	-2.82952	0.0002	0.02592	yes
Zm00001d012452	Zm00001d007865	-	2:241256309-241261093	q1	q2	OK	19.1315	35.521	0.892718	2.56314	0.00035	0.0417493	yes
Zm00001d012452	Zm00001d028400	-	1:33597141-33600523	q1	q2	OK	24.7472	46.0531	0.896031	2.47225	0.0004	0.0467824	yes
Zm00001d012452	Zm00001d038996	gibberellin 2-oxidase8	6:168446325-168448293	q1	q2	OK	51.2455	95.8505	0.903361	2.66261	0.0001	0.0145309	yes
Zm00001d012452	Zm00001d043195	-	3:191223560-191226510	q1	q2	OK	20.4756	39.1744	0.936005	2.58429	0.0004	0.0467824	yes
Zm00001d012452	Zm00001d003615	-	2:50414663-50419883	q1	q2	OK	5.72519	11.0355	0.946757	2.56725	0.0003	0.0368862	yes
Zm00001d012452	Zm00001d024587	nitrate transporter/peptide transporter family1	10:79465954-79472158	q1	q2	OK	8.86662	17.2133	0.957069	2.54497	0.00035	0.0417493	yes
Zm00001d012452	Zm00001d034368	chaperone DNA J homolog1	1:291055448-291058538	q1	q2	OK	40.1084	78.921	0.976505	2.93282	0.0001	0.0145309	yes
Zm00001d012452	Zm00001d029785	-	1:86770299-86776371	q1	q2	OK	7.58693	15.1317	0.995987	2.51375	0.00035	0.0417493	yes
Zm00001d012452	Zm00001d018868	-	7:7846620-7849128	q1	q2	OK	22.1706	44.5771	1.00765	2.76845	5e-05	0.00804564	yes
Zm00001d012452	Zm00001d027383	-	1:4110010-4114671	q1	q2	OK	31.4686	63.3085	1.00849	2.89103	5e-05	0.00804564	yes
Zm00001d012452	Zm00001d043193	-	3:191195627-191196614	q1	q2	OK	18.2219	37.3291	1.03463	2.59665	0.00015	0.0200916	yes
Zm00001d012452	Zm00001d054043	Binding protein homolog2	4:245469382-245473221	q1	q2	OK	30.0177	62.0419	1.04743	2.95882	0.0001	0.0145309	yes
Zm00001d012452	Zm00001d007274	-	2:226465983-226467105	q1	q2	OK	11.3987	24.3158	1.09303	2.685	0.00015	0.0200916	yes
Zm00001d012452	Zm00001d033707	-	1:271815373-271818063	q1	q2	OK	10.7286	23.0487	1.10323	2.63899	0.00035	0.0417493	yes
Zm00001d012452	Zm00001d008812	C3H-transcription factor 347	8:21359782-21360919	q1	q2	OK	10.2356	22.15	1.11371	2.59363	0.00025	0.0317143	yes
Zm00001d012452	Zm00001d024543	NAC-transcription factor 61	10:77529346-77533684	q1	q2	OK	31.448	68.4473	1.12203	3.16564	5e-05	0.00804564	yes
Zm00001d012452	Zm00001d047847	-	9:143195590-143199191	q1	q2	OK	18.6103	40.5907	1.12505	3.10065	5e-05	0.00804564	yes
Zm00001d012452	Zm00001d003015	-	2:29467930-29470598	q1	q2	OK	6.59169	14.4245	1.1298	2.8124	0.0001	0.0145309	yes
Zm00001d012452	Zm00001d012420	heat shock protein1	8:174179963-174183186	q1	q2	OK	20.4803	44.8877	1.13208	3.15424	5e-05	0.00804564	yes
Zm00001d012452	Zm00001d028992	-	1:53883357-53885907	q1	q2	OK	7.96076	17.5062	1.13689	2.81831	0.00015	0.0200916	yes
Zm00001d012452	Zm00001d026632	-	10:149192882-149193680	q1	q2	OK	23.1977	52.2564	1.17163	2.96636	5e-05	0.00804564	yes
Zm00001d012452	Zm00001d029806	-	1:87745830-87748178	q1	q2	OK	14.4415	32.5963	1.17449	2.98137	5e-05	0.00804564	yes
Zm00001d012452	Zm00001d045491	-	9:24412253-24419923	q1	q2	OK	2.56476	5.80385	1.17819	2.53417	0.0004	0.0467824	yes
Zm00001d012452	Zm00001d029853	-	1:90315516-90318180	q1	q2	OK	4.3609	9.96387	1.19208	2.53515	0.0003	0.0368862	yes
Zm00001d012452	Zm00001d020804	Homeobox-transcription factor 120	7:133411778-133413849	q1	q2	OK	34.13	78.0279	1.19295	3.35327	5e-05	0.00804564	yes
Zm00001d012452	Zm00001d017275	-	5:191467429-191471500	q1	q2	OK	10.5142	24.1204	1.19791	2.90976	5e-05	0.00804564	yes
Zm00001d012452	Zm00001d030264	-	1:117368824-117372541	q1	q2	OK	5.72473	13.3018	1.21634	2.691	0.00025	0.0317143	yes
Zm00001d012452	Zm00001d038806	heat-shock protein 101	6:164808308-164812048	q1	q2	OK	3.36089	7.80973	1.21643	2.8913	0.0001	0.0145309	yes
Zm00001d012452	Zm00001d042245	-	3:157384332-157385709	q1	q2	OK	9.01688	20.9972	1.2195	2.87454	0.0001	0.0145309	yes
Zm00001d012452	Zm00001d005208	NAC-transcription factor 5	2:163612208-163613834	q1	q2	OK	5.6617	13.251	1.22679	2.7604	0.0002	0.02592	yes
Zm00001d012452	Zm00001d011687	-	8:158767823-158774077	q1	q2	OK	17.3376	41.1411	1.24667	3.31454	5e-05	0.00804564	yes
Zm00001d012452	Zm00001d048165	-	9:151240880-151242302	q1	q2	OK	80.0823	190.038	1.24674	3.51825	5e-05	0.00804564	yes
Zm00001d012452	Zm00001d014993	Binding protein homolog1	5:71285639-71289674	q1	q2	OK	54.6589	130.726	1.25802	3.72375	5e-05	0.00804564	yes
Zm00001d012452	Zm00001d046823	GNAT-transcription factor 35	9:107325989-107327852	q1	q2	OK	6.79905	16.2837	1.26002	2.78906	5e-05	0.00804564	yes
Zm00001d012452	Zm00001d037693	-	6:134212971-134216929	q1	q2	OK	4.10659	9.84058	1.2608	2.83223	5e-05	0.00804564	yes
Zm00001d012452	Zm00001d034601	NAC-transcription factor 49	1:297601945-297603764	q1	q2	OK	9.13402	21.9587	1.26547	3.07099	5e-05	0.00804564	yes
Zm00001d012452	Zm00001d018342	trehalose-6-phosphate synthase11	5:218888424-218892344	q1	q2	OK	18.1374	43.64	1.26668	3.5134	5e-05	0.00804564	yes
Zm00001d012452	Zm00001d037052	-	6:110619968-110628366	q1	q2	OK	40.4553	97.3796	1.26729	3.53965	5e-05	0.00804564	yes
Zm00001d012452	Zm00001d028118	-	1:23362247-23363688	q1	q2	OK	5.26241	12.8259	1.28526	2.64148	0.00025	0.0317143	yes
Zm00001d012452	Zm00001d028557	-	1:39085727-39086204	q1	q2	OK	42.9093	104.904	1.28971	3.33012	5e-05	0.00804564	yes
Zm00001d012452	Zm00001d032155	-	1:214591040-214592387	q1	q2	OK	19.1628	46.9266	1.2921	3.40862	5e-05	0.00804564	yes
Zm00001d012452	Zm00001d021689	-	7:160134484-160142314	q1	q2	OK	10.8194	27.0228	1.32056	2.8429	5e-05	0.00804564	yes
Zm00001d012452	Zm00001d038905	-	6:166761638-166768315	q1	q2	OK	5.20511	13.0409	1.32504	3.40802	5e-05	0.00804564	yes
Zm00001d012452	Zm00001d047758	MAP kinase1	9:141026556-141029745	q1	q2	OK	4.55487	11.4585	1.33093	2.84275	0.00015	0.0200916	yes
Zm00001d012452	Zm00001d020639	-	7:125925840-125929813	q1	q2	OK	3.24702	8.19119	1.33496	3.10223	0.0001	0.0145309	yes
Zm00001d012452	Zm00001d021263	HSF-transcription factor 10	7:147163458-147165213	q1	q2	OK	11.0095	27.8067	1.33669	3.52476	5e-05	0.00804564	yes
Zm00001d012452	Zm00001d028093	-	1:22735265-22740921	q1	q2	OK	9.87736	24.9704	1.33802	3.71884	5e-05	0.00804564	yes
Zm00001d012452	Zm00001d051420	-	4:157872165-157873662	q1	q2	OK	405.896	1029.26	1.34242	3.04974	0.0002	0.02592	yes
Zm00001d012452	Zm00001d025345	-	10:114978141-114978459	q1	q2	OK	34.3257	87.1165	1.34365	2.89409	5e-05	0.00804564	yes
Zm00001d012452	Zm00001d010529	-	8:119419986-119423027	q1	q2	OK	5.47455	13.9088	1.34518	3.28022	5e-05	0.00804564	yes
Zm00001d012452	Zm00001d014258	alanine aminotransferase5	5:38466700-38476589	q1	q2	OK	31.6612	81.1408	1.35771	3.66706	5e-05	0.00804564	yes
Zm00001d012452	Zm00001d029577	-	1:77398643-77401233	q1	q2	OK	2.29473	5.89108	1.36021	2.86155	5e-05	0.00804564	yes
Zm00001d012452	Zm00001d031127	-	1:178717019-178719023	q1	q2	OK	6.28006	16.1623	1.36378	3.03196	5e-05	0.00804564	yes
Zm00001d012452	Zm00001d005459	cytidine deaminase2	2:174943008-174945711	q1	q2	OK	22.4474	58.3523	1.37824	3.33446	5e-05	0.00804564	yes
Zm00001d012452	Zm00001d048667	-	4:3003538-3015421	q1	q2	OK	2.26816	5.95877	1.39349	3.08606	5e-05	0.00804564	yes
Zm00001d012452	Zm00001d031555	-	1:194120553-194122562	q1	q2	OK	4.16119	11.2276	1.43198	3.01714	5e-05	0.00804564	yes
Zm00001d012452	Zm00001d024522	bHLH-transcription factor 116	10:75943679-75945921	q1	q2	OK	89.9671	247.869	1.46211	3.49276	5e-05	0.00804564	yes
Zm00001d012452	Zm00001d040697	-	3:58920201-58921386	q1	q2	OK	55.5874	153.156	1.46217	3.74043	5e-05	0.00804564	yes
Zm00001d012452	Zm00001d039394	gibberellin 2-oxidase13	3:3274306-3276532	q1	q2	OK	10.0444	27.7361	1.46537	3.55016	5e-05	0.00804564	yes
Zm00001d012452	Zm00001d020137	WRKY-transcription factor 79	7:95348910-95350784	q1	q2	OK	5.30101	14.6641	1.46795	3.23927	5e-05	0.00804564	yes
Zm00001d012452	Zm00001d045390	-	9:20402632-20404124	q1	q2	OK	9.72118	27.0864	1.47837	3.34938	5e-05	0.00804564	yes
Zm00001d012452	Zm00001d013003	NAC-transcription factor 60	5:2977574-2979101	q1	q2	OK	29.4341	83.9172	1.51148	4.24943	5e-05	0.00804564	yes
Zm00001d012452	Zm00001d022264	proteolipid membrane potential regulator5	7:173953536-173954457	q1	q2	OK	7.83547	22.8848	1.5463	3.24586	5e-05	0.00804564	yes
Zm00001d012452	Zm00001d053284	-	4:224035602-224051363	q1	q2	OK	3.0315	8.86231	1.54765	3.45861	5e-05	0.00804564	yes
Zm00001d012452	Zm00001d014317	-	5:40685898-40686909	q1	q2	OK	3.36967	9.85253	1.54789	2.66135	0.00025	0.0317143	yes
Zm00001d012452	Zm00001d021303	-	7:148332482-148336874	q1	q2	OK	1.94346	5.72978	1.55985	2.92466	5e-05	0.00804564	yes
Zm00001d012452	Zm00001d039771	-	3:14423055-14424523	q1	q2	OK	2.46438	7.32915	1.57242	2.88922	0.0002	0.02592	yes
Zm00001d012452	Zm00001d025343	-	10:114917650-114919660	q1	q2	OK	1.28192	3.81661	1.57399	2.58656	0.0004	0.0467824	yes
Zm00001d012452	Zm00001d006511	-	2:210204092-210207784	q1	q2	OK	8.77163	26.4313	1.59133	3.42838	5e-05	0.00804564	yes
Zm00001d012452	Zm00001d010171	-	8:102865066-102866878	q1	q2	OK	4.12047	12.4274	1.59264	3.07834	5e-05	0.00804564	yes
Zm00001d012452	Zm00001d022461	AP2-EREBP-transcription factor 200	7:178147094-178148306	q1	q2	OK	3.56128	10.8808	1.61132	3.07835	5e-05	0.00804564	yes
Zm00001d012452	Zm00001d038907	AP2-EREBP-transcription factor 162	6:166776864-166778085	q1	q2	OK	5.12476	15.9594	1.63885	3.38421	5e-05	0.00804564	yes
Zm00001d012452	Zm00001d031332	-	1:186376330-186380883	q1	q2	OK	7.26711	22.6836	1.64219	4.0335	5e-05	0.00804564	yes
Zm00001d012452	Zm00001d016242	-	5:152247088-152262996	q1	q2	OK	9.53762	29.838	1.64545	3.69703	5e-05	0.00804564	yes
Zm00001d012452	Zm00001d010912	-	8:133267005-133267993	q1	q2	OK	3.1004	9.78563	1.65821	2.91053	0.00015	0.0200916	yes
Zm00001d012452	Zm00001d002970	silkless ears1	2:28350906-28355040	q1	q2	OK	3.1749	10.1854	1.68172	3.43707	5e-05	0.00804564	yes
Zm00001d012452	Zm00001d022277	-	7:174294635-174296639	q1	q2	OK	1.9516	6.34353	1.70063	3.26979	5e-05	0.00804564	yes
Zm00001d012452	Zm00001d002159	-	2:6889075-6889357	q1	q2	OK	32.4126	107.043	1.72356	3.52191	5e-05	0.00804564	yes
Zm00001d012452	Zm00001d030163	-	1:109742558-109745194	q1	q2	OK	1.10462	3.67176	1.73292	2.91377	0.00015	0.0200916	yes
Zm00001d012452	Zm00001d052518	-	4:191958401-191959679	q1	q2	OK	18.9117	63.5385	1.74835	4.46469	5e-05	0.00804564	yes
Zm00001d012452	Zm00001d014386	-	5:44141572-44143424	q1	q2	OK	1.4118	4.77532	1.75806	3.11492	0.0001	0.0145309	yes
Zm00001d012452	Zm00001d026271	AP2-EREBP-transcription factor 205	10:142611392-142612061	q1	q2	OK	3.72362	12.6397	1.76318	2.92562	5e-05	0.00804564	yes
Zm00001d012452	Zm00001d014625	-	5:56330748-56332269	q1	q2	OK	8.92051	30.3686	1.76738	4.19902	5e-05	0.00804564	yes
Zm00001d012452	Zm00001d021938	-	7:166550590-166552978	q1	q2	OK	1.08487	3.70473	1.77184	3.10254	5e-05	0.00804564	yes
Zm00001d012452	Zm00001d012221	stearoyl-acyl-carrier-protein desaturase9	8:170366925-170368457	q1	q2	OK	4.28845	14.8999	1.79677	3.85086	5e-05	0.00804564	yes
Zm00001d012452	Zm00001d013109	-	5:4781511-4784720	q1	q2	OK	0.597	2.18034	1.86875	2.65007	0.0002	0.02592	yes
Zm00001d012452	Zm00001d048021	allene oxide synthase1	9:148185905-148187354	q1	q2	OK	46.6736	170.563	1.86962	4.64857	5e-05	0.00804564	yes
Zm00001d012452	Zm00001d012228	-	8:170458718-170462003	q1	q2	OK	14.229	53.3825	1.90753	4.29635	5e-05	0.00804564	yes
Zm00001d012452	Zm00001d021839	4343649	7:164317819-164319461	q1	q2	OK	13.9327	53.8511	1.9505	4.97572	5e-05	0.00804564	yes
Zm00001d012452	Zm00001d014063	-	5:31173094-31176859	q1	q2	OK	0.3434	1.34628	1.97102	3.0048	0.0003	0.0368862	yes
Zm00001d012452	Zm00001d031892	-	1:205442993-205443842	q1	q2	OK	2.89987	11.5785	1.99739	3.38965	5e-05	0.00804564	yes
Zm00001d012452	Zm00001d030086	-	1:104416568-104417982	q1	q2	OK	3.03826	12.2243	2.00844	3.82827	5e-05	0.00804564	yes
Zm00001d012452	Zm00001d039826	-	3:15959936-15961252	q1	q2	OK	2.80938	11.367	2.01652	3.88061	5e-05	0.00804564	yes
Zm00001d012452	Zm00001d025864	MYB-transcription factor 132	10:131914988-131917182	q1	q2	OK	1.15134	4.67979	2.02313	2.65798	0.00035	0.0417493	yes
Zm00001d012452	Zm00001d002704	-	2:19808073-19812687	q1	q2	OK	16.4663	67.135	2.02755	4.85244	5e-05	0.00804564	yes
Zm00001d012452	Zm00001d018799	-	7:5403981-5408414	q1	q2	OK	0.787782	3.2327	2.03687	2.86854	0.00015	0.0200916	yes
Zm00001d012452	Zm00001d052194	heat shock protein22	4:182772608-182773786	q1	q2	OK	1.59544	6.64465	2.05823	3.42314	5e-05	0.00804564	yes
Zm00001d012452	Zm00001d017762	abscisic acid 8'-hydroxylase1	5:206138067-206140902	q1	q2	OK	0.887621	3.75107	2.07929	3.56841	5e-05	0.00804564	yes
Zm00001d012452	Zm00001d033048	ZIM-transcription factor 21	1:248467941-248474649	q1	q2	OK	0.762821	3.26577	2.09801	4.10932	5e-05	0.00804564	yes
Zm00001d012452	Zm00001d035543	-	6:31734048-31736839	q1	q2	OK	30.4699	130.758	2.10144	5.42046	5e-05	0.00804564	yes
Zm00001d012452	Zm00001d045392	-	9:20480508-20481751	q1	q2	OK	6.14311	28.2305	2.20022	4.60215	5e-05	0.00804564	yes
Zm00001d012452	Zm00001d001862	-	2:2057091-2057988	q1	q2	OK	2.71029	12.5622	2.21257	3.72866	5e-05	0.00804564	yes
Zm00001d012452	Zm00001d032116	-	1:213635319-213644930	q1	q2	OK	2.33328	10.835	2.21527	4.83399	5e-05	0.00804564	yes
Zm00001d012452	Zm00001d044167	OVATE-transcription factor 19	3:220883426-220884707	q1	q2	OK	3.59713	17.0069	2.2412	4.46454	5e-05	0.00804564	yes
Zm00001d012452	Zm00001d002347	-	2:10657876-10658439	q1	q2	OK	3.64472	17.924	2.29801	3.78561	5e-05	0.00804564	yes
Zm00001d012452	Zm00001d032295	DRE-binding protein 1	1:220776885-220777674	q1	q2	OK	1.61008	7.94273	2.3025	3.45259	5e-05	0.00804564	yes
Zm00001d012452	Zm00001d015515	WRKY-transcription factor 48	5:95183889-95185688	q1	q2	OK	9.97765	49.8143	2.31979	5.4349	5e-05	0.00804564	yes
Zm00001d012452	Zm00001d012304	-	8:172140279-172142915	q1	q2	OK	1.99914	10.1233	2.34023	4.48453	5e-05	0.00804564	yes
Zm00001d012452	Zm00001d036726	WRKY-transcription factor 114	6:99175590-99177057	q1	q2	OK	0.854943	4.35657	2.34929	3.31804	5e-05	0.00804564	yes
Zm00001d012452	Zm00001d021688	-	7:160073984-160078648	q1	q2	OK	0.452008	2.31672	2.35767	3.51523	5e-05	0.00804564	yes
Zm00001d012452	Zm00001d039859	metallothionein3	3:16955373-16956401	q1	q2	OK	2.12812	11.2051	2.39651	4.13166	5e-05	0.00804564	yes
Zm00001d012452	Zm00001d016811	-	5:176930371-176936129	q1	q2	OK	0.58208	3.08116	2.40418	3.63449	5e-05	0.00804564	yes
Zm00001d012452	Zm00001d017547	-	5:199270954-199272496	q1	q2	OK	8.37529	45.7494	2.44954	5.7375	5e-05	0.00804564	yes
Zm00001d012452	Zm00001d034501	-	1:294730025-294731510	q1	q2	OK	1.67087	9.17378	2.45692	4.42212	5e-05	0.00804564	yes
Zm00001d012452	Zm00001d008911	-	8:25111305-25119589	q1	q2	OK	5.53035	31.1014	2.49153	3.85569	5e-05	0.00804564	yes
Zm00001d012452	Zm00001d025872	-	10:132198540-132199083	q1	q2	OK	1.84084	10.4003	2.49819	3.44512	0.0001	0.0145309	yes
Zm00001d012452	Zm00001d035542	-	6:31728236-31733132	q1	q2	OK	0.910441	5.16308	2.5036	3.56406	5e-05	0.00804564	yes
Zm00001d012452	Zm00001d044162	WRKY-transcription factor 64	3:220824498-220827409	q1	q2	OK	0.531935	3.05192	2.52039	3.3662	0.0001	0.0145309	yes
Zm00001d012452	Zm00001d043701	-	3:207872998-207876887	q1	q2	OK	1.71793	9.88863	2.5251	4.48019	5e-05	0.00804564	yes
Zm00001d012452	Zm00001d025141	bHLH-transcription factor 108	10:106318786-106321238	q1	q2	OK	5.56202	32.4413	2.54415	5.20572	5e-05	0.00804564	yes
Zm00001d012452	Zm00001d012527	NAC-transcription factor 23	8:176104081-176105842	q1	q2	OK	1.28247	7.76246	2.59759	4.41115	5e-05	0.00804564	yes
Zm00001d012452	Zm00001d042717	AP2-EREBP-transcription factor 174	3:178106746-178109443	q1	q2	OK	1.73609	10.5212	2.59939	4.16627	5e-05	0.00804564	yes
Zm00001d012452	Zm00001d025081	-	10:102855785-102857533	q1	q2	OK	0.642523	4.07396	2.66461	2.96819	0.00035	0.0417493	yes
Zm00001d012452	Zm00001d042922	-	3:184004258-184007974	q1	q2	OK	0.899624	5.84454	2.69969	4.47256	5e-05	0.00804564	yes
Zm00001d012452	Zm00001d037689	hexokinase7	6:134063369-134066401	q1	q2	OK	2.32847	15.2197	2.70849	5.21739	5e-05	0.00804564	yes
Zm00001d012452	Zm00001d004138	-	2:85736309-85737686	q1	q2	OK	8.08128	55.7872	2.78728	6.03972	5e-05	0.00804564	yes
Zm00001d012452	Zm00001d033633	-	1:269322705-269325729	q1	q2	OK	3.03694	21.1808	2.80206	5.41187	5e-05	0.00804564	yes
Zm00001d012452	Zm00001d024778	NaCl stress protein1	10:87401368-87401545	q1	q2	OK	62.752	437.883	2.80281	4.83273	5e-05	0.00804564	yes
Zm00001d012452	Zm00001d008573	-	8:13343615-13344233	q1	q2	OK	4.67696	33.6452	2.84676	5.15014	5e-05	0.00804564	yes
Zm00001d012452	Zm00001d002287	-	2:9614923-9621258	q1	q2	OK	0.747739	5.44764	2.86503	3.96431	5e-05	0.00804564	yes
Zm00001d012452	Zm00001d047993	-	9:147425380-147428673	q1	q2	OK	0.289682	2.22128	2.93885	3.89597	5e-05	0.00804564	yes
Zm00001d012452	Zm00001d047981	-	9:147117783-147120247	q1	q2	OK	0.448746	3.47563	2.9533	4.08305	5e-05	0.00804564	yes
Zm00001d012452	Zm00001d022416	-	7:177131071-177131503	q1	q2	OK	6.70459	54.1488	3.01371	4.04726	5e-05	0.00804564	yes
Zm00001d012452	Zm00001d010588	pyruvate decarboxylase1	8:121126169-121128814	q1	q2	OK	0.69489	5.79202	3.05921	4.31834	5e-05	0.00804564	yes
Zm00001d012452	Zm00001d045274	-	9:17733992-17738928	q1	q2	OK	0.42764	3.6028	3.07465	2.89312	0.00015	0.0200916	yes
Zm00001d012452	Zm00001d021775	-	7:162845890-162848484	q1	q2	OK	1.02463	8.63556	3.07519	5.44011	5e-05	0.00804564	yes
Zm00001d012452	Zm00001d028199	-	1:26001771-26009085	q1	q2	OK	1.36484	11.5378	3.07955	5.22606	5e-05	0.00804564	yes
Zm00001d012452	Zm00001d053195	AP2-EREBP-transcription factor 111	4:219203451-219206136	q1	q2	OK	0.38681	3.36894	3.1226	3.80552	0.0001	0.0145309	yes
Zm00001d012452	Zm00001d023664	-	10:14448533-14451513	q1	q2	OK	1.05079	9.3614	3.15526	4.9449	5e-05	0.00804564	yes
Zm00001d012452	Zm00001d025373	-	10:115983809-115986401	q1	q2	OK	0.222864	2.0147	3.17633	3.45549	0.00015	0.0200916	yes
Zm00001d012452	Zm00001d010385	-	8:112506766-112508303	q1	q2	OK	1.03963	9.66046	3.21602	5.27969	5e-05	0.00804564	yes
Zm00001d012452	Zm00001d049081	-	4:15350337-15355296	q1	q2	OK	0.766534	7.32812	3.25702	5.85564	5e-05	0.00804564	yes
Zm00001d012452	Zm00001d042887	-	3:183054258-183055710	q1	q2	OK	0.176632	1.86668	3.40165	3.61727	0.00015	0.0200916	yes
Zm00001d012452	Zm00001d029028	-	1:55246804-55247371	q1	q2	OK	2.16102	23.9189	3.46837	5.21395	5e-05	0.00804564	yes
Zm00001d012452	Zm00001d003185	-	2:34991164-34998444	q1	q2	OK	0.205443	2.28069	3.47266	4.32439	5e-05	0.00804564	yes
Zm00001d012452	Zm00001d042114	-	3:151474797-151475769	q1	q2	OK	8.38775	94.8549	3.49937	7.15112	5e-05	0.00804564	yes
Zm00001d012452	Zm00001d009700	-	8:76355206-76355707	q1	q2	OK	12.2179	141.433	3.53304	7.20632	5e-05	0.00804564	yes
Zm00001d012452	Zm00001d003035	-	2:30053281-30054643	q1	q2	OK	0.438827	5.09373	3.537	4.42561	5e-05	0.00804564	yes
Zm00001d012452	Zm00001d031213	-	1:182385064-182386594	q1	q2	OK	0.196447	2.30834	3.55465	3.92917	0.0001	0.0145309	yes
Zm00001d012452	Zm00001d026412	-	10:145387776-145388573	q1	q2	OK	0.449018	6.04064	3.74986	4.03143	5e-05	0.00804564	yes
Zm00001d012452	Zm00001d033483	dehydrin13	1:263981641-263981944	q1	q2	OK	88.6775	1245.2	3.81166	8.55511	5e-05	0.00804564	yes
Zm00001d012452	Zm00001d040461	-	3:44588750-44589664	q1	q2	OK	0.344957	5.11025	3.88891	4.05533	5e-05	0.00804564	yes
Zm00001d012452	Zm00001d007901	-	2:242052644-242054040	q1	q2	OK	10.3988	155.954	3.90663	8.77831	5e-05	0.00804564	yes
Zm00001d012452	Zm00001d038288	MYB-related-transcription factor 13	6:153438836-153439986	q1	q2	OK	0.301919	4.60596	3.93127	4.28444	0.0001	0.0145309	yes
Zm00001d012452	Zm00001d002847	-	2:24476397-24480168	q1	q2	OK	0.709146	11.3001	3.9941	5.6825	5e-05	0.00804564	yes
Zm00001d012452	Zm00001d053988	bZIP-transcription factor 84	4:244691516-244692145	q1	q2	OK	1.3167	22.4734	4.09322	5.68993	5e-05	0.00804564	yes
Zm00001d012452	Zm00001d020521	-	7:120459066-120461400	q1	q2	OK	0.221076	3.84575	4.12065	5.12435	5e-05	0.00804564	yes
Zm00001d012452	Zm00001d002564	-	2:15538201-15540469	q1	q2	OK	0.434228	7.73426	4.15474	5.3632	5e-05	0.00804564	yes
Zm00001d012452	Zm00001d028577	-	1:39677010-39677832	q1	q2	OK	0.240915	4.36578	4.17964	4.13312	0.0003	0.0368862	yes
Zm00001d012452	Zm00001d038181	-	6:150745126-150748423	q1	q2	OK	0.134722	2.76419	4.3588	5.02231	5e-05	0.00804564	yes
Zm00001d012452	Zm00001d028930	MYB-transcription factor 75	1:51839503-51841800	q1	q2	OK	0.480489	10.3232	4.42524	6.63966	5e-05	0.00804564	yes
Zm00001d012452	Zm00001d036234	-	6:78449586-78450909	q1	q2	OK	0.845886	19.3409	4.51505	6.47793	5e-05	0.00804564	yes
Zm00001d012452	Zm00001d028630	-	1:41454239-41456420	q1	q2	OK	0.0961373	2.46637	4.68115	4.21255	5e-05	0.00804564	yes
Zm00001d012452	Zm00001d033714	-	1:271994540-271996227	q1	q2	OK	0.105244	3.0069	4.83647	4.80498	0.00015	0.0200916	yes
Zm00001d012452	Zm00001d017152	endochitinase precursor4	5:187133408-187134532	q1	q2	OK	0.448213	12.9515	4.85279	6.30462	5e-05	0.00804564	yes
Zm00001d012452	Zm00001d025401	abscisic acid stress ripening5	10:117126776-117127673	q1	q2	OK	0.376025	13.4348	5.15901	5.85338	5e-05	0.00804564	yes
Zm00001d012452	Zm00001d021119	-	7:143115378-143119792	q1	q2	OK	0.0988817	3.78147	5.2571	5.10135	5e-05	0.00804564	yes
Zm00001d012452	Zm00001d031222	-	1:182596025-182597609	q1	q2	OK	1.60479	76.7584	5.57987	10.261	5e-05	0.00804564	yes
Zm00001d012452	Zm00001d032363	-	1:224032658-224035932	q1	q2	OK	0.341931	16.8291	5.62111	7.42737	5e-05	0.00804564	yes
Zm00001d012452	Zm00001d031794	-	1:202093617-202095506	q1	q2	OK	0.139508	8.63445	5.95169	6.19775	5e-05	0.00804564	yes
Zm00001d012452	Zm00001d037738	-	6:135959876-135960266	q1	q2	OK	0	1.01675	inf	#NAME?	0.0002	0.02592	yes
Zm00001d012452	Zm00001d034641	-	1:298696772-298697294	q1	q2	OK	0	1.06522	inf	#NAME?	5e-05	0.00804564	yes
Zm00001d012452	Zm00001d033049	ZIM-transcription factor 3	1:248522875-248523364	q1	q2	OK	0	1.08744	inf	#NAME?	5e-05	0.00804564	yes
Zm00001d012452	Zm00001d026134	-	10:139367585-139369541	q1	q2	OK	0	1.30652	inf	#NAME?	5e-05	0.00804564	yes
Zm00001d012452	Zm00001d041981	AP2-EREBP-transcription factor 141	3:146542858-146543596	q1	q2	OK	0	1.98245	inf	#NAME?	5e-05	0.00804564	yes
Zm00001d012452	Zm00001d043220	-	3:192351749-192352115	q1	q2	OK	0	2.12878	inf	#NAME?	5e-05	0.00804564	yes
Zm00001d012452	Zm00001d048307	-	9:154291033-154291288	q1	q2	OK	0	2.1882	inf	#NAME?	5e-05	0.00804564	yes
Zm00001d012452	Zm00001d044378	-	3:226469843-226470898	q1	q2	OK	0	5.23874	inf	#NAME?	5e-05	0.00804564	yes
Zm00001d025939	Zm00001d004689	herbicide safener binding protein1	2:131242392-131243911	q1	q2	OK	24.97	0.209061	-6.90012	-7.60606	5e-05	0.00493469	yes
Zm00001d025939	Zm00001d036060	-	6:69616776-69620875	q1	q2	OK	1.07543	0.0948868	-3.50257	-2.89193	0.0004	0.0287003	yes
Zm00001d025939	Zm00001d004509	-	2:115859004-115861839	q1	q2	OK	3.67927	0.814026	-2.17628	-4.02556	5e-05	0.00493469	yes
Zm00001d025939	Zm00001d003057	-	2:30670977-30671580	q1	q2	OK	6.14307	1.59133	-1.94873	-2.78575	0.00075	0.0492799	yes
Zm00001d025939	Zm00001d016160	potassium channel7	5:147708233-147712414	q1	q2	OK	1.65958	0.442685	-1.90647	-3.10325	0.0001	0.00905618	yes
Zm00001d025939	Zm00001d032696	-	1:234983257-234983899	q1	q2	OK	7.89926	2.3682	-1.73793	-2.94453	0.00045	0.0315391	yes
Zm00001d025939	Zm00001d044167	OVATE-transcription factor 19	3:220883426-220884707	q1	q2	OK	7.23841	2.2455	-1.68864	-3.78581	5e-05	0.00493469	yes
Zm00001d025939	Zm00001d053956	-	4:244186747-244189967	q1	q2	OK	2.34098	0.739987	-1.66154	-3.08834	5e-05	0.00493469	yes
Zm00001d025939	Zm00001d006587	-	2:211693319-211694733	q1	q2	OK	3.81107	1.24019	-1.61963	-2.90078	0.00025	0.0196266	yes
Zm00001d025939	Zm00001d014032	-	5:29707847-29708480	q1	q2	OK	10.0374	3.30975	-1.60059	-3.01308	0.0002	0.01612	yes
Zm00001d025939	Zm00001d010079	-	8:98615549-98617046	q1	q2	OK	4.43741	1.53948	-1.52727	-3.17155	0.0001	0.00905618	yes
Zm00001d025939	Zm00001d025873	pco090777	10:132238490-132239276	q1	q2	OK	13.786	5.13631	-1.4244	-3.21863	0.00015	0.0126818	yes
Zm00001d025939	Zm00001d046397	-	9:87184188-87186144	q1	q2	OK	6.00738	2.28276	-1.39596	-3.4582	5e-05	0.00493469	yes
Zm00001d025939	Zm00001d024927	-	10:95363429-95366568	q1	q2	OK	3.74574	1.51148	-1.30929	-3.034	0.00015	0.0126818	yes
Zm00001d025939	Zm00001d031222	-	1:182596025-182597609	q1	q2	OK	4.55851	1.92344	-1.24487	-2.70577	0.0003	0.0228833	yes
Zm00001d025939	Zm00001d039434	-	3:4140508-4150100	q1	q2	OK	36.5502	15.4456	-1.24269	-4.60816	5e-05	0.00493469	yes
Zm00001d025939	Zm00001d014826	4342109	5:64619631-64621266	q1	q2	OK	10.0441	4.29007	-1.22727	-3.34819	5e-05	0.00493469	yes
Zm00001d025939	Zm00001d004506	-	2:115648625-115650787	q1	q2	OK	8.12158	3.50011	-1.21436	-3.45675	5e-05	0.00493469	yes
Zm00001d025939	Zm00001d010380	-	8:112187738-112189008	q1	q2	OK	16.0849	6.97102	-1.20627	-3.74314	5e-05	0.00493469	yes
Zm00001d025939	Zm00001d017241	-	5:190060997-190063941	q1	q2	OK	7.1769	3.16408	-1.18157	-3.49758	5e-05	0.00493469	yes
Zm00001d025939	Zm00001d043706	bHLH-transcription factor 57	3:207941096-207942500	q1	q2	OK	24.7391	11.043	-1.16365	-4.06225	5e-05	0.00493469	yes
Zm00001d025939	Zm00001d029601	-	1:78654674-78656117	q1	q2	OK	37.4074	17.1364	-1.12626	-4.2748	5e-05	0.00493469	yes
Zm00001d025939	Zm00001d020852	-	7:134723868-134728829	q1	q2	OK	6.46515	2.98131	-1.11674	-3.29799	5e-05	0.00493469	yes
Zm00001d025939	Zm00001d024963	glutathione transferase22	10:96969511-96970459	q1	q2	OK	20.5	9.74516	-1.07287	-3.20454	5e-05	0.00493469	yes
Zm00001d025939	Zm00001d029270	HSF-transcription factor 19	1:64404102-64407052	q1	q2	OK	11.1293	5.33823	-1.05993	-3.12493	5e-05	0.00493469	yes
Zm00001d025939	Zm00001d007840	AP2-EREBP-transcription factor 41	2:240624533-240627667	q1	q2	OK	19.4296	9.41512	-1.0452	-3.9429	5e-05	0.00493469	yes
Zm00001d025939	Zm00001d015905	sugars will eventually be exported transporter4a	5:130027453-130030346	q1	q2	OK	10.1741	4.93785	-1.04294	-2.97455	5e-05	0.00493469	yes
Zm00001d025939	Zm00001d017275	-	5:191467429-191471500	q1	q2	OK	8.80121	4.32135	-1.02622	-3.31397	5e-05	0.00493469	yes
Zm00001d025939	Zm00001d021086	-	7:142451963-142454359	q1	q2	OK	33.986	16.8245	-1.01437	-3.74723	5e-05	0.00493469	yes
Zm00001d025939	Zm00001d020037	-	7:87653785-87655349	q1	q2	OK	21.1653	10.861	-0.962539	-3.40405	5e-05	0.00493469	yes
Zm00001d025939	Zm00001d033483	dehydrin13	1:263981641-263981944	q1	q2	OK	176.232	91.703	-0.942439	-3.15148	5e-05	0.00493469	yes
Zm00001d025939	Zm00001d052180	tunicate1	4:181857307-181864042	q1	q2	OK	40.3295	21.354	-0.917331	-3.65302	5e-05	0.00493469	yes
Zm00001d025939	Zm00001d031878	-	1:205166703-205167543	q1	q2	OK	85.0467	45.0826	-0.915683	-3.62911	5e-05	0.00493469	yes
Zm00001d025939	Zm00001d018142	MADS-transcription factor 73	5:215341245-215348037	q1	q2	OK	31.9766	16.9742	-0.913672	-3.12903	5e-05	0.00493469	yes
Zm00001d025939	Zm00001d003861	-	2:63431222-63436171	q1	q2	OK	3.12329	1.6607	-0.911274	-2.29385	0.00065	0.0435374	yes
Zm00001d025939	Zm00001d001820	protochlorophyllide reductase1	2:1439870-1441447	q1	q2	OK	12.6547	6.83225	-0.889245	-2.82164	0.00015	0.0126818	yes
Zm00001d025939	Zm00001d028311	-	1:30090856-30092572	q1	q2	OK	23.158	12.5816	-0.880198	-3.26677	5e-05	0.00493469	yes
Zm00001d025939	Zm00001d021703	oxygen evolving complex2	7:160760827-160761969	q1	q2	OK	32.0102	17.5728	-0.86519	-2.96302	5e-05	0.00493469	yes
Zm00001d025939	Zm00001d039052	-	6:169320792-169327039	q1	q2	OK	7.79339	4.27848	-0.865152	-2.59544	0.00035	0.0256455	yes
Zm00001d025939	Zm00001d031665	bHLH-transcription factor 173	1:198078398-198080869	q1	q2	OK	12.202	6.89894	-0.822669	-2.61893	0.0002	0.01612	yes
Zm00001d025939	Zm00001d046254	-	9:76891002-76909916	q1	q2	OK	12.6687	7.19649	-0.815898	-2.67524	0.0001	0.00905618	yes
Zm00001d025939	Zm00001d018260	growth-regulating factor9	5:217546953-217548912	q1	q2	OK	8.75261	5.00805	-0.805466	-2.44386	0.0007	0.0462459	yes
Zm00001d025939	Zm00001d038056	gpm109a	6:146555469-146556601	q1	q2	OK	43.2421	24.7495	-0.805038	-2.90035	5e-05	0.00493469	yes
Zm00001d025939	Zm00001d036880	EIN3-binding F-box protein1	6:105523232-105526361	q1	q2	OK	8.34673	4.79109	-0.800856	-2.6993	0.00015	0.0126818	yes
Zm00001d025939	Zm00001d012401	protein phosphatase homolog4	8:173733500-173735518	q1	q2	OK	11.8691	7.00841	-0.760056	-2.51913	0.00045	0.0315391	yes
Zm00001d025939	Zm00001d003016	phenylalanine ammonia lyase2	2:29538172-29541434	q1	q2	OK	81.3491	48.2492	-0.753621	-3.17203	5e-05	0.00493469	yes
Zm00001d025939	Zm00001d048178	-	9:151710828-151713323	q1	q2	OK	14.9834	9.03554	-0.729678	-2.69217	0.0002	0.01612	yes
Zm00001d025939	Zm00001d028367	-	1:32294524-32297240	q1	q2	OK	66.5831	40.4728	-0.718204	-2.91558	5e-05	0.00493469	yes
Zm00001d025939	Zm00001d019312	beta glucosidase aggregating factor1	7:27241847-27243532	q1	q2	OK	64.1751	39.5931	-0.696766	-2.84211	5e-05	0.00493469	yes
Zm00001d025939	Zm00001d026445	-	10:145970288-145976752	q1	q2	OK	21.9482	13.6976	-0.680174	-2.76434	5e-05	0.00493469	yes
Zm00001d025939	Zm00001d014128	-	5:33413408-33415521	q1	q2	OK	24.5275	15.3745	-0.673858	-2.56897	0.0003	0.0228833	yes
Zm00001d025939	Zm00001d021442	NLP-transcription factor 13	7:152335836-152341211	q1	q2	OK	13.1177	8.26512	-0.666404	-2.49616	0.00035	0.0256455	yes
Zm00001d025939	Zm00001d002654	naked endosperm1	2:18312494-18320006	q1	q2	OK	13.8528	8.73101	-0.665962	-2.46492	0.0006	0.0404123	yes
Zm00001d025939	Zm00001d047663	-	9:138531557-138535469	q1	q2	OK	18.5462	11.8061	-0.651592	-2.53359	0.00045	0.0315391	yes
Zm00001d025939	Zm00001d020881	WRKY-transcription factor 52	7:135317301-135321287	q1	q2	OK	14.4573	9.24999	-0.644276	-2.4078	0.0006	0.0404123	yes
Zm00001d025939	Zm00001d048004	AP2-EREBP-transcription factor 161	9:147698119-147702310	q1	q2	OK	23.63	15.1647	-0.639899	-2.55431	0.00025	0.0196266	yes
Zm00001d025939	Zm00001d032873	umc2181	1:241076120-241077989	q1	q2	OK	97.085	62.9809	-0.624334	-2.6335	0.0001	0.00905618	yes
Zm00001d025939	Zm00001d024000	-	10:35675291-35679293	q1	q2	OK	106.267	69.1106	-0.620709	-2.61347	0.00035	0.0256455	yes
Zm00001d025939	Zm00001d034919	-	1:305598349-305602628	q1	q2	OK	148.227	220.323	0.571805	2.35283	0.0007	0.0462459	yes
Zm00001d025939	Zm00001d022307	-	7:174845531-174847522	q1	q2	OK	209.366	315.765	0.592828	2.49071	0.00045	0.0315391	yes
Zm00001d025939	Zm00001d005813	ZIM-transcription factor 13	2:189505959-189508316	q1	q2	OK	66.8706	101.296	0.599136	2.4417	0.00035	0.0256455	yes
Zm00001d025939	Zm00001d051306	-	4:152560546-152566694	q1	q2	OK	149.328	226.525	0.601183	2.47984	0.0003	0.0228833	yes
Zm00001d025939	Zm00001d048165	-	9:151240880-151242302	q1	q2	OK	90.3559	137.497	0.605706	2.48142	0.00045	0.0315391	yes
Zm00001d025939	Zm00001d043911	-	3:213661973-213665430	q1	q2	OK	20.9031	31.8178	0.606117	2.35027	0.0004	0.0287003	yes
Zm00001d025939	Zm00001d039718	-	3:12973561-12977694	q1	q2	OK	86.9247	132.892	0.612413	2.61502	0.0002	0.01612	yes
Zm00001d025939	Zm00001d052389	-	4:188964864-188968597	q1	q2	OK	12.0719	18.4631	0.612991	2.36718	0.00075	0.0492799	yes
Zm00001d025939	Zm00001d015289	-	5:82829897-82835405	q1	q2	OK	24.7663	37.9164	0.614443	2.49489	0.00025	0.0196266	yes
Zm00001d025939	Zm00001d028093	-	1:22735265-22740921	q1	q2	OK	13.2363	20.3029	0.617184	2.51085	0.0005	0.0344444	yes
Zm00001d025939	Zm00001d003615	-	2:50414663-50419883	q1	q2	OK	8.88488	13.6431	0.618743	2.44205	0.0005	0.0344444	yes
Zm00001d025939	Zm00001d015520	4328515	5:95614608-95620842	q1	q2	OK	45.6419	70.2194	0.621511	2.63751	0.0002	0.01612	yes
Zm00001d025939	Zm00001d043314	-	3:196108163-196109882	q1	q2	OK	29.9385	46.3443	0.630392	2.42545	0.00045	0.0315391	yes
Zm00001d025939	Zm00001d014993	Binding protein homolog1	5:71285639-71289674	q1	q2	OK	134.68	208.616	0.631312	2.59052	0.00035	0.0256455	yes
Zm00001d025939	Zm00001d032606	-	1:231874064-231884831	q1	q2	OK	40.4108	62.612	0.631699	2.60662	0.0002	0.01612	yes
Zm00001d025939	Zm00001d045354	-	9:19436349-19439284	q1	q2	OK	12.7534	20.0264	0.651023	2.48776	0.00045	0.0315391	yes
Zm00001d025939	Zm00001d043195	-	3:191223560-191226510	q1	q2	OK	20.5494	32.5132	0.66193	2.60477	0.0002	0.01612	yes
Zm00001d025939	Zm00001d047402	umc95	9:128990268-128992830	q1	q2	OK	8.4703	13.4966	0.672116	2.32308	0.00065	0.0435374	yes
Zm00001d025939	Zm00001d014141	-	5:34046772-34051266	q1	q2	OK	20.2009	32.4029	0.681708	2.678	0.0002	0.01612	yes
Zm00001d025939	Zm00001d032334	-	1:222824113-222841357	q1	q2	OK	5.40536	8.69911	0.686478	2.58189	0.00035	0.0256455	yes
Zm00001d025939	Zm00001d018297	-	5:218088746-218093599	q1	q2	OK	53.5477	87.3905	0.706651	2.94293	0.0001	0.00905618	yes
Zm00001d025939	Zm00001d028992	-	1:53883357-53885907	q1	q2	OK	11.7202	19.171	0.709932	2.55745	0.0002	0.01612	yes
Zm00001d025939	Zm00001d039495	-	3:5849059-5850172	q1	q2	OK	15.8257	25.8877	0.709995	2.48872	0.0004	0.0287003	yes
Zm00001d025939	Zm00001d039301	-	3:1325145-1327618	q1	q2	OK	66.8865	109.635	0.712921	2.81131	0.0001	0.00905618	yes
Zm00001d025939	Zm00001d029853	-	1:90315516-90318180	q1	q2	OK	14.6111	24.1973	0.727783	2.79501	5e-05	0.00493469	yes
Zm00001d025939	Zm00001d047687	-	9:139353621-139355151	q1	q2	OK	13.9242	23.2161	0.73753	2.53662	0.0004	0.0287003	yes
Zm00001d025939	Zm00001d011889	hexokinase9	8:164038136-164044860	q1	q2	OK	9.65354	16.173	0.744457	2.74434	0.0001	0.00905618	yes
Zm00001d025939	Zm00001d031806	-	1:202360535-202360844	q1	q2	OK	106.793	178.981	0.744994	2.67766	0.0003	0.0228833	yes
Zm00001d025939	Zm00001d047187	-	9:121320711-121323261	q1	q2	OK	180.003	302.476	0.7488	3.17203	5e-05	0.00493469	yes
Zm00001d025939	Zm00001d051415	-	4:157604147-157608446	q1	q2	OK	10.3507	17.3991	0.749286	3.00892	5e-05	0.00493469	yes
Zm00001d025939	Zm00001d045391	-	9:20447063-20448408	q1	q2	OK	23.1161	40.4017	0.805515	3.04798	5e-05	0.00493469	yes
Zm00001d025939	Zm00001d015515	WRKY-transcription factor 48	5:95183889-95185688	q1	q2	OK	16.296	28.4909	0.805981	2.79785	5e-05	0.00493469	yes
Zm00001d025939	Zm00001d010798	-	8:128194127-128195278	q1	q2	OK	9.68311	16.9361	0.806559	2.542	0.0003	0.0228833	yes
Zm00001d025939	Zm00001d040318	NAC-transcription factor 66	3:37808011-37817360	q1	q2	OK	6.99753	12.3369	0.818067	2.76359	0.00015	0.0126818	yes
Zm00001d025939	Zm00001d036797	-	6:101216562-101220048	q1	q2	OK	18.3477	32.3806	0.819532	3.21408	5e-05	0.00493469	yes
Zm00001d025939	Zm00001d042926	-	3:184171008-184171755	q1	q2	OK	40.4025	72.5832	0.845193	2.87954	0.00015	0.0126818	yes
Zm00001d025939	Zm00001d037717	-	6:135053657-135064649	q1	q2	OK	13.0176	23.3907	0.845474	3.40114	5e-05	0.00493469	yes
Zm00001d025939	Zm00001d030133	-	1:108282882-108288994	q1	q2	OK	6.38555	11.5124	0.850301	3.1118	5e-05	0.00493469	yes
Zm00001d025939	Zm00001d020954	C3H-transcription factor 340	7:137626104-137626968	q1	q2	OK	83.1461	150.933	0.860185	3.58867	5e-05	0.00493469	yes
Zm00001d025939	Zm00001d033591	-	1:267999631-268004744	q1	q2	OK	33.081	60.359	0.867565	3.69582	5e-05	0.00493469	yes
Zm00001d025939	Zm00001d046937	bZIP-transcription factor 17	9:111794986-111797460	q1	q2	OK	13.3287	24.4149	0.873226	3.21545	5e-05	0.00493469	yes
Zm00001d025939	Zm00001d029806	-	1:87745830-87748178	q1	q2	OK	14.6855	26.9007	0.873254	3.0982	5e-05	0.00493469	yes
Zm00001d025939	Zm00001d039166	-	6:171614956-171617611	q1	q2	OK	35.2662	64.7356	0.876273	3.56478	5e-05	0.00493469	yes
Zm00001d025939	Zm00001d028555	-	1:38993550-38998358	q1	q2	OK	539.664	996.73	0.88514	3.22655	5e-05	0.00493469	yes
Zm00001d025939	Zm00001d048709	benzoxazinless1	4:3833329-3835353	q1	q2	OK	5.74547	10.6451	0.889691	2.55826	0.0005	0.0344444	yes
Zm00001d025939	Zm00001d031740	-	1:200312198-200315515	q1	q2	OK	42.2699	78.5437	0.893865	3.73447	5e-05	0.00493469	yes
Zm00001d025939	Zm00001d049643	-	4:38578938-38584438	q1	q2	OK	8.83604	16.4749	0.898797	2.54475	0.00035	0.0256455	yes
Zm00001d025939	Zm00001d040651	AP2-EREBP-transcription factor 193	3:56282554-56283711	q1	q2	OK	7.28271	13.6055	0.901644	2.51053	0.0006	0.0404123	yes
Zm00001d025939	Zm00001d052206	-	4:183208272-183209323	q1	q2	OK	8.15392	15.3127	0.909167	2.7247	0.0003	0.0228833	yes
Zm00001d025939	Zm00001d021263	HSF-transcription factor 10	7:147163458-147165213	q1	q2	OK	39.3508	73.9789	0.91072	3.79471	5e-05	0.00493469	yes
Zm00001d025939	Zm00001d012420	heat shock protein1	8:174179963-174183186	q1	q2	OK	296.51	558.201	0.912705	3.32214	5e-05	0.00493469	yes
Zm00001d025939	Zm00001d048082	Zea mays MADS8	9:149613001-149621302	q1	q2	OK	14.703	28.09	0.93395	2.96788	5e-05	0.00493469	yes
Zm00001d025939	Zm00001d047726	-	9:140012035-140016307	q1	q2	OK	4.37741	8.40189	0.940638	2.95213	0.00015	0.0126818	yes
Zm00001d025939	Zm00001d017539	-	5:199057190-199061399	q1	q2	OK	38.8941	74.9865	0.947078	3.966	5e-05	0.00493469	yes
Zm00001d025939	Zm00001d002160	-	2:6893693-6893936	q1	q2	OK	122.841	237.357	0.95027	3.216	5e-05	0.00493469	yes
Zm00001d025939	Zm00001d020976	-	7:138349669-138351460	q1	q2	OK	4.605	8.90077	0.95073	2.73069	0.0003	0.0228833	yes
Zm00001d025939	Zm00001d009027	-	8:30676240-30681712	q1	q2	OK	13.844	26.8033	0.953156	3.09376	5e-05	0.00493469	yes
Zm00001d025939	Zm00001d034368	chaperone DNA J homolog1	1:291055448-291058538	q1	q2	OK	221.819	431.511	0.960017	3.89214	5e-05	0.00493469	yes
Zm00001d025939	Zm00001d039259	-	3:697980-705353	q1	q2	OK	12.0972	23.5365	0.960232	3.42814	5e-05	0.00493469	yes
Zm00001d025939	Zm00001d018461	-	5:221213921-221215452	q1	q2	OK	31.3993	61.6049	0.972313	3.94225	5e-05	0.00493469	yes
Zm00001d025939	Zm00001d038642	-	6:161549379-161551931	q1	q2	OK	12.9104	25.3695	0.974568	3.55507	5e-05	0.00493469	yes
Zm00001d025939	Zm00001d023680	-	10:15095361-15098284	q1	q2	OK	5.17189	10.1684	0.975327	2.89447	0.00025	0.0196266	yes
Zm00001d025939	Zm00001d028557	-	1:39085727-39086204	q1	q2	OK	463.548	912.078	0.97644	4.03139	5e-05	0.00493469	yes
Zm00001d025939	Zm00001d009118	-	8:37520292-37521579	q1	q2	OK	26.2218	51.7059	0.979563	3.71265	5e-05	0.00493469	yes
Zm00001d025939	Zm00001d042922	-	3:184004258-184007974	q1	q2	OK	28.9027	57.3262	0.987992	3.74489	5e-05	0.00493469	yes
Zm00001d025939	Zm00001d018868	-	7:7846620-7849128	q1	q2	OK	25.1127	49.8179	0.988247	3.92921	5e-05	0.00493469	yes
Zm00001d025939	Zm00001d018298	-	5:218096888-218097874	q1	q2	OK	72.8344	145.983	1.00311	4.13976	5e-05	0.00493469	yes
Zm00001d025939	Zm00001d049630	-	4:38147589-38150947	q1	q2	OK	4.85592	9.74606	1.00507	2.98548	5e-05	0.00493469	yes
Zm00001d025939	Zm00001d017147	double B-box zinc finger protein6	5:187053601-187054914	q1	q2	OK	15.0177	30.2639	1.01093	3.54771	5e-05	0.00493469	yes
Zm00001d025939	Zm00001d013489	-	5:12657965-12661040	q1	q2	OK	6.60187	13.3586	1.01682	3.15284	0.0001	0.00905618	yes
Zm00001d025939	Zm00001d037148	-	6:113944913-113946584	q1	q2	OK	8.95183	18.3649	1.0367	3.00891	5e-05	0.00493469	yes
Zm00001d025939	Zm00001d020137	WRKY-transcription factor 79	7:95348910-95350784	q1	q2	OK	17.2391	35.4974	1.04203	3.92931	5e-05	0.00493469	yes
Zm00001d025939	Zm00001d040682	-	3:57962006-57963593	q1	q2	OK	3.49061	7.22302	1.04912	2.80064	0.0002	0.01612	yes
Zm00001d025939	Zm00001d050119	-	4:67238634-67241981	q1	q2	OK	14.9197	31.1372	1.06142	3.97369	5e-05	0.00493469	yes
Zm00001d025939	Zm00001d026012	-	10:135966635-135967690	q1	q2	OK	7.63993	15.9554	1.06241	2.96577	5e-05	0.00493469	yes
Zm00001d025939	Zm00001d024379	-	10:68164947-68165808	q1	q2	OK	6.9999	14.6475	1.06524	2.83678	0.0002	0.01612	yes
Zm00001d025939	Zm00001d018941	HSF-transcription factor 4	7:9991663-9995513	q1	q2	OK	10.0186	20.9824	1.0665	4.08973	5e-05	0.00493469	yes
Zm00001d025939	Zm00001d029390	-	1:68592324-68597747	q1	q2	OK	1.8211	3.82105	1.06915	2.64317	0.00035	0.0256455	yes
Zm00001d025939	Zm00001d039000	-	6:168516158-168518324	q1	q2	OK	36.2388	76.0734	1.06986	4.4322	5e-05	0.00493469	yes
Zm00001d025939	Zm00001d032030	-	1:209949066-209949613	q1	q2	OK	13.3856	28.7748	1.10413	3.03161	5e-05	0.00493469	yes
Zm00001d025939	Zm00001d033707	-	1:271815373-271818063	q1	q2	OK	65.7575	141.967	1.11033	4.62871	5e-05	0.00493469	yes
Zm00001d025939	Zm00001d044815	-	9:3515908-3525496	q1	q2	OK	3.03141	6.65745	1.13498	2.76761	0.0002	0.01612	yes
Zm00001d025939	Zm00001d027757	HSF-transcription factor 13	1:12714064-12716389	q1	q2	OK	5.78791	12.8442	1.15	3.63788	5e-05	0.00493469	yes
Zm00001d025939	Zm00001d037052	-	6:110619968-110628366	q1	q2	OK	200.437	444.997	1.15065	4.86517	5e-05	0.00493469	yes
Zm00001d025939	Zm00001d004138	-	2:85736309-85737686	q1	q2	OK	8.6553	19.2678	1.15453	3.10595	5e-05	0.00493469	yes
Zm00001d025939	Zm00001d042880	regulator of chromosome condensation1	3:182654841-182662875	q1	q2	OK	10.0561	22.8129	1.18178	4.27283	5e-05	0.00493469	yes
Zm00001d025939	Zm00001d014840	-	5:65058243-65059104	q1	q2	OK	5.53636	12.6299	1.18983	2.93175	0.00015	0.0126818	yes
Zm00001d025939	Zm00001d045392	-	9:20480508-20481751	q1	q2	OK	17.6408	40.3587	1.19397	4.2202	5e-05	0.00493469	yes
Zm00001d025939	Zm00001d031620	Zea mays MADS6	1:196372441-196380539	q1	q2	OK	2.68617	6.21306	1.20975	2.72221	0.00035	0.0256455	yes
Zm00001d025939	Zm00001d025901	-	10:133326340-133328048	q1	q2	OK	5.38452	12.5225	1.21763	2.86968	0.00015	0.0126818	yes
Zm00001d025939	Zm00001d046679	-	9:102103782-102108470	q1	q2	OK	3.76037	8.74557	1.21768	3.97331	5e-05	0.00493469	yes
Zm00001d025939	Zm00001d037724	gibberellin 2-oxidase6	6:135240117-135243717	q1	q2	OK	7.63421	17.9013	1.22952	2.99677	0.0001	0.00905618	yes
Zm00001d025939	Zm00001d022630	knotted1 induced1	7:181798164-181799397	q1	q2	OK	40.6471	97.4137	1.26097	4.66155	5e-05	0.00493469	yes
Zm00001d025939	Zm00001d006467	adenosine 5'-phosphosulfate reductase-like2	2:209132699-209135945	q1	q2	OK	19.7913	47.6136	1.26651	5.06053	5e-05	0.00493469	yes
Zm00001d025939	Zm00001d009556	-	8:70020674-70022622	q1	q2	OK	12.1787	29.4884	1.27579	4.70791	5e-05	0.00493469	yes
Zm00001d025939	Zm00001d006713	-	2:215022020-215022959	q1	q2	OK	3.43546	8.38258	1.28689	2.87675	0.00025	0.0196266	yes
Zm00001d025939	Zm00001d006016	-	2:195298612-195299098	q1	q2	OK	7.58478	18.8385	1.3125	2.777	0.0006	0.0404123	yes
Zm00001d025939	Zm00001d002159	-	2:6889075-6889357	q1	q2	OK	58.4262	145.844	1.31973	4.10989	5e-05	0.00493469	yes
Zm00001d025939	Zm00001d014863	MYB-related-transcription factor 96	5:66024694-66027984	q1	q2	OK	4.03681	10.0806	1.3203	4.25993	5e-05	0.00493469	yes
Zm00001d025939	Zm00001d028838	-	1:48287886-48288669	q1	q2	OK	2.95085	7.47802	1.34153	2.63084	0.0007	0.0462459	yes
Zm00001d025939	Zm00001d002158	-	2:6886752-6887019	q1	q2	OK	92.3836	237.849	1.36434	4.62322	5e-05	0.00493469	yes
Zm00001d025939	Zm00001d010529	-	8:119419986-119423027	q1	q2	OK	47.2262	122.557	1.3758	5.66169	5e-05	0.00493469	yes
Zm00001d025939	Zm00001d051139	-	4:145546077-145549609	q1	q2	OK	16.2448	42.2386	1.37858	5.0898	5e-05	0.00493469	yes
Zm00001d025939	Zm00001d021596	adenosine 5'-phosphosulfate reductase-like1	7:157694971-157698287	q1	q2	OK	26.2302	68.3272	1.38123	5.71491	5e-05	0.00493469	yes
Zm00001d025939	Zm00001d008573	-	8:13343615-13344233	q1	q2	OK	6.60057	17.2685	1.38748	3.25522	5e-05	0.00493469	yes
Zm00001d025939	Zm00001d020863	-	7:134962595-134965720	q1	q2	OK	1.25401	3.28178	1.38793	2.81836	0.0004	0.0287003	yes
Zm00001d025939	Zm00001d038806	heat-shock protein 101	6:164808308-164812048	q1	q2	OK	37.6183	99.0138	1.39619	5.74381	5e-05	0.00493469	yes
Zm00001d025939	Zm00001d036839	-	6:103351536-103352681	q1	q2	OK	25.2921	67.8148	1.42292	5.48044	5e-05	0.00493469	yes
Zm00001d025939	Zm00001d012221	stearoyl-acyl-carrier-protein desaturase9	8:170366925-170368457	q1	q2	OK	8.92964	24.0197	1.42754	4.93115	5e-05	0.00493469	yes
Zm00001d025939	Zm00001d020926	-	7:136725906-136726398	q1	q2	OK	4.6085	12.4756	1.43674	2.66029	0.0005	0.0344444	yes
Zm00001d025939	Zm00001d027996	-	1:19699531-19702323	q1	q2	OK	3.76182	10.3235	1.45642	4.07817	5e-05	0.00493469	yes
Zm00001d025939	Zm00001d007581	-	2:235123300-235124690	q1	q2	OK	1.53012	4.3784	1.51676	2.82439	0.0004	0.0287003	yes
Zm00001d025939	Zm00001d033539	-	1:266418560-266421819	q1	q2	OK	16.9742	48.78	1.52294	5.60182	5e-05	0.00493469	yes
Zm00001d025939	Zm00001d039826	-	3:15959936-15961252	q1	q2	OK	5.20791	15.0001	1.52619	4.35867	5e-05	0.00493469	yes
Zm00001d025939	Zm00001d025860	-	10:131691268-131694141	q1	q2	OK	1.13265	3.2728	1.53082	3.00622	0.0003	0.0228833	yes
Zm00001d025939	Zm00001d044300	-	3:224506618-224508325	q1	q2	OK	2.45256	7.29124	1.57188	3.91671	5e-05	0.00493469	yes
Zm00001d025939	Zm00001d039674	4327644	3:11575058-11577604	q1	q2	OK	1.83489	5.49071	1.5813	3.60676	5e-05	0.00493469	yes
Zm00001d025939	Zm00001d031127	-	1:178717019-178719023	q1	q2	OK	8.35694	25.77	1.62464	5.55177	5e-05	0.00493469	yes
Zm00001d025939	Zm00001d047847	-	9:143195590-143199191	q1	q2	OK	65.4641	202.114	1.62639	6.78079	5e-05	0.00493469	yes
Zm00001d025939	Zm00001d022451	-	7:177999484-178000798	q1	q2	OK	1.39178	4.30531	1.62919	2.955	0.00045	0.0315391	yes
Zm00001d025939	Zm00001d032923	HSF-transcription factor 24	1:243208028-243211663	q1	q2	OK	35.2363	110.884	1.65392	6.87853	5e-05	0.00493469	yes
Zm00001d025939	Zm00001d043386	-	3:198369838-198370639	q1	q2	OK	3.53579	11.362	1.68411	3.51194	0.0001	0.00905618	yes
Zm00001d025939	Zm00001d022435	-	7:177665962-177669422	q1	q2	OK	0.67046	2.16815	1.69324	2.92241	0.0005	0.0344444	yes
Zm00001d025939	Zm00001d028217	Zea mays MADS14	1:26873845-26883816	q1	q2	OK	3.75031	12.1385	1.69451	4.06239	5e-05	0.00493469	yes
Zm00001d025939	Zm00001d042799	-	3:180208275-180212748	q1	q2	OK	1.3655	4.42779	1.69716	2.81433	0.0006	0.0404123	yes
Zm00001d025939	Zm00001d009160	-	8:40165036-40166611	q1	q2	OK	8.68659	29.4485	1.76133	6.22171	5e-05	0.00493469	yes
Zm00001d025939	Zm00001d024778	NaCl stress protein1	10:87401368-87401545	q1	q2	OK	76.5245	260.218	1.76573	3.89117	5e-05	0.00493469	yes
Zm00001d025939	Zm00001d029028	-	1:55246804-55247371	q1	q2	OK	3.6756	12.6035	1.77777	3.33422	0.00015	0.0126818	yes
Zm00001d025939	Zm00001d021119	-	7:143115378-143119792	q1	q2	OK	0.458572	1.57627	1.78129	2.5074	0.0007	0.0462459	yes
Zm00001d025939	Zm00001d048444	-	9:156572545-156576575	q1	q2	OK	1.69223	5.85406	1.79051	3.58884	5e-05	0.00493469	yes
Zm00001d025939	Zm00001d022415	-	7:177131071-177131503	q1	q2	OK	9.83704	34.3953	1.80591	3.20756	5e-05	0.00493469	yes
Zm00001d025939	Zm00001d047841	-	9:143024245-143024842	q1	q2	OK	3.27655	11.51	1.81264	3.36444	5e-05	0.00493469	yes
Zm00001d025939	Zm00001d022461	AP2-EREBP-transcription factor 200	7:178147094-178148306	q1	q2	OK	5.00762	18.0923	1.85318	4.97239	5e-05	0.00493469	yes
Zm00001d025939	Zm00001d051691	-	4:166839699-166841181	q1	q2	OK	2.28625	8.29355	1.85901	4.37039	5e-05	0.00493469	yes
Zm00001d025939	Zm00001d032069	-	1:211229816-211232389	q1	q2	OK	1.3064	4.77042	1.86851	3.97713	5e-05	0.00493469	yes
Zm00001d025939	Zm00001d007901	-	2:242052644-242054040	q1	q2	OK	15.6339	58.2581	1.89779	6.57354	5e-05	0.00493469	yes
Zm00001d025939	Zm00001d045390	-	9:20402632-20404124	q1	q2	OK	11.0498	41.7337	1.91719	6.25927	5e-05	0.00493469	yes
Zm00001d025939	Zm00001d052194	heat shock protein22	4:182772608-182773786	q1	q2	OK	79.8845	314.951	1.97914	7.95888	5e-05	0.00493469	yes
Zm00001d025939	Zm00001d022416	-	7:177131071-177131503	q1	q2	OK	23.1543	91.5895	1.9839	4.64318	5e-05	0.00493469	yes
Zm00001d025939	Zm00001d038164	methyl binding domain	6:150068989-150075970	q1	q2	OK	1.66998	6.66465	1.9967	4.07355	5e-05	0.00493469	yes
Zm00001d025939	Zm00001d026094	HSF-transcription factor 20	10:138304689-138305939	q1	q2	OK	6.03519	25.0946	2.05591	6.2299	5e-05	0.00493469	yes
Zm00001d025939	Zm00001d039524	-	3:7085191-7086610	q1	q2	OK	2.87405	12.3741	2.10616	5.18587	5e-05	0.00493469	yes
Zm00001d025939	Zm00001d039859	metallothionein3	3:16955373-16956401	q1	q2	OK	2.68012	11.9046	2.15114	4.62011	5e-05	0.00493469	yes
Zm00001d025939	Zm00001d018973	Aux/IAA-transcription factor 32	7:11248577-11249882	q1	q2	OK	14.265	63.8348	2.16186	7.28136	5e-05	0.00493469	yes
Zm00001d025939	Zm00001d052738	HSF-transcription factor 7	4:199404177-199405434	q1	q2	OK	0.704251	3.26775	2.21414	3.37419	0.00015	0.0126818	yes
Zm00001d025939	Zm00001d008001	-	8:21268759-21273571	q1	q2	OK	0.647773	3.02836	2.22498	4.70108	5e-05	0.00493469	yes
Zm00001d025939	Zm00001d033489	-	1:264058392-264060481	q1	q2	OK	1.76659	8.28415	2.22938	5.06219	5e-05	0.00493469	yes
Zm00001d025939	Zm00001d032481	-	1:228120901-228121240	q1	q2	OK	5.07	26.0572	2.36163	3.87668	5e-05	0.00493469	yes
Zm00001d025939	Zm00001d047981	-	9:147117783-147120247	q1	q2	OK	0.74885	3.92639	2.39045	4.15155	5e-05	0.00493469	yes
Zm00001d025939	Zm00001d003784	-	2:59226303-59229740	q1	q2	OK	1.40775	7.79053	2.46833	5.2646	5e-05	0.00493469	yes
Zm00001d025939	Zm00001d033872	4333985	1:276987080-276989761	q1	q2	OK	0.427162	2.47575	2.53501	4.19041	5e-05	0.00493469	yes
Zm00001d025939	Zm00001d031736	HSF-transcription factor 8	1:200197811-200199489	q1	q2	OK	0.847367	4.9845	2.55639	4.60392	5e-05	0.00493469	yes
Zm00001d025939	Zm00001d049244	-	4:22587095-22588289	q1	q2	OK	1.76538	10.7793	2.61021	5.52773	5e-05	0.00493469	yes
Zm00001d025939	Zm00001d006256	-	2:202903834-202904632	q1	q2	OK	0.732101	4.55066	2.63596	3.4427	0.0003	0.0228833	yes
Zm00001d025939	Zm00001d025401	abscisic acid stress ripening5	10:117126776-117127673	q1	q2	OK	0.967278	6.44438	2.73604	3.69852	5e-05	0.00493469	yes
Zm00001d025939	Zm00001d024324	AP2-EREBP-transcription factor 54	10:64620724-64621285	q1	q2	OK	0.765818	5.31564	2.79517	3.27418	0.00055	0.0375678	yes
Zm00001d025939	Zm00001d027248	-	1:328328-332172	q1	q2	OK	0.472529	3.4128	2.85248	3.68809	0.00015	0.0126818	yes
Zm00001d025939	Zm00001d052245	-	4:184611230-184665800	q1	q2	OK	0.927672	6.90377	2.8957	4.05895	5e-05	0.00493469	yes
Zm00001d025939	Zm00001d028630	-	1:41454239-41456420	q1	q2	OK	2.35503	19.6296	3.05921	7.2756	5e-05	0.00493469	yes
Zm00001d025939	Zm00001d031332	-	1:186376330-186380883	q1	q2	OK	39.5624	337.301	3.09183	10.9615	5e-05	0.00493469	yes
Zm00001d025939	Zm00001d051008	-	4:136478808-136491478	q1	q2	OK	0.191149	1.72348	3.17255	3.01941	0.0002	0.01612	yes
Zm00001d025939	Zm00001d033714	-	1:271994540-271996227	q1	q2	OK	0.221352	2.33518	3.39912	3.70738	0.0005	0.0344444	yes
Zm00001d025939	Zm00001d051938	-	4:174854964-174856718	q1	q2	OK	0.386861	4.19136	3.43753	4.53275	5e-05	0.00493469	yes
Zm00001d025939	Zm00001d032120	-	1:213778925-213779774	q1	q2	OK	0.611306	6.66535	3.44671	4.33525	5e-05	0.00493469	yes
Zm00001d025939	Zm00001d031796	AP2-EREBP-transcription factor 172	1:202103549-202104359	q1	q2	OK	0.628852	6.98328	3.47311	4.29851	5e-05	0.00493469	yes
Zm00001d025939	Zm00001d033987	HSF-transcription factor 17	1:280368695-280370932	q1	q2	OK	0.500819	5.64213	3.49388	5.73147	5e-05	0.00493469	yes
Zm00001d025939	Zm00001d034421	-	1:292486759-292492680	q1	q2	OK	0.174207	2.09424	3.58755	3.68827	0.00025	0.0196266	yes
Zm00001d025939	Zm00001d009570	C3H-transcription factor 336	8:71232542-71233457	q1	q2	OK	0.879223	10.6051	3.59239	4.96046	5e-05	0.00493469	yes
Zm00001d025939	Zm00001d030915	-	1:167087180-167087501	q1	q2	OK	3.20099	39.6724	3.63154	4.94388	5e-05	0.00493469	yes
Zm00001d025939	Zm00001d036331	-	6:84657682-84665068	q1	q2	OK	0.131098	1.71525	3.7097	3.68099	0.00025	0.0196266	yes
Zm00001d025939	Zm00001d006094	Zea mays MADS27	2:197965589-197973716	q1	q2	OK	0.208612	2.79041	3.74158	3.30862	0.0001	0.00905618	yes
Zm00001d025939	ENSRNA049478167	SSU_rRNA_eukarya	6:13621311-13622420	q1	q2	OK	0.298116	4.32483	3.8587	4.16393	0.0001	0.00905618	yes
Zm00001d025939	Zm00001d003185	-	2:34991164-34998444	q1	q2	OK	0.220956	3.34339	3.91948	4.97214	5e-05	0.00493469	yes
Zm00001d025939	Zm00001d039944	-	3:20126202-20126790	q1	q2	OK	0.940048	14.2759	3.9247	4.95551	5e-05	0.00493469	yes
Zm00001d025939	Zm00001d048783	-	4:5479499-5501595	q1	q2	OK	0.147099	2.27137	3.9487	3.90697	5e-05	0.00493469	yes
Zm00001d025939	Zm00001d020272	trehalose-6-phosphate phosphatase8	7:103496048-103498536	q1	q2	OK	0.169361	2.8314	4.06334	4.92679	5e-05	0.00493469	yes
Zm00001d025939	Zm00001d007027	-	2:220378884-220379460	q1	q2	OK	0.886681	15.9977	4.17331	5.24701	5e-05	0.00493469	yes
Zm00001d025939	Zm00001d017614	bearded-ear1	5:201741195-201748623	q1	q2	OK	0.191338	3.79194	4.30874	3.74939	0.00035	0.0256455	yes
Zm00001d025939	Zm00001d027788	-	1:13475152-13483253	q1	q2	OK	0.0326764	1.28838	5.30116	2.35283	5e-05	0.00493469	yes
Zm00001d025939	Zm00001d051713	-	4:167822107-167832752	q1	q2	OK	0	1.07761	inf	#NAME?	5e-05	0.00493469	yes
Zm00001d025939	Zm00001d047865	-	9:143774252-143774659	q1	q2	OK	0	1.11186	inf	#NAME?	5e-05	0.00493469	yes
Zm00001d025939	Zm00001d044688	-	3:234974865-234975219	q1	q2	OK	0	1.17961	inf	#NAME?	5e-05	0.00493469	yes
Zm00001d025939	Zm00001d016194	-	5:149925866-149926358	q1	q2	OK	0	1.32101	inf	#NAME?	5e-05	0.00493469	yes
Zm00001d025939	Zm00001d006563	-	2:210989742-210992007	q1	q2	OK	0	1.33901	inf	#NAME?	5e-05	0.00493469	yes
Zm00001d025939	Zm00001d052619	-	4:195017887-195024192	q1	q2	OK	0	1.34209	inf	#NAME?	5e-05	0.00493469	yes
Zm00001d025939	Zm00001d001703	-	5:189459701-189460050	q1	q2	OK	0	1.34666	inf	#NAME?	5e-05	0.00493469	yes
Zm00001d025939	Zm00001d040223	-	3:32749013-32750911	q1	q2	OK	0	1.43787	inf	#NAME?	5e-05	0.00493469	yes
Zm00001d025939	Zm00001d032009	-	1:209332648-209333324	q1	q2	OK	0	1.58158	inf	#NAME?	5e-05	0.00493469	yes
Zm00001d025939	Zm00001d014494	-	5:50230171-50230468	q1	q2	OK	0	1.60856	inf	#NAME?	0.0001	0.00905618	yes
Zm00001d025939	Zm00001d005101	-	2:158207281-158209105	q1	q2	OK	0	1.65315	inf	#NAME?	5e-05	0.00493469	yes
Zm00001d025939	Zm00001d040600	-	3:52648634-52649438	q1	q2	OK	0	1.71743	inf	#NAME?	5e-05	0.00493469	yes
Zm00001d025939	Zm00001d004670	-	2:129056835-129058405	q1	q2	OK	0	1.79233	inf	#NAME?	5e-05	0.00493469	yes
Zm00001d025939	Zm00001d003768	-	2:58219345-58220064	q1	q2	OK	0	1.82541	inf	#NAME?	5e-05	0.00493469	yes
Zm00001d025939	Zm00001d040375	-	3:40750418-40751111	q1	q2	OK	0	1.99921	inf	#NAME?	5e-05	0.00493469	yes
Zm00001d025939	Zm00001d005529	-	2:177314310-177316238	q1	q2	OK	0	2.54174	inf	#NAME?	5e-05	0.00493469	yes
Zm00001d025939	Zm00001d019794	-	7:62171138-62171417	q1	q2	OK	0	3.08499	inf	#NAME?	5e-05	0.00493469	yes
Zm00001d025939	Zm00001d026399	-	10:145256835-145257953	q1	q2	OK	0	3.19725	inf	#NAME?	5e-05	0.00493469	yes
Zm00001d025939	Zm00001d029304	-	1:65503147-65504147	q1	q2	OK	0	3.2657	inf	#NAME?	5e-05	0.00493469	yes
Zm00001d025939	Zm00001d009803	-	8:82156140-82159658	q1	q2	OK	0	3.75026	inf	#NAME?	5e-05	0.00493469	yes
Zm00001d025939	Zm00001d046912	-	9:110202168-110204205	q1	q2	OK	0	5.01185	inf	#NAME?	5e-05	0.00493469	yes
Zm00001d025939	Zm00001d016401	-	5:161021738-161022522	q1	q2	OK	0	5.48551	inf	#NAME?	5e-05	0.00493469	yes
Zm00001d025939	Zm00001d038840	voltage-dependent anion channel protein2	6:165624431-165627829	q1	q2	OK	0	8.27525	inf	#NAME?	5e-05	0.00493469	yes
Zm00001d025939	Zm00001d013111	-	5:4796151-4799203	q1	q2	OK	0	22.2472	inf	#NAME?	5e-05	0.00493469	yes
