# Supplementary material for: QTG-Miner aids rapid dissection of the genetic base of tassel branch number in maize
Source: Nat Commun. 2023 Aug 26;14:5232. doi: 10.1038/s41467-023-41022-1 (PMC10460418; doi:10.1038/s41467-023-41022-1)
Supplement: Supplementary file 19 — Supplementary Data 16 [file 41467_2023_41022_MOESM19_ESM.xlsx]

## Sheet: Target genes
Supplementary Data 16. Potential target genes of ZmHD-ZIP120
Gene	Target gene	Annotation
Zm00001d020804	Zm00001d000256	Probable calcium-binding protein CML21
Zm00001d020804	Zm00001d000302	Probable protein phosphatase 2C 59
Zm00001d020804	Zm00001d000396	Protein kinase superfamily protein
Zm00001d020804	Zm00001d001818	Probable polyol transporter 4
Zm00001d020804	Zm00001d001819	N-acetylglucosaminylphosphatidylinositol de-N-acetylase family protein
Zm00001d020804	Zm00001d001827	Translation elongation factor EF1A/initiation factor IF2gamma family protein
Zm00001d020804	Zm00001d001870	Peroxisome biogenesis protein 22
Zm00001d020804	Zm00001d001898	-
Zm00001d020804	Zm00001d001984	Probable amino acid permease 7
Zm00001d020804	Zm00001d002163	Diacylglycerol kinase 5
Zm00001d020804	Zm00001d002261	Peroxisomal (S)-2-hydroxy-acid oxidase GLO1
Zm00001d020804	Zm00001d002357	Protein kinase superfamily protein
Zm00001d020804	Zm00001d002388	Mannosyl-oligosaccharide 12-alpha-mannosidase MNS1
Zm00001d020804	Zm00001d002477	-
Zm00001d020804	Zm00001d002549	-
Zm00001d020804	Zm00001d002573	-
Zm00001d020804	Zm00001d002598	Ubiquitin fusion degradation protein 1
Zm00001d020804	Zm00001d002654	nkd1;naked endosperm1
Zm00001d020804	Zm00001d002698	Subtilisin-like protease SBT1.9
Zm00001d020804	Zm00001d002729	Acyl-acyl carrier protein thioesterase ATL3 chloroplastic
Zm00001d020804	Zm00001d002730	Protein TRIGALACTOSYLDIACYLGLYCEROL 1 chloroplastic
Zm00001d020804	Zm00001d002790	GATA transcription factor 26
Zm00001d020804	Zm00001d002798	OJ000126_13.10 protein; protein
Zm00001d020804	Zm00001d002847	(+)-neomenthol dehydrogenase
Zm00001d020804	Zm00001d002864	Probable polyol transporter 4
Zm00001d020804	Zm00001d002896	tubtf4;TUB-transcription factor 4
Zm00001d020804	Zm00001d002899	Peroxidase 12
Zm00001d020804	Zm00001d002934	NAC domain-containing protein 30
Zm00001d020804	Zm00001d003072	Receptor-like serine/threonine-protein kinase ALE2
Zm00001d020804	Zm00001d003114	calcium-binding EF hand family protein
Zm00001d020804	Zm00001d003148	Enhancer of rudimentary homolog
Zm00001d020804	Zm00001d003190	Endochitinase A
Zm00001d020804	Zm00001d003245	Inactive LRR receptor-like serine/threonine-protein kinase BIR2
Zm00001d020804	Zm00001d003273	-
Zm00001d020804	Zm00001d003356	ATFP4
Zm00001d020804	Zm00001d003376	-
Zm00001d020804	Zm00001d003472	-
Zm00001d020804	Zm00001d003477	cry2;cryptochrome2:
Zm00001d020804	Zm00001d003632	rcc2;regulator of chromosome condensation2:
Zm00001d020804	Zm00001d003655	DExH-box ATP-dependent RNA helicase DExH7 chloroplastic
Zm00001d020804	Zm00001d003658	Phosphoribosylglycinamide formyltransferase chloroplastic
Zm00001d020804	Zm00001d003745	E3 ubiquitin-protein ligase PUB23
Zm00001d020804	Zm00001d003840	-
Zm00001d020804	Zm00001d003930	Beta-13-N-Acetylglucosaminyltransferase family protein
Zm00001d020804	Zm00001d003958	Calmodulin-binding transcription activator 4
Zm00001d020804	Zm00001d004022	RPM1-interacting protein 4
Zm00001d020804	Zm00001d004055	Protein DETOXIFICATION 16
Zm00001d020804	Zm00001d004095	basic helix-loop-helix (bHLH) DNA-binding superfamily protein
Zm00001d020804	Zm00001d004250	-
Zm00001d020804	Zm00001d004413	Cysteine synthase
Zm00001d020804	Zm00001d004469	-
Zm00001d020804	Zm00001d004702	Signal peptide peptidase-like 3
Zm00001d020804	Zm00001d005082	Protein NUCLEAR FUSION DEFECTIVE 4
Zm00001d020804	Zm00001d005108	SNF1-related protein kinase catalytic alpha subunit KIN10
Zm00001d020804	Zm00001d005169	Protein with potential galactosyl transferase activity
Zm00001d020804	Zm00001d005392	Lecithin-cholesterol acyltransferase-like 1
Zm00001d020804	Zm00001d005442	Ankyrin repeat family protein
Zm00001d020804	Zm00001d005687	trps5;trehalose-6-phosphate synthase5:
Zm00001d020804	Zm00001d005858	Transmembrane protein 50A
Zm00001d020804	Zm00001d005934	Purine permease 3
Zm00001d020804	Zm00001d005997	WPP domain-interacting protein 2
Zm00001d020804	Zm00001d006094	zmm27;Zea mays MADS27: AGL2 MADS box family
Zm00001d020804	Zm00001d006096	-
Zm00001d020804	Zm00001d006112	Arabinogalactan protein
Zm00001d020804	Zm00001d006199	Cytochrome P450 71A26
Zm00001d020804	Zm00001d006226	Protein binding protein
Zm00001d020804	Zm00001d006335	Protein STRUBBELIG-RECEPTOR FAMILY 4
Zm00001d020804	Zm00001d006354	F22G5.33
Zm00001d020804	Zm00001d006389	small G protein family protein / RhoGAP family protein
Zm00001d020804	Zm00001d006422	Peptide-N(4)-(N-acetyl-beta-glucosaminyl)asparagine amidase
Zm00001d020804	Zm00001d006493	Protein DETOXIFICATION 40
Zm00001d020804	Zm00001d006495	-
Zm00001d020804	Zm00001d006524	Harpin-induced protein
Zm00001d020804	Zm00001d006578	Transcription factor bHLH130
Zm00001d020804	Zm00001d006595	Sphingosine kinase 1
Zm00001d020804	Zm00001d006597	B3 domain-containing transcription factor VAL3
Zm00001d020804	Zm00001d006604	Nucleic acid-binding OB-fold-like protein
Zm00001d020804	Zm00001d006620	Protein TIC 20-IV chloroplastic
Zm00001d020804	Zm00001d006624	-
Zm00001d020804	Zm00001d006629	Mitochondrial transcription termination factor family protein
Zm00001d020804	Zm00001d006638	Amine oxidase
Zm00001d020804	Zm00001d006676	5-formyltetrahydrofolate cyclo-ligase mitochondrial
Zm00001d020804	Zm00001d006699	Ribosome associated membrane protein RAMP4
Zm00001d020804	Zm00001d006701	-
Zm00001d020804	Zm00001d006762	-
Zm00001d020804	Zm00001d007034	Synaptotagmin-5
Zm00001d020804	Zm00001d007044	Cytochrome P450 CYP727A4
Zm00001d020804	Zm00001d007068	mab16;math-btb16:
Zm00001d020804	Zm00001d007180	Cytochrome P450 714A1
Zm00001d020804	Zm00001d007191	myb domain protein 112
Zm00001d020804	Zm00001d007327	Plant-specific domain TIGR01627 family protein
Zm00001d020804	Zm00001d007379	CASP-like protein 1U2
Zm00001d020804	Zm00001d007446	14-3-3-like protein
Zm00001d020804	Zm00001d007600	Thioredoxin domain-containing protein PLP3B
Zm00001d020804	Zm00001d007650	Armadillo/beta-catenin-like repeat family protein
Zm00001d020804	Zm00001d007675	Nodulin homeobox
Zm00001d020804	Zm00001d007763	ras8B1;ras related protein8B1:
Zm00001d020804	Zm00001d007902	Syntaxin 132
Zm00001d020804	Zm00001d007971	OSJNBb0004G23.8 protein; OSJNBb0085F13.3 protein
Zm00001d020804	Zm00001d007977	-
Zm00001d020804	Zm00001d008189	Retrotransposon protein SINE subclass%3B
Zm00001d020804	Zm00001d008208	Os05g0140333 protein
Zm00001d020804	Zm00001d008323	Zinc finger CCCH domain-containing protein 58
Zm00001d020804	Zm00001d008333	Syntaxin-22
Zm00001d020804	Zm00001d008399	Putative NAC domain transcription factor superfamily protein
Zm00001d020804	Zm00001d008465	PR5-like receptor kinase
Zm00001d020804	Zm00001d008502	SLL2
Zm00001d020804	Zm00001d008511	ARM repeat superfamily protein
Zm00001d020804	Zm00001d008546	Putative AP2/EREBP transcription factor superfamily protein isoform 1%3B
Zm00001d020804	Zm00001d008617	Transcription elongation factor (TFIIS) family protein
Zm00001d020804	Zm00001d008674	Cycloartenol synthase
Zm00001d020804	Zm00001d008691	Autophagy-related protein 18c
Zm00001d020804	Zm00001d008734	Putative bZIP transcription factor superfamily protein
Zm00001d020804	Zm00001d008805	-
Zm00001d020804	Zm00001d008812	C3H47 C3H type transcription factor
Zm00001d020804	Zm00001d008825	-
Zm00001d020804	Zm00001d008846	Glutaminyl-tRNA synthetase
Zm00001d020804	Zm00001d008892	Carnitine racemase like protein
Zm00001d020804	Zm00001d008907	Polyadenylate-binding protein-interacting protein 9
Zm00001d020804	Zm00001d008954	Ectonucleotide pyrophosphatase/phosphodiesterase family member 3
Zm00001d020804	Zm00001d009404	aspartate-glutamate racemase family
Zm00001d020804	Zm00001d009446	-
Zm00001d020804	Zm00001d009513	Probable ubiquitin-conjugating enzyme E2 25
Zm00001d020804	Zm00001d009552	Ubiquitin-conjugating enzyme E2 36
Zm00001d020804	Zm00001d009570	Splicing factor U2af subunit isoform 1%3B
Zm00001d020804	Zm00001d009708	Putative calcium-dependent protein kinase family protein
Zm00001d020804	Zm00001d009773	CCT motif family protein
Zm00001d020804	Zm00001d009797	Lactoylglutathione lyase / glyoxalase I family protein
Zm00001d020804	Zm00001d009849	NifU-like protein 4 mitochondrial
Zm00001d020804	Zm00001d010067	Pleckstrin homology domain-containing protein 1
Zm00001d020804	Zm00001d010082	Coronatine-insensitive protein 1
Zm00001d020804	Zm00001d010128	arpp2b;acidic ribosomal protein P2b (rpp2b):
Zm00001d020804	Zm00001d010131	Zinc finger protein WIP6
Zm00001d020804	Zm00001d010266	Putative disease resistance RPP13-like protein 1
Zm00001d020804	Zm00001d010305	transducin family protein / WD-40 repeat family protein
Zm00001d020804	Zm00001d010309	Squamosa promoter-binding protein-like (SBP domain) transcription factor family protein
Zm00001d020804	Zm00001d010368	der1;derlin1: endoplasmic reticulum-associated degradation protein
Zm00001d020804	Zm00001d010390	-
Zm00001d020804	Zm00001d010399	Putative WRKY DNA-binding domain superfamily protein isoform 1%3B
Zm00001d020804	Zm00001d010447	Leucine-rich repeat (LRR) family protein
Zm00001d020804	Zm00001d010507	Protein LIGHT-DEPENDENT SHORT HYPOCOTYLS 5
Zm00001d020804	Zm00001d010616	Putative WRKY DNA-binding domain superfamily protein
Zm00001d020804	Zm00001d010632	-
Zm00001d020804	Zm00001d010658	Transcription factor TGA6
Zm00001d020804	Zm00001d010662	SNF1-related protein kinase regulatory subunit beta-1
Zm00001d020804	Zm00001d010730	Transcription factor TCP5
Zm00001d020804	Zm00001d010852	Translocase of chloroplast 159 chloroplastic
Zm00001d020804	Zm00001d010982	Tetraspanin-3
Zm00001d020804	Zm00001d011051	ACT domain-containing protein ACR9
Zm00001d020804	Zm00001d011080	Protease inhibitor%3B Proteinase inhibitor
Zm00001d020804	Zm00001d011164	-
Zm00001d020804	Zm00001d011282	Serine/threonine protein phosphatase 2A 55 kDa regulatory subunit B beta isoform
Zm00001d020804	Zm00001d011288	Protein kinase protein with adenine nucleotide alpha hydrolases-like domain
Zm00001d020804	Zm00001d011321	V-type proton ATPase subunit c''2
Zm00001d020804	Zm00001d011463	Plant-specific domain TIGR01570 family protein
Zm00001d020804	Zm00001d011510	Phosphoglycerate mutase family protein
Zm00001d020804	Zm00001d011550	Putative S-locus-like receptor protein kinase family protein
Zm00001d020804	Zm00001d011580	Protein MALE DISCOVERER 2
Zm00001d020804	Zm00001d011581	Peroxiredoxin-2B
Zm00001d020804	Zm00001d011623	Retrovirus-related Pol polyprotein LINE-1
Zm00001d020804	Zm00001d011625	Putative WAK receptor-like protein kinase family protein
Zm00001d020804	Zm00001d011634	Serine/threonine-protein phosphatase
Zm00001d020804	Zm00001d011636	Protein binding protein%3B Putative RING zinc finger domain superfamily protein
Zm00001d020804	Zm00001d011720	vde3;violaxanthin de-epoxidase3
Zm00001d020804	Zm00001d011821	Copine (Calcium-dependent phospholipid-binding protein) family
Zm00001d020804	Zm00001d011825	Probable gamma-secretase subunit PEN-2
Zm00001d020804	Zm00001d011843	Protein SHI RELATED SEQUENCE 6
Zm00001d020804	Zm00001d011902	-
Zm00001d020804	Zm00001d011924	Protein LURP-one-related 2
Zm00001d020804	Zm00001d011925	Protein LURP-one-related 2
Zm00001d020804	Zm00001d011984	Beclin-1-like protein
Zm00001d020804	Zm00001d012030	E2 protein isoform 5
Zm00001d020804	Zm00001d012098	RNA-binding (RRM/RBD/RNP motifs) family protein
Zm00001d020804	Zm00001d012144	4-coumarate--CoA ligase-like 9
Zm00001d020804	Zm00001d012203	Electron transporter
Zm00001d020804	Zm00001d012244	Ubiquitin-like domain-containing CTD phosphatase
Zm00001d020804	Zm00001d012289	Transposon protein Mutator sub-class
Zm00001d020804	Zm00001d012338	Coronatine-insensitive protein 1
Zm00001d020804	Zm00001d012451	CTD small phosphatase-like protein%3B
Zm00001d020804	Zm00001d012456	jasmonate-regulated gene 21
Zm00001d020804	Zm00001d012494	U-box domain-containing protein 16
Zm00001d020804	Zm00001d012513	Ubiquitin-conjugating enzyme E2 11
Zm00001d020804	Zm00001d012527	NAC domain-containing protein 2
Zm00001d020804	Zm00001d012574	Probable inactive purple acid phosphatase 1
Zm00001d020804	Zm00001d012585	Putative AP2/EREBP transcription factor superfamily protein
Zm00001d020804	Zm00001d012700	-
Zm00001d020804	Zm00001d012821	Probable inactive poly [ADP-ribose] polymerase SRO1
Zm00001d020804	Zm00001d012822	TRF-like 10
Zm00001d020804	Zm00001d012850	Nucleotide-diphospho-sugar transferase family protein
Zm00001d020804	Zm00001d012929	Receptor protein kinase TMK1
Zm00001d020804	Zm00001d012932	S-adenosyl-L-methionine-dependent methyltransferases superfamily protein
Zm00001d020804	Zm00001d012962	Probable protein phosphatase 2C 4
Zm00001d020804	Zm00001d013009	Splicing factor 3B subunit 6-like protein
Zm00001d020804	Zm00001d013026	-
Zm00001d020804	Zm00001d013031	-
Zm00001d020804	Zm00001d013047	Serine/threonine-protein phosphatase
Zm00001d020804	Zm00001d013061	Thioredoxin
Zm00001d020804	Zm00001d013074	Basic leucine zipper 25
Zm00001d020804	Zm00001d013107	E3 ubiquitin-protein ligase RHF2A
Zm00001d020804	Zm00001d013193	CCG-binding protein 1
Zm00001d020804	Zm00001d013218	Chaperone DnaJ-domain superfamily protein
Zm00001d020804	Zm00001d013222	Gibberellin-regulated protein 10
Zm00001d020804	Zm00001d013243	Cyclic nucleotide-gated ion channel 2
Zm00001d020804	Zm00001d013287	-
Zm00001d020804	Zm00001d013304	CDK-activating kinase assembly factor MAT1 family protein
Zm00001d020804	Zm00001d013383	BTB/POZ domain-containing protein
Zm00001d020804	Zm00001d013440	-
Zm00001d020804	Zm00001d013441	Coatomer subunit alpha-1
Zm00001d020804	Zm00001d013442	Phosphatidylinositol 4-kinase alpha 1
Zm00001d020804	Zm00001d013443	CCT motif family protein
Zm00001d020804	Zm00001d013451	-
Zm00001d020804	Zm00001d013452	Myosin-binding protein 3
Zm00001d020804	Zm00001d013486	ers14;ethylene receptor1-14:
Zm00001d020804	Zm00001d013498	Protein yippee-like
Zm00001d020804	Zm00001d013517	-
Zm00001d020804	Zm00001d013572	Cysteine-rich receptor-like protein kinase 10
Zm00001d020804	Zm00001d013592	-
Zm00001d020804	Zm00001d013611	-
Zm00001d020804	Zm00001d013614	Expressed protein; protein
Zm00001d020804	Zm00001d013638	Cation/calcium exchanger 2
Zm00001d020804	Zm00001d013658	Myosin-binding protein 7
Zm00001d020804	Zm00001d013662	yab6;C2C2-YABBY-transcription factor 6
Zm00001d020804	Zm00001d013676	Nuclear transcription factor Y subunit A-10
Zm00001d020804	Zm00001d013709	Probable WRKY transcription factor 74
Zm00001d020804	Zm00001d013778	Lysine--tRNA ligase
Zm00001d020804	Zm00001d013786	transferases;folic acid binding
Zm00001d020804	Zm00001d013810	mate2;multidrug and toxic compound extrusion2
Zm00001d020804	Zm00001d013824	F-box domain containing protein expressed
Zm00001d020804	Zm00001d013830	cytochrome P450 family 76 subfamily C polypeptide 7
Zm00001d020804	Zm00001d013907	Nonspecific lipid-transfer protein
Zm00001d020804	Zm00001d014109	transmembrane protein-related
Zm00001d020804	Zm00001d014275	-
Zm00001d020804	Zm00001d014317	-
Zm00001d020804	Zm00001d014321	UTP:RNA uridylyltransferase 1
Zm00001d020804	Zm00001d014405	NAC domain-containing protein 21/22
Zm00001d020804	Zm00001d014449	Chromo domain-containing protein LHP1
Zm00001d020804	Zm00001d014585	Cytoplasmic 60S subunit biogenesis factor REI1 homolog 1
Zm00001d020804	Zm00001d014698	Squamosa promoter-binding-like protein 11
Zm00001d020804	Zm00001d014733	zinc finger (C2H2 type) family protein
Zm00001d020804	Zm00001d014748	(Z)-3-hexen-1-ol acetyltransferase
Zm00001d020804	Zm00001d014779	Putative membrane lipoprotein
Zm00001d020804	Zm00001d014796	NEP1-interacting protein-like 1
Zm00001d020804	Zm00001d014797	Probable protein phosphatase 2C 48
Zm00001d020804	Zm00001d014808	Protein FREE1
Zm00001d020804	Zm00001d014814	Transcription factor bHLH93
Zm00001d020804	Zm00001d014852	Ser/Thr-rich protein T10 in DGCR region
Zm00001d020804	Zm00001d014896	lysine ketoglutarate reductase trans-splicing-like protein
Zm00001d020804	Zm00001d014967	Helicase protein MOM1
Zm00001d020804	Zm00001d014992	F-box domain containing protein
Zm00001d020804	Zm00001d015006	Signal peptide peptidase
Zm00001d020804	Zm00001d015032	Serine/threonine-protein kinase STY46
Zm00001d020804	Zm00001d015091	Bax inhibitor 1
Zm00001d020804	Zm00001d015118	bZIP transcription factor 16
Zm00001d020804	Zm00001d015293	VIN3-like protein 2
Zm00001d020804	Zm00001d015298	Tyrosine-sulfated glycopeptide receptor 1
Zm00001d020804	Zm00001d015457	-
Zm00001d020804	Zm00001d015776	-
Zm00001d020804	Zm00001d015842	Zinc finger A20 and AN1 domain-containing stress-associated protein 2
Zm00001d020804	Zm00001d015890	SNARE-interacting protein KEULE
Zm00001d020804	Zm00001d016052	WRKY transcription factor 22
Zm00001d020804	Zm00001d016070	bnl(pho80);phosphate regulatory homolog1
Zm00001d020804	Zm00001d016167	-
Zm00001d020804	Zm00001d016230	ADP%2CATP carrier protein
Zm00001d020804	Zm00001d016298	Homeobox protein ATH1
Zm00001d020804	Zm00001d016301	Inorganic pyrophosphatase 1
Zm00001d020804	Zm00001d016305	Peroxisomal membrane protein PMP22
Zm00001d020804	Zm00001d016397	UDP-Glycosyltransferase superfamily protein
Zm00001d020804	Zm00001d016459	Serine carboxypeptidase-like 19
Zm00001d020804	Zm00001d016483	MACPF domain-containing protein
Zm00001d020804	Zm00001d016584	LITAF-domain-containing protein
Zm00001d020804	Zm00001d016604	Trihelix transcription factor ASR3
Zm00001d020804	Zm00001d016606	Protein MEI2-like 1
Zm00001d020804	Zm00001d016665	Mitochondrial import inner membrane translocase subunit Tim17/Tim22/Tim23 family protein
Zm00001d020804	Zm00001d016682	RING-H2 finger protein ATL7
Zm00001d020804	Zm00001d016708	Beta-fructofuranosidase%2C cell wall isozyme
Zm00001d020804	Zm00001d016730	E3 ubiquitin-protein ligase PUB23
Zm00001d020804	Zm00001d016731	Digalactosyldiacylglycerol synthase 1 chloroplastic
Zm00001d020804	Zm00001d016755	-
Zm00001d020804	Zm00001d016825	SPla/RYanodine receptor (SPRY) domain-containing protein
Zm00001d020804	Zm00001d016850	Molybdopterin synthase sulfur carrier subunit
Zm00001d020804	Zm00001d016855	Chloride channel
Zm00001d020804	Zm00001d016920	10A19I.15
Zm00001d020804	Zm00001d016941	RING/FYVE/PHD zinc finger superfamily protein
Zm00001d020804	Zm00001d017072	Protein NBR1 homolog
Zm00001d020804	Zm00001d017195	BTB/POZ domain-containing protein
Zm00001d020804	Zm00001d017210	SPla/RYanodine receptor (SPRY) domain-containing protein
Zm00001d020804	Zm00001d017241	Two-component response regulator-like APRR1
Zm00001d020804	Zm00001d017275	pal9;phenylalanine ammonia lyase9:
Zm00001d020804	Zm00001d017377	Beta-expansin 3
Zm00001d020804	Zm00001d017613	Protein LYK2
Zm00001d020804	Zm00001d017614	Agamous-like MADS-box protein AGL6
Zm00001d020804	Zm00001d017617	Mitochondrial import inner membrane translocase subunit TIM13
Zm00001d020804	Zm00001d017619	-
Zm00001d020804	Zm00001d017684	DUF740 family protein
Zm00001d020804	Zm00001d017729	Serine/threonine-protein kinase MHK
Zm00001d020804	Zm00001d017746	Tocopherol O-methyltransferase chloroplastic
Zm00001d020804	Zm00001d017811	Pentatricopeptide repeat (PPR) superfamily protein
Zm00001d020804	Zm00001d017825	AT-hook motif nuclear-localized protein 29
Zm00001d020804	Zm00001d017862	RING/FYVE/PHD zinc finger superfamily protein
Zm00001d020804	Zm00001d017880	Probable amino acid permease 7
Zm00001d020804	Zm00001d017956	B-cell receptor-associated 31-like
Zm00001d020804	Zm00001d017976	Immediate-early fungal elicitor protein CMPG1
Zm00001d020804	Zm00001d017991	-
Zm00001d020804	Zm00001d017998	-
Zm00001d020804	Zm00001d018064	Laccase-14
Zm00001d020804	Zm00001d018065	mTERF family protein
Zm00001d020804	Zm00001d018087	-
Zm00001d020804	Zm00001d018099	aprl4;adenosine 5'-phosphosulfate reductase-like4:
Zm00001d020804	Zm00001d018204	-
Zm00001d020804	Zm00001d018256	-
Zm00001d020804	Zm00001d018290	MADS box interactor-like
Zm00001d020804	Zm00001d018380	arr8;ARR-B-transcription factor 8
Zm00001d020804	Zm00001d018382	vps2;vacuolar protein sorting2:
Zm00001d020804	Zm00001d018419	-
Zm00001d020804	Zm00001d018420	Protein kinase superfamily protein
Zm00001d020804	Zm00001d018421	GATA transcription factor 8
Zm00001d020804	Zm00001d018498	Cysteine proteinases superfamily protein
Zm00001d020804	Zm00001d018502	Protein kinase superfamily protein
Zm00001d020804	Zm00001d018530	Transcription factor TCP21
Zm00001d020804	Zm00001d018555	Homoserine kinase
Zm00001d020804	Zm00001d018596	Probable calcium-binding protein CML27
Zm00001d020804	Zm00001d018641	early nodulin-like protein 16
Zm00001d020804	Zm00001d018656	Probable WRKY transcription factor 57
Zm00001d020804	Zm00001d018727	psk1;phytosulfokine peptide precursor1
Zm00001d020804	Zm00001d018732	Chaperone DnaJ-domain superfamily protein
Zm00001d020804	Zm00001d018758	sudh1;succinate dehydrogenase1:
Zm00001d020804	Zm00001d018884	Ubiquitin-conjugating enzyme E2 2
Zm00001d020804	Zm00001d018890	Probable transcriptional regulator SLK2
Zm00001d020804	Zm00001d018908	-
Zm00001d020804	Zm00001d018946	Bifunctional coenzyme A synthase
Zm00001d020804	Zm00001d019089	HIPL1 protein
Zm00001d020804	Zm00001d019090	DDT domain-containing protein DDR4
Zm00001d020804	Zm00001d019091	Vesicle-associated membrane protein 722
Zm00001d020804	Zm00001d019180	Nudix hydrolase 16 mitochondrial
Zm00001d020804	Zm00001d019306	IAA-amino acid hydrolase ILR1
Zm00001d020804	Zm00001d019354	-
Zm00001d020804	Zm00001d019453	-
Zm00001d020804	Zm00001d019591	Ubiquinone biosynthesis protein ubiB
Zm00001d020804	Zm00001d019599	Thioesterase family protein
Zm00001d020804	Zm00001d019629	Dehydrodolichyl diphosphate synthase 1
Zm00001d020804	Zm00001d020043	Ethylene-responsive transcription factor ERF117
Zm00001d020804	Zm00001d020264	-
Zm00001d020804	Zm00001d020267	Ethylene-responsive transcription factor ERF056
Zm00001d020804	Zm00001d020315	-
Zm00001d020804	Zm00001d020343	Probable acyl-activating enzyme 17 peroxisomal
Zm00001d020804	Zm00001d020348	-
Zm00001d020804	Zm00001d020374	Probable plastidic glucose transporter 1
Zm00001d020804	Zm00001d020380	alpha/beta-Hydrolases superfamily protein
Zm00001d020804	Zm00001d020384	mwp1;milkweed pod1
Zm00001d020804	Zm00001d020401	Probable cinnamyl alcohol dehydrogenase 6
Zm00001d020804	Zm00001d020425	Copper transport protein family
Zm00001d020804	Zm00001d020460	Zinc-finger homeodomain protein 8
Zm00001d020804	Zm00001d020485	Golgi SNAP receptor complex member 1
Zm00001d020804	Zm00001d020497	CBL-interacting serine/threonine-protein kinase 6
Zm00001d020804	Zm00001d020555	WAT1-related protein
Zm00001d020804	Zm00001d020556	WAT1-related protein
Zm00001d020804	Zm00001d020593	AT-rich interactive domain-containing protein 4
Zm00001d020804	Zm00001d020595	Ethylene response factor
Zm00001d020804	Zm00001d020623	Copper transporter 5
Zm00001d020804	Zm00001d020670	Homeobox-leucine zipper protein HAT3
Zm00001d020804	Zm00001d020711	ABSCISIC ACID-INSENSITIVE 5-like protein 5
Zm00001d020804	Zm00001d020757	Protein MIZU-KUSSEI 1
Zm00001d020804	Zm00001d020770	MADS box interactor-like
Zm00001d020804	Zm00001d020789	E3 ubiquitin-protein ligase ATL6
Zm00001d020804	Zm00001d020808	Peroxidase 17
Zm00001d020804	Zm00001d020869	-
Zm00001d020804	Zm00001d020947	DNA-binding bromodomain-containing protein
Zm00001d020804	Zm00001d020948	-
Zm00001d020804	Zm00001d021160	-
Zm00001d020804	Zm00001d021246	Ras-related protein RABA3
Zm00001d020804	Zm00001d021268	Homeobox-leucine zipper protein ATHB-12
Zm00001d020804	Zm00001d021288	Senescence-inducible chloroplast stay-green protein 1
Zm00001d020804	Zm00001d021297	Pantothenate kinase 2
Zm00001d020804	Zm00001d021387	BTB/POZ domain-containing protein
Zm00001d020804	Zm00001d021421	ugp2;UDP-glucose pyrophosphorylase2: second locus with homology to T14797
Zm00001d020804	Zm00001d021486	-
Zm00001d020804	Zm00001d021520	RanBP2-type zinc finger protein
Zm00001d020804	Zm00001d021534	Protein trichome birefringence-like 13
Zm00001d020804	Zm00001d021591	Dof zinc finger protein DOF1.6
Zm00001d020804	Zm00001d021598	Glucan endo-1%2C3-beta-glucosidase 3
Zm00001d020804	Zm00001d021627	senescence regulator
Zm00001d020804	Zm00001d021679	-
Zm00001d020804	Zm00001d021737	pk3;S-domain class receptor-like kinase3:
Zm00001d020804	Zm00001d021779	F-box protein SKIP27
Zm00001d020804	Zm00001d021788	Elongation factor 1-alpha
Zm00001d020804	Zm00001d021845	-
Zm00001d020804	Zm00001d021846	Insulin-degrading enzyme-like 1 peroxisomal
Zm00001d020804	Zm00001d021858	Protein TIME FOR COFFEE
Zm00001d020804	Zm00001d021901	sip1;stress-induced protein1: cDNA sequence homologous to thaumatin-like protein
Zm00001d020804	Zm00001d021947	Probable WRKY transcription factor 20
Zm00001d020804	Zm00001d021951	Spotted leaf protein 11
Zm00001d020804	Zm00001d021956	Probable amino-acid acetyltransferase NAGS1 chloroplastic
Zm00001d020804	Zm00001d022092	Cytosolic sulfotransferase 17
Zm00001d020804	Zm00001d022160	ctn1;caltractin1: endosperm cDNA 5C06B08, similar to algal caltractin
Zm00001d020804	Zm00001d022185	Calmodulin-binding transcription activator 2
Zm00001d020804	Zm00001d022233	-
Zm00001d020804	Zm00001d022258	Pectin acetylesterase 12
Zm00001d020804	Zm00001d022277	tolB protein-related
Zm00001d020804	Zm00001d022366	mab15;math-btb15:
Zm00001d020804	Zm00001d022421	hydroxyproline-rich glycoprotein family protein
Zm00001d020804	Zm00001d022433	Eukaryotic translation initiation factor 2 subunit beta
Zm00001d020804	Zm00001d022457	px3;peroxidase3: electrophoretic mobility, anodal; monomeric; widely distributed in tissues
Zm00001d020804	Zm00001d022461	ERF-like protein
Zm00001d020804	Zm00001d022477	FPF1-like protein 1
Zm00001d020804	Zm00001d022570	-
Zm00001d020804	Zm00001d023243	2-isopropylmalate synthase 1 chloroplastic
Zm00001d020804	Zm00001d023373	U3 small nucleolar RNA-associated protein 25
Zm00001d020804	Zm00001d023379	pyk2;pyruvate kinase2:
Zm00001d020804	Zm00001d023385	psk4;phytosulfokine4:
Zm00001d020804	Zm00001d023399	Probable xyloglucan 6-xylosyltransferase 5
Zm00001d020804	Zm00001d023402	Putative MYB DNA-binding domain superfamily protein
Zm00001d020804	Zm00001d023404	Probable purple acid phosphatase 20
Zm00001d020804	Zm00001d023419	-
Zm00001d020804	Zm00001d023421	-
Zm00001d020804	Zm00001d023480	plant U-box 24
Zm00001d020804	Zm00001d023568	-
Zm00001d020804	Zm00001d023580	Aldehyde dehydrogenase
Zm00001d020804	Zm00001d023652	Putative oxidoreductase%2C aldo/keto reductase family protein
Zm00001d020804	Zm00001d023800	-
Zm00001d020804	Zm00001d023859	Respiratory burst oxidase homolog protein B
Zm00001d020804	Zm00001d023939	Putative polyol transporter 1
Zm00001d020804	Zm00001d024004	-
Zm00001d020804	Zm00001d024082	-
Zm00001d020804	Zm00001d024265	F-box protein SKIP19
Zm00001d020804	Zm00001d024268	NAC domain-containing protein 21/22
Zm00001d020804	Zm00001d024538	Putative MYB DNA-binding domain superfamily protein
Zm00001d020804	Zm00001d024568	Putative MAP kinase family protein
Zm00001d020804	Zm00001d024620	-
Zm00001d020804	Zm00001d024710	-
Zm00001d020804	Zm00001d024729	Shaggy-related protein kinase alpha
Zm00001d020804	Zm00001d024732	Probable protein phosphatase 2C 49
Zm00001d020804	Zm00001d024767	Aspartic proteinase A1
Zm00001d020804	Zm00001d024772	-
Zm00001d020804	Zm00001d024784	Transcription factor MYB86
Zm00001d020804	Zm00001d024843	acco31;1-aminocyclopropane-1-carboxylate oxidase15:
Zm00001d020804	Zm00001d024952	aco2;aconitase2: electrophoretic mobility
Zm00001d020804	Zm00001d025055	prh11;protein phosphatase homolog11:
Zm00001d020804	Zm00001d025281	Putative AP2/EREBP transcription factor superfamily protein
Zm00001d020804	Zm00001d025323	Probable protein phosphatase 2C 40
Zm00001d020804	Zm00001d025445	Thioesterase superfamily protein
Zm00001d020804	Zm00001d025453	Protein TIC 40 chloroplastic
Zm00001d020804	Zm00001d025524	lox7;lipoxygenase7:
Zm00001d020804	Zm00001d025574	Probable plastid-lipid-associated protein 2 chloroplastic
Zm00001d020804	Zm00001d025617	grf2;general regulatory factor2: genomic sequence similar to grf1
Zm00001d020804	Zm00001d025667	WPP domain-interacting protein 2
Zm00001d020804	Zm00001d025692	Eukaryotic translation initiation factor 4B
Zm00001d020804	Zm00001d025734	-
Zm00001d020804	Zm00001d025752	Transcription factor bHLH68
Zm00001d020804	Zm00001d025814	Beta-16-galactosyltransferase GALT29A
Zm00001d020804	Zm00001d025864	myb domain protein 15
Zm00001d020804	Zm00001d025896	Transcription factor TCP21
Zm00001d020804	Zm00001d025943	Acid beta-fructofuranosidase 3 vacuolar
Zm00001d020804	Zm00001d026029	OSJNBa0013K16.16 protein; protein
Zm00001d020804	Zm00001d026030	Cyclin-T1-5
Zm00001d020804	Zm00001d026042	Probable purine permease 11
Zm00001d020804	Zm00001d026050	-
Zm00001d020804	Zm00001d026113	nkd2;naked endosperm2
Zm00001d020804	Zm00001d026118	Sodium/hydrogen exchanger 2
Zm00001d020804	Zm00001d026237	Protein BREVIS RADIX
Zm00001d020804	Zm00001d026289	Potassium transporter 10
Zm00001d020804	Zm00001d026326	F-box domain containing protein%3B
Zm00001d020804	Zm00001d026377	Organic cation/carnitine transporter 4
Zm00001d020804	Zm00001d026392	LSM7-like%3B LSM7-like protein
Zm00001d020804	Zm00001d026413	-
Zm00001d020804	Zm00001d026445	E3 ubiquitin-protein ligase MBR2
Zm00001d020804	Zm00001d026460	Probable beta-14-xylosyltransferase IRX14
Zm00001d020804	Zm00001d026517	26S proteasome non-ATPase regulatory subunit 7 homolog A
Zm00001d020804	Zm00001d026553	Ubiquitin carboxyl-terminal hydrolase 3
Zm00001d020804	Zm00001d026573	Methylthioribose kinase
Zm00001d020804	Zm00001d026635	Allantoinase
Zm00001d020804	Zm00001d026652	DNA binding protein
Zm00001d020804	Zm00001d027267	alpha/beta-Hydrolases superfamily protein
Zm00001d020804	Zm00001d027268	Sugar transport protein 3
Zm00001d020804	Zm00001d027290	extensin-like protein
Zm00001d020804	Zm00001d027308	RING/U-box superfamily protein
Zm00001d020804	Zm00001d027341	AAA-ATPase
Zm00001d020804	Zm00001d027346	early nodulin-like protein 8
Zm00001d020804	Zm00001d027365	ARM repeat superfamily protein
Zm00001d020804	Zm00001d027409	B3 domain-containing transcription factor NGA2
Zm00001d020804	Zm00001d027427	uce3;ubiquitin conjugating enzyme3:
Zm00001d020804	Zm00001d027630	Phosphatidylinositol N-acetyglucosaminlytransferase subunit P-related
Zm00001d020804	Zm00001d027667	citt1;citrate transporter1:
Zm00001d020804	Zm00001d027824	-
Zm00001d020804	Zm00001d027893	lox9;lipoxygenase9:
Zm00001d020804	Zm00001d027936	15-cis-phytoene desaturase chloroplastic/chromoplastic
Zm00001d020804	Zm00001d027996	Alcohol dehydrogenase-like 2
Zm00001d020804	Zm00001d028006	-
Zm00001d020804	Zm00001d028022	nucleotidyltransferases
Zm00001d020804	Zm00001d028064	-
Zm00001d020804	Zm00001d028112	ADP-ribosylation factor-like protein 8B
Zm00001d020804	Zm00001d028139	bnlg1953; : similar to Arabidopsis C2H2-like zinc finger protein
Zm00001d020804	Zm00001d028217	zmm14;Zea mays MADS14
Zm00001d020804	Zm00001d028249	Probable peroxygenase 4
Zm00001d020804	Zm00001d028293	Heptahelical transmembrane protein 5
Zm00001d020804	Zm00001d028294	Ubiquitin-protein ligase
Zm00001d020804	Zm00001d028392	adf5;actin depolymerizing factor5:
Zm00001d020804	Zm00001d028473	Protein CHAPERONE-LIKE PROTEIN OF POR1 chloroplastic
Zm00001d020804	Zm00001d028524	Ethylene-responsive transcription factor ERF014
Zm00001d020804	Zm00001d028533	Calcium ion binding protein
Zm00001d020804	Zm00001d028568	Serine/threonine-protein phosphatase
Zm00001d020804	Zm00001d028588	Fes1B
Zm00001d020804	Zm00001d028590	Probable E3 ubiquitin-protein ligase RHC2A
Zm00001d020804	Zm00001d028622	60S ribosomal protein L3-1
Zm00001d020804	Zm00001d028664	Transcription factor bHLH112
Zm00001d020804	Zm00001d028668	phosphoinositide binding
Zm00001d020804	Zm00001d028669	Kinesin-like protein KIN-5B
Zm00001d020804	Zm00001d028679	Protein binding protein
Zm00001d020804	Zm00001d028707	-
Zm00001d020804	Zm00001d028867	cAMP-regulated phosphoprotein 19-related protein
Zm00001d020804	Zm00001d028951	sbip2a;small basic membrane intrinsic protein2a:
Zm00001d020804	Zm00001d028957	F-box protein
Zm00001d020804	Zm00001d029044	ABC transporter E family member 2
Zm00001d020804	Zm00001d029064	basic leucine-zipper 52
Zm00001d020804	Zm00001d029102	Dormancy-associated protein homolog 3
Zm00001d020804	Zm00001d029165	Tubby protein
Zm00001d020804	Zm00001d029234	Protein Mo25
Zm00001d020804	Zm00001d029447	Whole genome shotgun sequence of line PN40024 scaffold_16.assembly12x (Fragment)
Zm00001d020804	Zm00001d029464	GS3-like protein
Zm00001d020804	Zm00001d029468	root-specific kinase 1
Zm00001d020804	Zm00001d029475	ATP-dependent protease La (LON) domain protein
Zm00001d020804	Zm00001d029618	-
Zm00001d020804	Zm00001d029631	psei8;cystatin8:
Zm00001d020804	Zm00001d029632	Thymidine kinase
Zm00001d020804	Zm00001d029826	Complex 1 protein containing protein
Zm00001d020804	Zm00001d029848	Branched-chain-amino-acid aminotransferase
Zm00001d020804	Zm00001d029884	Ethylene-responsive transcription factor ERF035
Zm00001d020804	Zm00001d029919	Holliday junction resolvase
Zm00001d020804	Zm00001d029920	Putative glucuronosyltransferase PGSIP7
Zm00001d020804	Zm00001d029976	cbl1;calcineurin B-like1:
Zm00001d020804	Zm00001d029997	chloroplast chaperonin 10
Zm00001d020804	Zm00001d030005	Dynamin-related protein 1E
Zm00001d020804	Zm00001d030110	Probable inactive poly [ADP-ribose] polymerase SRO1
Zm00001d020804	Zm00001d030191	Homeobox-leucine zipper protein HAT3
Zm00001d020804	Zm00001d030626	AY110396; :
Zm00001d020804	Zm00001d030937	Protein kinase superfamily protein with octicosapeptide/Phox/Bem1p domain
Zm00001d020804	Zm00001d031024	Sulfurtransferase
Zm00001d020804	Zm00001d031109	yab11;C2C2-YABBY-transcription factor 11
Zm00001d020804	Zm00001d031222	Cell Division Protein AAA ATPase family
Zm00001d020804	Zm00001d031259	-
Zm00001d020804	Zm00001d031261	E3 ubiquitin-protein ligase ATL6
Zm00001d020804	Zm00001d031272	BZIP protein
Zm00001d020804	Zm00001d031422	RNA binding (RRM/RBD/RNP motifs) family protein
Zm00001d020804	Zm00001d031429	pfkB-like carbohydrate kinase family protein
Zm00001d020804	Zm00001d031441	Transcription factor bHLH130
Zm00001d020804	Zm00001d031449	lox13;lipoxygenase13:
Zm00001d020804	Zm00001d031534	Ypt/Rab-GAP domain of gyp1p superfamily protein
Zm00001d020804	Zm00001d031539	S-adenosyl-L-methionine-dependent methyltransferases superfamily protein
Zm00001d020804	Zm00001d031602	Uridine kinase-like protein 2 chloroplastic
Zm00001d020804	Zm00001d031635	Peroxidase 55
Zm00001d020804	Zm00001d031683	-
Zm00001d020804	Zm00001d031796	AP2 domain containing protein
Zm00001d020804	Zm00001d031925	PLATZ transcription factor family protein
Zm00001d020804	Zm00001d031938	Probable UDP-N-acetylglucosamine--peptide N-acetylglucosaminyltransferase SPINDLY
Zm00001d020804	Zm00001d031985	Zinc finger protein 2
Zm00001d020804	Zm00001d031992	iddp1;indeterminate domain p1:
Zm00001d020804	Zm00001d032081	Dormancy-associated protein homolog 3
Zm00001d020804	Zm00001d032098	DUF581 family protein
Zm00001d020804	Zm00001d032156	Omega-6 fatty acid desaturase chloroplastic
Zm00001d020804	Zm00001d032184	Hydrolase
Zm00001d020804	Zm00001d032221	-
Zm00001d020804	Zm00001d032233	Encodes a protein whose expression is responsive to nematode infection.
Zm00001d020804	Zm00001d032261	Cyclopropane-fatty-acyl-phospholipid synthase
Zm00001d020804	Zm00001d032359	Multiprotein-bridging factor 1a
Zm00001d020804	Zm00001d032440	Protein kinase superfamily protein
Zm00001d020804	Zm00001d032442	Cytochrome b5 isoform E
Zm00001d020804	Zm00001d032531	Membrane steroid-binding protein 1
Zm00001d020804	Zm00001d032603	-
Zm00001d020804	Zm00001d032637	myo3;myosin1:
Zm00001d020804	Zm00001d032664	ckx6;cytokinin oxidase6:
Zm00001d020804	Zm00001d032736	Cyanate hydratase
Zm00001d020804	Zm00001d032807	RNA-binding (RRM/RBD/RNP motifs) family protein
Zm00001d020804	Zm00001d032857	Protein kinase superfamily protein
Zm00001d020804	Zm00001d032859	Cell division control protein 48 homolog D
Zm00001d020804	Zm00001d033068	Potassium transporter 5
Zm00001d020804	Zm00001d033111	Putative lysine decarboxylase family protein
Zm00001d020804	Zm00001d033156	-
Zm00001d020804	Zm00001d033228	Ornithine aminotransferase mitochondrial
Zm00001d020804	Zm00001d033229	-
Zm00001d020804	Zm00001d033280	IQ calmodulin-binding motif family protein
Zm00001d020804	Zm00001d033287	AGG2
Zm00001d020804	Zm00001d033303	Roothairless 1
Zm00001d020804	Zm00001d033310	Probable transcription factor KAN4
Zm00001d020804	Zm00001d033319	Auxin-responsive protein IAA4
Zm00001d020804	Zm00001d033363	Zinc finger protein 1
Zm00001d020804	Zm00001d033463	Putative auxin-induced protein family
Zm00001d020804	Zm00001d033572	Protein UPSTREAM OF FLC
Zm00001d020804	Zm00001d033574	-
Zm00001d020804	Zm00001d033578	-
Zm00001d020804	Zm00001d033597	Chloride channel protein CLC-d
Zm00001d020804	Zm00001d033620	sgb102;silencing gene B 102:
Zm00001d020804	Zm00001d033637	GNS1/SUR4 membrane protein family
Zm00001d020804	Zm00001d033654	o10;opaque endosperm10: like o1
Zm00001d020804	Zm00001d033706	GEBP transcription factor
Zm00001d020804	Zm00001d033708	mRNA cap guanine-N7 methyltransferase
Zm00001d020804	Zm00001d033835	-
Zm00001d020804	Zm00001d033855	Sulfite exporter TauE/SafE family protein
Zm00001d020804	Zm00001d033906	Endoplasmic oxidoreductin-1
Zm00001d020804	Zm00001d033924	-
Zm00001d020804	Zm00001d033943	-
Zm00001d020804	Zm00001d033980	umi12;ustilago maydis induced12:
Zm00001d020804	Zm00001d033994	atg16L;autophagy16L:
Zm00001d020804	Zm00001d033995	-
Zm00001d020804	Zm00001d034006	PHD finger protein ING2
Zm00001d020804	Zm00001d034033	hxa102;histone acetyltransferase complex component102:
Zm00001d020804	Zm00001d034035	gsht1;glutathione transporter1:
Zm00001d020804	Zm00001d034076	Cyclic nucleotide-gated ion channel 2
Zm00001d020804	Zm00001d034080	-
Zm00001d020804	Zm00001d034125	Casein kinase II subunit alpha-2
Zm00001d020804	Zm00001d034143	Probable N-acetyltransferase HLS1
Zm00001d020804	Zm00001d034181	Probable transcription factor KAN4
Zm00001d020804	Zm00001d034350	IAP-like protein 1
Zm00001d020804	Zm00001d034380	Myosin-binding protein 7
Zm00001d020804	Zm00001d034407	-
Zm00001d020804	Zm00001d034432	Bax inhibitor-1 family protein
Zm00001d020804	Zm00001d034487	Sec12-like protein 1
Zm00001d020804	Zm00001d034522	plant adhesion molecule 1
Zm00001d020804	Zm00001d034527	-
Zm00001d020804	Zm00001d034713	Anthranilate synthase alpha subunit 2 chloroplastic
Zm00001d020804	Zm00001d034725	Haloacid dehalogenase-like hydrolase (HAD) superfamily protein
Zm00001d020804	Zm00001d034805	translocation protein-related
Zm00001d020804	Zm00001d034847	-
Zm00001d020804	Zm00001d034884	Putative gamma-glutamylcyclotransferase
Zm00001d020804	Zm00001d034920	Ethylene-responsive transcription factor 1B
Zm00001d020804	Zm00001d034927	Myosin-6
Zm00001d020804	Zm00001d034944	Regulatory protein NPR3
Zm00001d020804	Zm00001d034977	VAMP protein SEC22
Zm00001d020804	Zm00001d034989	Pentatricopeptide repeat-containing protein
Zm00001d020804	Zm00001d035004	Putative 1-phosphatidylinositol-4-phosphate 5-kinase/ zinc ion binding family
Zm00001d020804	Zm00001d035041	Phospholipase SGR2
Zm00001d020804	Zm00001d035113	Homeodomain-like superfamily protein
Zm00001d020804	Zm00001d035125	Disease resistance RPP13-like protein 4
Zm00001d020804	Zm00001d035170	Pre-mRNA-splicing factor SLU7-A
Zm00001d020804	Zm00001d035467	Putative CRINKLY4-like receptor protein kinase family protein
Zm00001d020804	Zm00001d035501	Tetraspanin-3
Zm00001d020804	Zm00001d035514	Transcription factor IIIA
Zm00001d020804	Zm00001d035603	UPA23
Zm00001d020804	Zm00001d035752	STIP1 and U box-containing protein 1%3B STIP1 homology and U box-containing protein 1
Zm00001d020804	Zm00001d035767	Jasmonate O-methyltransferase
Zm00001d020804	Zm00001d035973	Protein ENHANCED DISEASE RESISTANCE 2
Zm00001d020804	Zm00001d036010	Oligopeptide transporter 7
Zm00001d020804	Zm00001d036151	Nucleic acid-binding OB-fold-like protein
Zm00001d020804	Zm00001d036300	Protein kinase superfamily protein
Zm00001d020804	Zm00001d036395	Probable protein phosphatase 2C 48
Zm00001d020804	Zm00001d036499	oligopeptide transporter-like protein
Zm00001d020804	Zm00001d036632	Protein REVEILLE 6
Zm00001d020804	Zm00001d036748	ER membrane protein complex subunit 7 homolog
Zm00001d020804	Zm00001d036781	-
Zm00001d020804	Zm00001d036812	Zinc finger protein WIP2
Zm00001d020804	Zm00001d036830	Putative calcium-dependent lipid-binding (CaLB domain) family protein
Zm00001d020804	Zm00001d036879	Putative CBL-interacting protein kinase family protein
Zm00001d020804	Zm00001d037005	Putative FAD-binding Berberine family protein
Zm00001d020804	Zm00001d037017	Cationic amino acid transporter 5
Zm00001d020804	Zm00001d037050	intracellular protein transport protein USO1-related
Zm00001d020804	Zm00001d037150	Probable tyrosine-protein phosphatase
Zm00001d020804	Zm00001d037174	-
Zm00001d020804	Zm00001d037279	Dynamin-2A
Zm00001d020804	Zm00001d037329	Encodes a protein whose expression is responsive to nematode infection.
Zm00001d020804	Zm00001d037332	Putative 1-phosphatidylinositol-4-phosphate 5-kinase/ zinc ion binding family
Zm00001d020804	Zm00001d037393	-
Zm00001d020804	Zm00001d037436	-
Zm00001d020804	Zm00001d037530	Growth inhibition and differentiation-related protein 88-like protein
Zm00001d020804	Zm00001d037684	-
Zm00001d020804	Zm00001d037745	Putative cytochrome P450 superfamily protein
Zm00001d020804	Zm00001d037756	zinc transporter 4 precursor
Zm00001d020804	Zm00001d037802	-
Zm00001d020804	Zm00001d037900	alpha/beta-Hydrolases superfamily protein
Zm00001d020804	Zm00001d037937	DUF538 family protein
Zm00001d020804	Zm00001d037956	-
Zm00001d020804	Zm00001d037966	Protein DEHYDRATION-INDUCED 19 homolog 3
Zm00001d020804	Zm00001d037969	Inhibitor I family protein; Potato inhibitor I family
Zm00001d020804	Zm00001d038038	Protein LURP-one-related 7
Zm00001d020804	Zm00001d038062	Plant calmodulin-binding protein-related
Zm00001d020804	Zm00001d038123	Putative DUF21 domain-containing protein
Zm00001d020804	Zm00001d038146	Oxidoreductase%2C 2OG-Fe oxygenase family protein
Zm00001d020804	Zm00001d038181	Protein NRT1/ PTR FAMILY 3.1
Zm00001d020804	Zm00001d038202	-
Zm00001d020804	Zm00001d038211	Anther-specific proline-rich protein APG
Zm00001d020804	Zm00001d038225	-
Zm00001d020804	Zm00001d038281	Dof zinc finger protein DOF1.2
Zm00001d020804	Zm00001d038297	Zinc finger protein WIP6
Zm00001d020804	Zm00001d038312	Integral membrane Yip1 family protein
Zm00001d020804	Zm00001d038397	nfy2;NF-YB homolog: single PCR-isolated sequence with strong homology to CCAAT-box binding protein subunit
Zm00001d020804	Zm00001d038511	Putative cytochrome P450 superfamily protein
Zm00001d020804	Zm00001d038546	Myb family transcription factor PHL7
Zm00001d020804	Zm00001d038618	Cyclic nucleotide-gated ion channel 4
Zm00001d020804	Zm00001d038692	Unknow protein
Zm00001d020804	Zm00001d038704	Transcription factor VOZ1
Zm00001d020804	Zm00001d038753	Ubiquitin domain-containing protein
Zm00001d020804	Zm00001d038779	Dual-specificity protein-like phosphatase 4
Zm00001d020804	Zm00001d038791	Putative leucine-rich repeat receptor-like protein kinase family protein
Zm00001d020804	Zm00001d038841	mis1;putative aldehyde dehydrogenase MIS1:
Zm00001d020804	Zm00001d038853	-
Zm00001d020804	Zm00001d038864	DUF1639 family protein
Zm00001d020804	Zm00001d038879	DNAJ heat shock N-terminal domain-containing protein
Zm00001d020804	Zm00001d038903	Peptidyl-tRNA hydrolase chloroplastic
Zm00001d020804	Zm00001d038904	Threonine synthase 1 chloroplastic
Zm00001d020804	Zm00001d038925	-
Zm00001d020804	Zm00001d038926	RING/FYVE/PHD zinc finger superfamily protein
Zm00001d020804	Zm00001d039175	alpha/beta-Hydrolases superfamily protein
Zm00001d020804	Zm00001d039196	Sec1 family domain-containing protein MIP3
Zm00001d020804	Zm00001d039266	Protein NLP6
Zm00001d020804	Zm00001d039279	Harpin-induced protein
Zm00001d020804	Zm00001d039280	Probable ubiquitin-conjugating enzyme E2 25
Zm00001d020804	Zm00001d039287	VHS domain-containing protein
Zm00001d020804	Zm00001d039304	Thioesterase family protein
Zm00001d020804	Zm00001d039310	Cytochrome P450 71A26
Zm00001d020804	Zm00001d039328	hAT transposon superfamily
Zm00001d020804	Zm00001d039547	gts1;Glutamine--tRNA ligase cytoplasmic1:
Zm00001d020804	Zm00001d039607	UDP-glycosyltransferase 75B1
Zm00001d020804	Zm00001d039608	Enhancer of polycomb-like transcription factor protein
Zm00001d020804	Zm00001d039669	Cytosolic sulfotransferase 17
Zm00001d020804	Zm00001d039694	ra2;ramosa2: tassel many-branched, upright, not conical like ra1; irregular kernel placement
Zm00001d020804	Zm00001d039710	Thioredoxin H-type
Zm00001d020804	Zm00001d039856	Geranylgeranyl transferase type-1 subunit beta
Zm00001d020804	Zm00001d039879	Vacuolar import/degradation protein Vid24
Zm00001d020804	Zm00001d039904	Protein SUPPRESSOR OF K(+) TRANSPORT GROWTH DEFECT 1
Zm00001d020804	Zm00001d039913	MADS-box transcription factor 56
Zm00001d020804	Zm00001d039920	PR5-like receptor kinase
Zm00001d020804	Zm00001d040110	-
Zm00001d020804	Zm00001d040190	hydroxyproline-rich glycoprotein family protein
Zm00001d020804	Zm00001d040364	Peroxidase 72
Zm00001d020804	Zm00001d040462	COP9 signalosome complex subunit 2
Zm00001d020804	Zm00001d040465	Probable protein S-acyltransferase 4
Zm00001d020804	Zm00001d040468	mfsd1;major facilitator superfamily defense1: Defense-inducible protein related to integral membrane permeases and bacterial antiporters
Zm00001d020804	Zm00001d040623	DUF3511 domain protein
Zm00001d020804	Zm00001d040634	Binding protein
Zm00001d020804	Zm00001d040639	RING-H2 finger protein ATL3F
Zm00001d020804	Zm00001d040748	binding
Zm00001d020804	Zm00001d040760	AMSH-like ubiquitin thioesterase 3
Zm00001d020804	Zm00001d040829	-
Zm00001d020804	Zm00001d041079	Quinolinate synthase chloroplastic
Zm00001d020804	Zm00001d041105	E3 ubiquitin-protein ligase UPL1
Zm00001d020804	Zm00001d041277	Putative axial regulator YABBY 2
Zm00001d020804	Zm00001d041298	LRR receptor-like serine/threonine-protein kinase EFR
Zm00001d020804	Zm00001d041300	-
Zm00001d020804	Zm00001d041327	Probable LRR receptor-like serine/threonine-protein kinase
Zm00001d020804	Zm00001d041604	bZIP transcription factor 53
Zm00001d020804	Zm00001d041635	F-box family protein
Zm00001d020804	Zm00001d041647	Auxilin-related protein 1
Zm00001d020804	Zm00001d041710	Glutathione synthetase chloroplastic
Zm00001d020804	Zm00001d041751	-
Zm00001d020804	Zm00001d041780	Zinc-finger homeodomain protein 4
Zm00001d020804	Zm00001d042011	AWPM-19-like family protein
Zm00001d020804	Zm00001d042025	Ubiquitin-fold modifier 1
Zm00001d020804	Zm00001d042215	Autophagy-related protein 18a
Zm00001d020804	Zm00001d042229	-
Zm00001d020804	Zm00001d042267	Auxin response factor 10
Zm00001d020804	Zm00001d042271	Trihelix transcription factor ASR3
Zm00001d020804	Zm00001d042293	L-type lectin-domain containing receptor kinase IX.1
Zm00001d020804	Zm00001d042303	Beclin 1 protein%3B Beclin-1-like protein
Zm00001d020804	Zm00001d042309	F-box only protein 6
Zm00001d020804	Zm00001d042328	F-box protein
Zm00001d020804	Zm00001d042341	-
Zm00001d020804	Zm00001d042367	Selenium-binding protein 3
Zm00001d020804	Zm00001d042425	-
Zm00001d020804	Zm00001d042444	Ypt/Rab-GAP domain of gyp1p superfamily protein
Zm00001d020804	Zm00001d042453	ald1;aldolase1: cytosolic aldolase; cDNA and genomic clones; Southern blots give single or double band; promoter functional in transient expression assay
Zm00001d020804	Zm00001d042455	RING/U-box superfamily protein
Zm00001d020804	Zm00001d042534	RING/FYVE/PHD zinc finger superfamily protein
Zm00001d020804	Zm00001d042567	RNA polymerase III RPC4
Zm00001d020804	Zm00001d042602	protein; Selenium-binding protein-like
Zm00001d020804	Zm00001d042603	-
Zm00001d020804	Zm00001d042613	RING/FYVE/PHD-type zinc finger family protein
Zm00001d020804	Zm00001d042667	P-loop containing nucleoside triphosphate hydrolases superfamily protein
Zm00001d020804	Zm00001d042766	Expressed protein; protein
Zm00001d020804	Zm00001d042833	Coronatine-insensitive protein 1
Zm00001d020804	Zm00001d042853	-
Zm00001d020804	Zm00001d042869	Aldose reductase
Zm00001d020804	Zm00001d042921	SLT1 protein
Zm00001d020804	Zm00001d043006	Glutaredoxin family protein
Zm00001d020804	Zm00001d043019	Laccase-13
Zm00001d020804	Zm00001d043052	Endoplasmic reticulum vesicle transporter protein
Zm00001d020804	Zm00001d043059	Protein FATTY ACID EXPORT 3 chloroplastic
Zm00001d020804	Zm00001d043083	pin14 ;PIN-formed protein14: similar to PIN-formed proteins (Forestan et al 2012)
Zm00001d020804	Zm00001d043153	obf3;octopine synthase binding factor3
Zm00001d020804	Zm00001d043207	haloacid dehalogenase (HAD) superfamily protein
Zm00001d020804	Zm00001d043211	Subtilisin-like serine endopeptidase family protein
Zm00001d020804	Zm00001d043252	Serine/threonine-protein kinase
Zm00001d020804	Zm00001d043382	got1;glutamate-oxaloacetate transaminase1: electrophoretic mobility; null allele is known; glyoxysomal; dimeric; intralocus hybrid bands occur
Zm00001d020804	Zm00001d043399	-
Zm00001d020804	Zm00001d043480	Proline-rich receptor-like protein kinase PERK15
Zm00001d020804	Zm00001d043525	oxidative stress 3
Zm00001d020804	Zm00001d043613	CHY-type/CTCHY-type/RING-type Zinc finger protein
Zm00001d020804	Zm00001d043674	Cytidine deaminase
Zm00001d020804	Zm00001d043855	DUF1639 family protein
Zm00001d020804	Zm00001d043907	Nucleotidyltransferase family protein
Zm00001d020804	Zm00001d043953	SCP1-like small phosphatase 4b
Zm00001d020804	Zm00001d043954	Mitogen-activated protein kinase 20
Zm00001d020804	Zm00001d043971	Iron-sulfur cluster assembly protein 1
Zm00001d020804	Zm00001d043992	bzip1;bZIP transcription factor1:
Zm00001d020804	Zm00001d044054	GTP-binding nuclear protein Ran-2
Zm00001d020804	Zm00001d044061	F-box domain containing protein
Zm00001d020804	Zm00001d044075	-
Zm00001d020804	Zm00001d044162	Probable WRKY transcription factor 71
Zm00001d020804	Zm00001d044167	Ovate protein
Zm00001d020804	Zm00001d044172	srph1;SGT1 disease resistance protein homolog1: interacts with RACK1 protein involved in disease resistance (Wang et al 2014)
Zm00001d020804	Zm00001d044261	Protein indeterminate-domain 9
Zm00001d020804	Zm00001d044270	Harpin-induced protein
Zm00001d020804	Zm00001d044368	Acyl-CoA N-acyltransferases (NAT) superfamily protein
Zm00001d020804	Zm00001d044382	alpha/beta-Hydrolases superfamily protein
Zm00001d020804	Zm00001d044405	Protein kinase protein with adenine nucleotide alpha hydrolases-like domain
Zm00001d020804	Zm00001d044430	Amino-acid permease BAT1
Zm00001d020804	Zm00001d044432	Transcriptional corepressor LEUNIG
Zm00001d020804	Zm00001d044442	ABC transporter G family member 40
Zm00001d020804	Zm00001d044443	ABC transporter G family member 40
Zm00001d020804	Zm00001d044455	OSJNBb0091E11.19 protein
Zm00001d020804	Zm00001d044495	see2b;senescence enhanced2b:
Zm00001d020804	Zm00001d044533	cax3;calcium exchanger3: Expression affected by ABP4, auxin, and Ca++. Homolog of Arabidopsis CAX1 involved in auxin transduction pathway.
Zm00001d020804	Zm00001d044600	RNA binding (RRM/RBD/RNP motifs) family protein
Zm00001d020804	Zm00001d044747	B12D protein
Zm00001d020804	Zm00001d044762	Salicylate/benzoate carboxyl methyltransferase
Zm00001d020804	Zm00001d044906	opr2;12-oxo-phytodienoic acid reductase2: Cytoplasmic
Zm00001d020804	Zm00001d044929	-
Zm00001d020804	Zm00001d045009	-
Zm00001d020804	Zm00001d045041	Phosphoinositide phosphatase SAC2
Zm00001d020804	Zm00001d045042	Sucrose synthase 1
Zm00001d020804	Zm00001d045086	Putative leucine-rich repeat receptor-like protein kinase family protein
Zm00001d020804	Zm00001d045179	Fanconi-associated nuclease 1 homolog
Zm00001d020804	Zm00001d045324	Putative dual specificity protein phosphatase DSP8
Zm00001d020804	Zm00001d045370	-
Zm00001d020804	Zm00001d045397	U-box domain-containing protein 35
Zm00001d020804	Zm00001d045455	Inositol-3-phosphate synthase isozyme 1
Zm00001d020804	Zm00001d045470	Arginine decarboxylase
Zm00001d020804	Zm00001d045490	UV-stimulated scaffold protein A homolog
Zm00001d020804	Zm00001d045493	binding
Zm00001d020804	Zm00001d045618	Bax inhibitor 1
Zm00001d020804	Zm00001d045644	Encodes a protein whose expression is responsive to nematode infection.
Zm00001d020804	Zm00001d045665	Ubiquitin receptor RAD23c
Zm00001d020804	Zm00001d045893	Retrovirus-related Pol polyprotein LINE-1
Zm00001d020804	Zm00001d045927	Diacylglycerol O-acyltransferase 2
Zm00001d020804	Zm00001d046277	ABC transporter G family member 29
Zm00001d020804	Zm00001d046591	vpp5;vacuolar-type H+-pyrophosphatase5: variants affect drought tolerance
Zm00001d020804	Zm00001d046592	ER membrane protein complex subunit 7 homolog
Zm00001d020804	Zm00001d046665	Phytosulfokines 1
Zm00001d020804	Zm00001d046705	Dihydroflavonol-4-reductase
Zm00001d020804	Zm00001d046941	Receptor-like cytosolic serine/threonine-protein kinase RBK1
Zm00001d020804	Zm00001d046949	Haloacid dehalogenase-like hydrolase (HAD) superfamily protein
Zm00001d020804	Zm00001d046974	Protein REVEILLE 6
Zm00001d020804	Zm00001d047015	DnaJ homolog subfamily C GRV2
Zm00001d020804	Zm00001d047044	RING/FYVE/PHD zinc finger superfamily protein
Zm00001d020804	Zm00001d047057	-
Zm00001d020804	Zm00001d047068	Putative RING zinc finger domain superfamily protein
Zm00001d020804	Zm00001d047107	-
Zm00001d020804	Zm00001d047110	trpp11;trehalose-6-phosphate phosphatase11:
Zm00001d020804	Zm00001d047126	Phosphatidylinositol N-acetyglucosaminlytransferase subunit P-related
Zm00001d020804	Zm00001d047183	Probable methyltransferase PMT2
Zm00001d020804	Zm00001d047334	Zinc finger protein AZF2
Zm00001d020804	Zm00001d047335	Probable esterase KAI2
Zm00001d020804	Zm00001d047340	Allene oxide cyclase 3 chloroplastic
Zm00001d020804	Zm00001d047492	Heavy metal transport/detoxification superfamily protein
Zm00001d020804	Zm00001d047493	40S ribosomal protein S21-2
Zm00001d020804	Zm00001d047504	UDP-glycosyltransferase 88A1
Zm00001d020804	Zm00001d047574	-
Zm00001d020804	Zm00001d047591	VQ motif family protein expressed
Zm00001d020804	Zm00001d047759	Pentatricopeptide repeat-containing protein chloroplastic
Zm00001d020804	Zm00001d047875	mkkk10;MAP kinase kinase kinase10: Function inferred from sequence similarilty
Zm00001d020804	Zm00001d048049	Protein VAC14 homolog
Zm00001d020804	Zm00001d048066	Sec14p-like phosphatidylinositol transfer family protein
Zm00001d020804	Zm00001d048074	Protein OBERON 4
Zm00001d020804	Zm00001d048083	drl2;drooping leaf2: mutant enhances the phenotype of ifa1 mutants (a.k.a. drl1)
Zm00001d020804	Zm00001d048134	Probable E3 ubiquitin-protein ligase RHY1A
Zm00001d020804	Zm00001d048136	-
Zm00001d020804	Zm00001d048154	Arabinanase/levansucrase/invertase
Zm00001d020804	Zm00001d048268	Putative tify domain/CCT motif transcription factor family protein
Zm00001d020804	Zm00001d048424	evolutionarily conserved C-terminal region 2
Zm00001d020804	Zm00001d048431	-
Zm00001d020804	Zm00001d048463	Hemolysin
Zm00001d020804	Zm00001d048544	Oxysterol-binding protein 1%3B Putative oxysterol binding domain family protein
Zm00001d020804	Zm00001d048561	p-protein
Zm00001d020804	Zm00001d048563	ARM repeat superfamily protein
Zm00001d020804	Zm00001d048611	Metallothionein-like protein 1B
Zm00001d020804	Zm00001d048643	Cyclopropane-fatty-acyl-phospholipid synthase
Zm00001d020804	Zm00001d048683	Putative RING zinc finger domain superfamily protein
Zm00001d020804	Zm00001d048707	bx8;benzoxazinone synthesis8: cytosolic glucosyltransferase; synthesis of cyclic hydroxamates/DIMBOA; insect resistance in young seedlings
Zm00001d020804	Zm00001d048898	F-box/kelch-repeat protein SKIP11
Zm00001d020804	Zm00001d048960	Adenine/guanine permease AZG2
Zm00001d020804	Zm00001d049095	EMB2756 (EMBRYO DEFECTIVE 2756)
Zm00001d020804	Zm00001d049135	Putative bZIP transcription factor superfamily protein
Zm00001d020804	Zm00001d049141	Auxin-responsive protein IAA26
Zm00001d020804	Zm00001d049173	Putative WRKY DNA-binding domain superfamily protein
Zm00001d020804	Zm00001d049189	DC2 protein
Zm00001d020804	Zm00001d049208	Protein transport protein Sec24-like CEF
Zm00001d020804	Zm00001d049273	Coiled-coil domain-containing protein SCD2
Zm00001d020804	Zm00001d049349	Protein NRT1/ PTR FAMILY 4.4
Zm00001d020804	Zm00001d049380	Putative aminotransferase class III superfamily protein
Zm00001d020804	Zm00001d049459	Uncharacterised conserved protein (UCP012943)
Zm00001d020804	Zm00001d049508	Mediator of RNA polymerase II transcription subunit 36a
Zm00001d020804	Zm00001d049554	Putative glycerol-3-phosphate transporter 1
Zm00001d020804	Zm00001d049592	-
Zm00001d020804	Zm00001d049598	Vesicle-associated protein 4-2
Zm00001d020804	Zm00001d049632	F-box/kelch-repeat protein
Zm00001d020804	Zm00001d049647	Ribosome-like protein
Zm00001d020804	Zm00001d049649	sudh2;succinate dehydrogenase2: chimeric protein, succinate dehydrogenase iron-sulfur protein and ribosomal protein S14, mitochondrial
Zm00001d020804	Zm00001d049688	S-adenosyl-L-methionine-dependent methyltransferases superfamily protein
Zm00001d020804	Zm00001d049698	-
Zm00001d020804	Zm00001d049824	not1;neighbor of tga1: compared to tga1, expressed much higher in maize than teosinte; INDEL probe (Preston et al 2011)
Zm00001d020804	Zm00001d049867	Proline-rich family protein
Zm00001d020804	Zm00001d050020	Putative fucosyltransferase-like protein
Zm00001d020804	Zm00001d050021	abh3;abscisic acid 8'-hydroxylase3:
Zm00001d020804	Zm00001d050043	Putative wound responsive protein%3B
Zm00001d020804	Zm00001d050081	dentin sialophosphoprotein-related
Zm00001d020804	Zm00001d050107	opr8;12-oxo-phytodienoic acid reductase8: peroxisomal; synthesis of jasmonic acid
Zm00001d020804	Zm00001d050277	Heavy metal transport/detoxification superfamily protein
Zm00001d020804	Zm00001d050308	U-box domain-containing protein 18
Zm00001d020804	Zm00001d050310	Homeodomain leucine zipper protein CPHB-5%3B Putative homeobox DNA-binding and leucine zipper domain family protein
Zm00001d020804	Zm00001d050572	Putative class III secretory plant peroxidase family protein
Zm00001d020804	Zm00001d050943	ARM-repeat/Tetratricopeptide repeat (TPR)-like protein
Zm00001d020804	Zm00001d051061	Enhancer of rudimentary homolog
Zm00001d020804	Zm00001d051138	Glycolipid transfer protein 1
Zm00001d020804	Zm00001d051316	Putative homeodomain-like transcription factor superfamily protein isoform 1%3B Putative homeodomain-like transcription factor superfamily protein isoform 2
Zm00001d020804	Zm00001d051441	E3 ubiquitin-protein ligase
Zm00001d020804	Zm00001d051458	mecs1;methyl erythritol cyclodiphosphate synthase1:
Zm00001d020804	Zm00001d051529	Putative AMP-dependent synthetase and ligase superfamily protein
Zm00001d020804	Zm00001d051669	Rubisco methyltransferase family protein
Zm00001d020804	Zm00001d051700	Dof zinc finger protein DOF5.4
Zm00001d020804	Zm00001d051796	SET domain containing protein
Zm00001d020804	Zm00001d051898	Serine/threonine-protein phosphatase PP1
Zm00001d020804	Zm00001d051934	5-pentadecatrienyl resorcinol O-methyltransferase
Zm00001d020804	Zm00001d051998	AP-1 complex subunit gamma-1
Zm00001d020804	Zm00001d052015	Serine-rich protein
Zm00001d020804	Zm00001d052038	Putative HLH DNA-binding domain superfamily protein
Zm00001d020804	Zm00001d052102	Putative AP2/EREBP transcription factor superfamily protein
Zm00001d020804	Zm00001d052269	Putative auxin efflux carrier
Zm00001d020804	Zm00001d052310	Farnesol kinase chloroplastic
Zm00001d020804	Zm00001d052333	Hypoxia-responsive family protein
Zm00001d020804	Zm00001d052344	PAP/OAS1 substrate-binding domain superfamily
Zm00001d020804	Zm00001d052354	Vacuolar-sorting receptor 1
Zm00001d020804	Zm00001d052390	Arabidopsis NAC domain containing protein 87
Zm00001d020804	Zm00001d052399	Long chain acyl-CoA synthetase 8
Zm00001d020804	Zm00001d052488	-
Zm00001d020804	Zm00001d052493	Aluminium induced protein with YGL and LRDR motifs
Zm00001d020804	Zm00001d052662	C2 domain protein
Zm00001d020804	Zm00001d052759	Nonspecific lipid-transfer protein
Zm00001d020804	Zm00001d052769	Thioredoxin H-type 5
Zm00001d020804	Zm00001d052798	Homeodomain-like superfamily protein
Zm00001d020804	Zm00001d052947	DNAJ heat shock N-terminal domain-containing protein
Zm00001d020804	Zm00001d053090	14-3-3-like protein
Zm00001d020804	Zm00001d053119	-
Zm00001d020804	Zm00001d053189	Probable mediator of RNA polymerase II transcription subunit 26c
Zm00001d020804	Zm00001d053195	Putative AP2/EREBP transcription factor superfamily protein
Zm00001d020804	Zm00001d053211	ER lumen protein retaining receptor family protein
Zm00001d020804	Zm00001d053334	Metabolite transport protein csbC%3B
Zm00001d020804	Zm00001d053518	Putative leucine-rich repeat protein kinase family protein
Zm00001d020804	Zm00001d053613	RNA-binding (RRM/RBD/RNP motifs) family protein
Zm00001d020804	Zm00001d053626	SPX domain-containing protein 1
Zm00001d020804	Zm00001d053671	Zinc finger A20 and AN1 domain-containing stress-associated protein 2
Zm00001d020804	Zm00001d053674	Tubulin binding cofactor C domain-containing protein
Zm00001d020804	Zm00001d053698	-
Zm00001d020804	Zm00001d053699	-
Zm00001d020804	Zm00001d053705	alpha/beta-Hydrolases superfamily protein
Zm00001d020804	Zm00001d053734	Putative RING zinc finger domain superfamily protein%3B RING-H2 finger protein ATL2L
Zm00001d020804	Zm00001d053805	Peptidyl-prolyl cis-trans isomerase
Zm00001d020804	Zm00001d053835	AT2G19470 (E=1e-039) ckl5 | ckl5 (Casein Kinase I-like 5); ATP binding / kinase/ protein kinase/ protein serine/threonine kinase
Zm00001d020804	Zm00001d053839	Peroxidase 3
Zm00001d020804	Zm00001d053865	Tyrosine-sulfated glycopeptide receptor 1
Zm00001d020804	Zm00001d053890	Squamosa promoter-binding-like protein 2
Zm00001d020804	Zm00001d053967	Putative bZIP transcription factor superfamily protein
