# Supplementary material for: QTG-Miner aids rapid dissection of the genetic base of tassel branch number in maize
Source: Nat Commun. 2023 Aug 26;14:5232. doi: 10.1038/s41467-023-41022-1 (PMC10460418; doi:10.1038/s41467-023-41022-1)
Supplement: Supplementary file 20 — Supplementary Data 17 [file 41467_2023_41022_MOESM20_ESM.xlsx]

## Sheet: Sheet1
Supplementary Data 17. Enriched GO terms among 4,278 genes
GO term	Ontology	Description	Number in input list	Number in BG/Ref	p-value	FDR
GO:2000112	P	regulation of cellular macromolecule biosynthetic process	1436	7044	2.1e-118	4.3e-114
GO:0019219	P	regulation of nucleobase-containing compound metabolic process	1515	7764	1.2e-112	1.2e-108
GO:0010468	P	regulation of gene expression	1524	7837	1.9e-112	1.3e-108
GO:0010556	P	regulation of macromolecule biosynthetic process	1465	7404	4.1e-112	2.1e-108
GO:0060255	P	regulation of macromolecule metabolic process	1719	9376	7.2e-111	2.9e-107
GO:0051252	P	regulation of RNA metabolic process	1383	6835	1.2e-110	4.1e-107
GO:0009791	P	post-embryonic development	1007	4254	3.4e-109	9.8e-106
GO:0006355	P	regulation of transcription, DNA-templated	1344	6591	6.2e-109	1.6e-105
GO:0080090	P	regulation of primary metabolic process	1733	9545	1.1e-108	2.5e-105
GO:1903506	P	regulation of nucleic acid-templated transcription	1349	6641	2.4e-108	4.9e-105
GO:2001141	P	regulation of RNA biosynthetic process	1349	6643	3e-108	5.5e-105
GO:0051171	P	regulation of nitrogen compound metabolic process	1574	8331	7.3e-108	1.2e-104
GO:0031326	P	regulation of cellular biosynthetic process	1500	7818	6.3e-106	9.8e-103
GO:0048608	P	reproductive structure development	812	3139	5.9e-102	8e-99
GO:0061458	P	reproductive system development	812	3139	5.9e-102	8e-99
GO:0031323	P	regulation of cellular metabolic process	1811	10393	1.2e-100	1.5e-97
GO:0009889	P	regulation of biosynthetic process	1542	8317	4.8e-99	5.7e-96
GO:0022414	P	reproductive process	1074	4935	1.3e-97	1.5e-94
GO:0044702	P	single organism reproductive process	956	4163	2.2e-96	2.2e-93
GO:0003006	P	developmental process involved in reproduction	931	3998	2.2e-96	2.2e-93
GO:0048367	P	shoot system development	710	2650	8.7e-94	8.4e-91
GO:0000003	P	reproduction	1117	5342	1e-92	9.6e-90
GO:0090567	P	reproductive shoot system development	538	1691	6.5e-92	5.7e-89
GO:0009908	P	flower development	529	1657	9.4e-91	8e-88
GO:0097659	P	nucleic acid-templated transcription	1440	7764	1.2e-90	1e-87
GO:0006351	P	transcription, DNA-templated	1433	7722	3.2e-90	2.5e-87
GO:0032774	P	RNA biosynthetic process	1450	7892	9.2e-89	7e-86
GO:0034654	P	nucleobase-containing compound biosynthetic process	1573	8939	1.4e-85	9.8e-83
GO:0019222	P	regulation of metabolic process	1938	11973	1.3e-83	8.8e-81
GO:0016070	P	RNA metabolic process	1910	11855	3.4e-80	2.3e-77
GO:0006325	P	chromatin organization	507	1677	5e-80	3.3e-77
GO:0018130	P	heterocycle biosynthetic process	1615	9470	3.4e-79	2.2e-76
GO:1901362	P	organic cyclic compound biosynthetic process	1693	10158	2.2e-77	1.4e-74
GO:0010467	P	gene expression	2075	13390	1.7e-76	1e-73
GO:0048731	P	system development	1408	7929	2.6e-76	1.5e-73
GO:0019438	P	aromatic compound biosynthetic process	1636	9764	2.5e-75	1.4e-72
GO:0048513	P	animal organ development	985	4830	5.8e-75	3.2e-72
GO:0009888	P	tissue development	630	2545	4.4e-71	2.3e-68
GO:0044767	P	single-organism developmental process	2002	12990	2.3e-70	1.2e-67
GO:0048507	P	meristem development	346	947	2.8e-70	1.4e-67
GO:0090304	P	nucleic acid metabolic process	2247	15157	1.3e-69	6.3e-67
GO:0050793	P	regulation of developmental process	496	1765	1.5e-69	7.1e-67
GO:0050794	P	regulation of cellular process	2729	19579	1.6e-69	7.5e-67
GO:0044707	P	single-multicellular organism process	1973	12777	1.9e-69	9e-67
GO:0007275	P	multicellular organism development	1932	12465	1.9e-68	8.7e-66
GO:0043933	P	macromolecular complex subunit organization	774	3556	2.9e-67	1.3e-64
GO:0099402	P	plant organ development	653	2768	5.9e-67	2.5e-64
GO:0048856	P	anatomical structure development	2091	13917	2.5e-66	1.1e-63
GO:0009886	P	post-embryonic morphogenesis	321	879	4.2e-65	1.8e-62
GO:0009887	P	organ morphogenesis	375	1158	6.5e-65	2.6e-62
GO:0007049	P	cell cycle	615	2584	5.7e-64	2.3e-61
GO:0006139	P	nucleobase-containing compound metabolic process	2508	17801	8.3e-63	3.3e-60
GO:2000026	P	regulation of multicellular organismal development	416	1430	2.2e-61	8.5e-59
GO:0022402	P	cell cycle process	503	1962	5.8e-60	2.2e-57
GO:0040029	P	regulation of gene expression, epigenetic	290	784	1e-59	3.7e-57
GO:0048646	P	anatomical structure formation involved in morphogenesis	562	2336	1.9e-59	6.8e-57
GO:0009653	P	anatomical structure morphogenesis	916	4749	4.8e-59	1.7e-56
GO:1901360	P	organic cyclic compound metabolic process	2642	19228	1e-58	3.6e-56
GO:0050789	P	regulation of biological process	3075	23410	1.1e-58	3.9e-56
GO:0046483	P	heterocycle metabolic process	2565	18514	1.3e-58	4.4e-56
GO:0048523	P	negative regulation of cellular process	673	3115	1e-56	3.3e-54
GO:0007389	P	pattern specification process	301	874	1.4e-56	4.7e-54
GO:0006725	P	cellular aromatic compound metabolic process	2599	18940	3.2e-56	1e-53
GO:0048827	P	phyllome development	423	1552	5.3e-56	1.7e-53
GO:0016458	P	gene silencing	268	720	1.3e-55	4e-53
GO:0044699	P	single-organism process	3581	28803	1.6e-55	4.8e-53
GO:0051301	P	cell division	318	979	3.5e-55	1.1e-52
GO:0044271	P	cellular nitrogen compound biosynthetic process	1762	11604	7e-54	2.1e-51
GO:0000278	P	mitotic cell cycle	335	1089	1e-53	3e-51
GO:2000113	P	negative regulation of cellular macromolecule biosynthetic process	353	1194	2.8e-53	8.1e-51
GO:0048519	P	negative regulation of biological process	859	4505	4.6e-53	1.3e-50
GO:0010629	P	negative regulation of gene expression	408	1536	1.4e-51	4e-49
GO:0010016	P	shoot system morphogenesis	288	870	2.7e-51	7.4e-49
GO:0032502	P	developmental process	2294	16379	3.9e-51	1.1e-48
GO:0006342	P	chromatin silencing	194	422	5e-51	1.3e-48
GO:0048437	P	floral organ development	295	910	4.9e-51	1.3e-48
GO:0045814	P	negative regulation of gene expression, epigenetic	195	435	5.4e-50	1.4e-47
GO:0034645	P	cellular macromolecule biosynthetic process	1893	12897	6.9e-50	1.8e-47
GO:0051239	P	regulation of multicellular organismal process	441	1769	1.3e-49	3.4e-47
GO:0009059	P	macromolecule biosynthetic process	1982	13698	2.9e-49	7.4e-47
GO:0051726	P	regulation of cell cycle	257	736	3.3e-49	8.3e-47
GO:0016569	P	covalent chromatin modification	323	1088	4.9e-49	1.2e-46
GO:0031327	P	negative regulation of cellular biosynthetic process	379	1417	1.9e-48	4.7e-46
GO:0010073	P	meristem maintenance	224	586	4.5e-48	1.1e-45
GO:0032501	P	multicellular organismal process	2305	16632	5.9e-48	1.4e-45
GO:0048569	P	post-embryonic organ development	323	1109	1.4e-47	3.3e-45
GO:0010605	P	negative regulation of macromolecule metabolic process	500	2179	1.4e-47	3.3e-45
GO:0010558	P	negative regulation of macromolecule biosynthetic process	374	1406	2.5e-47	5.8e-45
GO:0045892	P	negative regulation of transcription, DNA-templated	293	949	3.2e-47	7.3e-45
GO:0009890	P	negative regulation of biosynthetic process	399	1560	4.9e-47	1.1e-44
GO:1903507	P	negative regulation of nucleic acid-templated transcription	299	998	4.9e-46	1.1e-43
GO:1902679	P	negative regulation of RNA biosynthetic process	299	998	4.9e-46	1.1e-43
GO:0043414	P	macromolecule methylation	308	1048	5.1e-46	1.1e-43
GO:0051172	P	negative regulation of nitrogen compound metabolic process	398	1579	1.2e-45	2.7e-43
GO:1901576	P	organic substance biosynthetic process	2398	17607	2.1e-45	4.5e-43
GO:0048532	P	anatomical structure arrangement	189	449	2.2e-45	4.7e-43
GO:2000241	P	regulation of reproductive process	261	804	2.9e-45	6.1e-43
GO:0044763	P	single-organism cellular process	2759	20993	4e-45	8.3e-43
GO:0051276	P	chromosome organization	653	3264	4.5e-45	9.2e-43
GO:0048831	P	regulation of shoot system development	227	644	4.7e-44	9.5e-42
GO:0051253	P	negative regulation of RNA metabolic process	308	1078	5.5e-44	1.1e-41
GO:0065007	P	biological regulation	3187	25239	6.1e-44	1.2e-41
GO:0045934	P	negative regulation of nucleobase-containing compound metabolic process	339	1257	6.4e-44	1.3e-41
GO:0009892	P	negative regulation of metabolic process	530	2457	7.2e-44	1.4e-41
GO:1903047	P	mitotic cell cycle process	253	783	1.3e-43	2.6e-41
GO:0048438	P	floral whorl development	254	790	1.8e-43	3.5e-41
GO:0006996	P	organelle organization	1211	7514	2.3e-43	4.3e-41
GO:0030154	P	cell differentiation	651	3301	3.5e-43	6.7e-41
GO:0009933	P	meristem structural organization	178	422	6.9e-43	1.3e-40
GO:0009909	P	regulation of flower development	207	567	4.6e-42	8.5e-40
GO:0003002	P	regionalization	220	632	4.9e-42	9.1e-40
GO:0031324	P	negative regulation of cellular metabolic process	451	1985	7.3e-42	1.3e-39
GO:0044260	P	cellular macromolecule metabolic process	3221	25692	8.3e-42	1.5e-39
GO:0048580	P	regulation of post-embryonic development	266	886	4e-41	7.2e-39
GO:0016571	P	histone methylation	185	475	9.9e-41	1.8e-38
GO:0006306	P	DNA methylation	137	266	1.8e-40	3.2e-38
GO:0006305	P	DNA alkylation	137	266	1.8e-40	3.2e-38
GO:0044728	P	DNA methylation or demethylation	140	279	2.3e-40	4e-38
GO:0048444	P	floral organ morphogenesis	150	322	3.3e-40	5.6e-38
GO:0006304	P	DNA modification	145	301	3.4e-40	5.8e-38
GO:0031047	P	gene silencing by RNA	191	513	7.9e-40	1.3e-37
GO:0007010	P	cytoskeleton organization	337	1317	1.1e-39	1.8e-37
GO:0048869	P	cellular developmental process	827	4685	1.3e-39	2.1e-37
GO:0010033	P	response to organic substance	998	5992	1.7e-39	2.8e-37
GO:0048449	P	floral organ formation	134	262	2.3e-39	3.8e-37
GO:0016570	P	histone modification	267	923	6.1e-39	9.9e-37
GO:0048563	P	post-embryonic organ morphogenesis	152	344	1.3e-38	2e-36
GO:0071310	P	cellular response to organic substance	565	2867	4.3e-37	6.8e-35
GO:0051052	P	regulation of DNA metabolic process	147	337	6.8e-37	1.1e-34
GO:0034641	P	cellular nitrogen compound metabolic process	2709	20980	1.1e-36	1.7e-34
GO:0010564	P	regulation of cell cycle process	155	376	1.5e-36	2.3e-34
GO:0008213	P	protein alkylation	191	554	3.8e-36	5.7e-34
GO:0006479	P	protein methylation	191	554	3.8e-36	5.7e-34
GO:0034968	P	histone lysine methylation	156	388	8.7e-36	1.3e-33
GO:0009058	P	biosynthetic process	2633	20332	1.7e-35	2.6e-33
GO:0043170	P	macromolecule metabolic process	3385	27702	1.9e-35	2.8e-33
GO:0048366	P	leaf development	256	914	1.9e-35	2.8e-33
GO:0008283	P	cell proliferation	218	705	2.4e-35	3.5e-33
GO:0018022	P	peptidyl-lysine methylation	158	405	5.2e-35	7.6e-33
GO:0009855	P	determination of bilateral symmetry	110	198	5.7e-35	8.3e-33
GO:0048645	P	organ formation	137	311	8e-35	1.2e-32
GO:1902589	P	single-organism organelle organization	367	1599	9.7e-35	1.4e-32
GO:0009799	P	specification of symmetry	110	202	2.2e-34	3.1e-32
GO:0051567	P	histone H3-K9 methylation	114	220	4.5e-34	6.3e-32
GO:0018205	P	peptidyl-lysine modification	220	735	5.7e-34	8e-32
GO:0032259	P	methylation	378	1689	7.7e-34	1.1e-31
GO:0022403	P	cell cycle phase	245	877	8.3e-34	1.1e-31
GO:0010014	P	meristem initiation	125	270	1.6e-33	2.2e-31
GO:0061647	P	histone H3-K9 modification	115	229	2.1e-33	2.8e-31
GO:0044848	P	biological phase	246	889	2.1e-33	2.8e-31
GO:0006275	P	regulation of DNA replication	106	198	1.1e-32	1.4e-30
GO:0061640	P	cytoskeleton-dependent cytokinesis	142	356	2.1e-32	2.9e-30
GO:0010154	P	fruit development	325	1383	2.3e-32	3.1e-30
GO:0044249	P	cellular biosynthetic process	2435	18699	5.6e-32	7.4e-30
GO:1902410	P	mitotic cytokinetic process	136	334	8.4e-32	1.1e-29
GO:0000281	P	mitotic cytokinesis	139	350	1.4e-31	1.8e-29
GO:0000911	P	cytokinesis by cell plate formation	133	324	2.1e-31	2.7e-29
GO:0032506	P	cytokinetic process	138	348	2.6e-31	3.3e-29
GO:0051128	P	regulation of cellular component organization	257	990	3.5e-31	4.4e-29
GO:0010324	P	membrane invagination	139	357	7e-31	8.9e-29
GO:0042221	P	response to chemical	1359	9294	8.3e-31	1e-28
GO:0070887	P	cellular response to chemical stimulus	641	3617	1.7e-30	2.2e-28
GO:0006807	P	nitrogen compound metabolic process	2797	22193	1.8e-30	2.2e-28
GO:0000226	P	microtubule cytoskeleton organization	178	561	3.8e-30	4.7e-28
GO:0000910	P	cytokinesis	157	453	4e-30	5e-28
GO:0006346	P	methylation-dependent chromatin silencing	94	169	4.1e-30	5e-28
GO:0033043	P	regulation of organelle organization	201	688	5.6e-30	6.8e-28
GO:0006333	P	chromatin assembly or disassembly	114	253	7.1e-30	8.6e-28
GO:0022607	P	cellular component assembly	509	2690	1.3e-29	1.6e-27
GO:0016246	P	RNA interference	112	247	1.5e-29	1.8e-27
GO:0040007	P	growth	416	2046	1.7e-29	2e-27
GO:0007017	P	microtubule-based process	233	880	2.3e-29	2.7e-27
GO:0048509	P	regulation of meristem development	161	483	2.6e-29	3e-27
GO:0000279	P	M phase	185	612	3.7e-29	4.3e-27
GO:0009314	P	response to radiation	450	2302	1.1e-28	1.2e-26
GO:0006259	P	DNA metabolic process	629	3591	1.1e-28	1.2e-26
GO:0009628	P	response to abiotic stimulus	900	5674	1.6e-28	1.8e-26
GO:0021700	P	developmental maturation	258	1045	1.7e-28	1.9e-26
GO:0048316	P	seed development	292	1259	2.5e-28	2.8e-26
GO:0048285	P	organelle fission	238	930	3.4e-28	3.8e-26
GO:0090626	P	plant epidermis morphogenesis	162	504	4.7e-28	5.3e-26
GO:0048609	P	multicellular organismal reproductive process	192	669	6.9e-28	7.7e-26
GO:0044085	P	cellular component biogenesis	704	4185	7.4e-28	8.2e-26
GO:0048439	P	flower morphogenesis	82	139	9.6e-28	1.1e-25
GO:0048589	P	developmental growth	343	1604	1.2e-27	1.4e-25
GO:0009725	P	response to hormone	671	3950	1.8e-27	1.9e-25
GO:0032504	P	multicellular organism reproduction	203	739	2.2e-27	2.4e-25
GO:0000280	P	nuclear division	224	863	2.7e-27	3e-25
GO:0006261	P	DNA-dependent DNA replication	195	699	4.9e-27	5.2e-25
GO:0098763	P	mitotic cell cycle phase	128	346	7e-27	7.5e-25
GO:0010051	P	xylem and phloem pattern formation	103	234	1.7e-26	1.8e-24
GO:0071704	P	organic substance metabolic process	3784	32412	1.9e-26	2e-24
GO:0016441	P	posttranscriptional gene silencing	126	341	1.9e-26	2e-24
GO:0031497	P	chromatin assembly	93	193	2.8e-26	3e-24
GO:0018193	P	peptidyl-amino acid modification	259	1095	2.9e-26	3e-24
GO:0065003	P	macromolecular complex assembly	402	2039	3e-26	3.1e-24
GO:0006323	P	DNA packaging	102	232	3.2e-26	3.3e-24
GO:0071840	P	cellular component organization or biogenesis	1988	15011	3.3e-26	3.3e-24
GO:0090558	P	plant epidermis development	270	1167	4.1e-26	4.2e-24
GO:0034622	P	cellular macromolecular complex assembly	366	1797	4.3e-26	4.4e-24
GO:0045595	P	regulation of cell differentiation	128	358	8.7e-26	8.8e-24
GO:0006461	P	protein complex assembly	326	1538	9.8e-26	9.9e-24
GO:0034728	P	nucleosome organization	89	183	2e-25	2e-23
GO:0006260	P	DNA replication	247	1039	2.4e-25	2.4e-23
GO:0070271	P	protein complex biogenesis	326	1548	2.5e-25	2.5e-23
GO:0048229	P	gametophyte development	239	990	2.5e-25	2.5e-23
GO:0009955	P	adaxial/abaxial pattern specification	91	195	5.7e-25	5.6e-23
GO:0016043	P	cellular component organization	1880	14143	8e-25	7.8e-23
GO:0071824	P	protein-DNA complex subunit organization	104	254	8.6e-25	8.4e-23
GO:0035194	P	posttranscriptional gene silencing by RNA	120	330	9e-25	8.8e-23
GO:0009965	P	leaf morphogenesis	138	422	1.2e-24	1.1e-22
GO:0009719	P	response to endogenous stimulus	723	4462	1.2e-24	1.2e-22
GO:0010638	P	positive regulation of organelle organization	115	310	2.3e-24	2.2e-22
GO:0071822	P	protein complex subunit organization	341	1679	3.7e-24	3.5e-22
GO:0009793	P	embryo development ending in seed dormancy	222	909	3.9e-24	3.7e-22
GO:0048468	P	cell development	338	1662	4.9e-24	4.6e-22
GO:0006334	P	nucleosome assembly	81	161	5.4e-24	5e-22
GO:0010026	P	trichome differentiation	117	327	1e-23	9.6e-22
GO:0022622	P	root system development	292	1370	2e-23	1.8e-21
GO:0009416	P	response to light stimulus	411	2186	2.1e-23	1.9e-21
GO:0051130	P	positive regulation of cellular component organization	124	368	3.3e-23	3e-21
GO:0032870	P	cellular response to hormone stimulus	403	2137	3.6e-23	3.3e-21
GO:0052018	P	modulation by symbiont of RNA levels in host	77	151	3.7e-23	3.3e-21
GO:0052249	P	modulation of RNA levels in other organism involved in symbiotic interaction	77	151	3.7e-23	3.3e-21
GO:0009616	P	virus induced gene silencing	77	151	3.7e-23	3.3e-21
GO:1901987	P	regulation of cell cycle phase transition	84	181	4.8e-23	4.3e-21
GO:1901990	P	regulation of mitotic cell cycle phase transition	83	178	6.9e-23	6.1e-21
GO:0098586	P	cellular response to virus	77	153	6.9e-23	6.1e-21
GO:0044770	P	cell cycle phase transition	91	213	7.1e-23	6.3e-21
GO:0009755	P	hormone-mediated signaling pathway	389	2048	7.5e-23	6.6e-21
GO:0019827	P	stem cell population maintenance	72	134	9.5e-23	8.3e-21
GO:0098727	P	maintenance of cell number	72	134	9.5e-23	8.3e-21
GO:0065004	P	protein-DNA complex assembly	96	238	1.3e-22	1.1e-20
GO:0045596	P	negative regulation of cell differentiation	71	131	1.3e-22	1.1e-20
GO:0007346	P	regulation of mitotic cell cycle	117	340	1.4e-22	1.2e-20
GO:0071495	P	cellular response to endogenous stimulus	424	2308	1.7e-22	1.5e-20
GO:0048522	P	positive regulation of cellular process	577	3441	2.4e-22	2e-20
GO:0044772	P	mitotic cell cycle phase transition	89	209	2.5e-22	2.1e-20
GO:0048364	P	root development	287	1365	2.7e-22	2.3e-20
GO:0033993	P	response to lipid	389	2067	3.1e-22	2.6e-20
GO:0001101	P	response to acid chemical	522	3035	3.5e-22	2.9e-20
GO:0009943	P	adaxial/abaxial axis specification	76	155	4.3e-22	3.6e-20
GO:0048638	P	regulation of developmental growth	160	580	5.4e-22	4.5e-20
GO:0010090	P	trichome morphogenesis	103	278	6e-22	5e-20
GO:0010604	P	positive regulation of macromolecule metabolic process	356	1846	6.9e-22	5.7e-20
GO:0044839	P	cell cycle G2/M phase transition	67	122	1.2e-21	9.5e-20
GO:0009944	P	polarity specification of adaxial/abaxial axis	71	138	1.2e-21	1e-19
GO:0033044	P	regulation of chromosome organization	105	292	1.5e-21	1.2e-19
GO:0040008	P	regulation of growth	189	760	1.9e-21	1.6e-19
GO:0000902	P	cell morphogenesis	294	1435	2.1e-21	1.7e-19
GO:0000086	P	G2/M transition of mitotic cell cycle	66	120	2.2e-21	1.8e-19
GO:0065001	P	specification of axis polarity	71	140	2.3e-21	1.8e-19
GO:1902749	P	regulation of cell cycle G2/M phase transition	64	113	2.8e-21	2.2e-19
GO:0032989	P	cellular component morphogenesis	310	1547	2.9e-21	2.3e-19
GO:0048864	P	stem cell development	61	102	3e-21	2.4e-19
GO:0035266	P	meristem growth	126	406	4.7e-21	3.7e-19
GO:0051322	P	anaphase	61	104	6.3e-21	5e-19
GO:0006302	P	double-strand break repair	100	275	7e-21	5.5e-19
GO:0010389	P	regulation of G2/M transition of mitotic cell cycle	63	112	7.3e-21	5.7e-19
GO:0048863	P	stem cell differentiation	66	125	1.1e-20	8.8e-19
GO:0010074	P	maintenance of meristem identity	61	106	1.3e-20	1e-18
GO:0009798	P	axis specification	81	191	2.3e-20	1.8e-18
GO:0051321	P	meiotic cell cycle	166	645	3.3e-20	2.5e-18
GO:0032535	P	regulation of cellular component size	121	392	4e-20	3.1e-18
GO:1901700	P	response to oxygen-containing compound	737	4781	4.2e-20	3.2e-18
GO:0060429	P	epithelium development	199	848	4.3e-20	3.3e-18
GO:0010628	P	positive regulation of gene expression	278	1363	4.8e-20	3.6e-18
GO:0044003	P	modification by symbiont of host morphology or physiology	87	222	5.3e-20	4e-18
GO:0051607	P	defense response to virus	92	246	5.6e-20	4.2e-18
GO:0051817	P	modification of morphology or physiology of other organism involved in symbiotic interaction	87	223	6.7e-20	5e-18
GO:0008544	P	epidermis development	189	792	8.4e-20	6.3e-18
GO:0090066	P	regulation of anatomical structure size	121	397	9.3e-20	7e-18
GO:0051701	P	interaction with host	91	246	1.6e-19	1.2e-17
GO:0006270	P	DNA replication initiation	67	138	1.8e-19	1.3e-17
GO:0010608	P	posttranscriptional regulation of gene expression	182	756	1.9e-19	1.4e-17
GO:0009733	P	response to auxin	209	927	2.4e-19	1.7e-17
GO:0009913	P	epidermal cell differentiation	181	756	3.9e-19	2.8e-17
GO:0030855	P	epithelial cell differentiation	182	763	4.3e-19	3.1e-17
GO:0010431	P	seed maturation	102	306	4.5e-19	3.3e-17
GO:0045786	P	negative regulation of cell cycle	75	176	4.6e-19	3.3e-17
GO:0007126	P	meiotic nuclear division	139	508	5e-19	3.6e-17
GO:0006396	P	RNA processing	456	2665	5e-19	3.6e-17
GO:0009639	P	response to red or far red light	182	765	5.3e-19	3.8e-17
GO:0010228	P	vegetative to reproductive phase transition of meristem	185	788	8.8e-19	6.3e-17
GO:0048443	P	stamen development	107	336	9.4e-19	6.6e-17
GO:0048466	P	androecium development	107	336	9.4e-19	6.6e-17
GO:0010075	P	regulation of meristem growth	115	379	1e-18	7.1e-17
GO:0010267	P	production of ta-siRNAs involved in RNA interference	66	140	1.1e-18	7.5e-17
GO:0017148	P	negative regulation of translation	101	307	1.4e-18	9.9e-17
GO:0031048	P	chromatin silencing by small RNA	66	142	1.9e-18	1.3e-16
GO:0051258	P	protein polymerization	120	411	2.1e-18	1.5e-16
GO:0006310	P	DNA recombination	170	704	2.3e-18	1.6e-16
GO:0034249	P	negative regulation of cellular amide metabolic process	101	310	2.4e-18	1.7e-16
GO:0044764	P	multi-organism cellular process	149	578	2.5e-18	1.7e-16
GO:0051716	P	cellular response to stimulus	1437	10722	2.6e-18	1.8e-16
GO:0010015	P	root morphogenesis	203	916	3.9e-18	2.7e-16
GO:0000398	P	mRNA splicing, via spliceosome	114	382	3.9e-18	2.7e-16
GO:0009615	P	response to virus	100	308	4.3e-18	2.9e-16
GO:0000075	P	cell cycle checkpoint	65	142	6.2e-18	4.2e-16
GO:0032273	P	positive regulation of protein polymerization	77	196	6.3e-18	4.3e-16
GO:0044089	P	positive regulation of cellular component biogenesis	84	230	7.2e-18	4.9e-16
GO:1903046	P	meiotic cell cycle process	143	551	7.3e-18	4.9e-16
GO:0030422	P	production of siRNA involved in RNA interference	75	188	8.6e-18	5.8e-16
GO:0044700	P	single organism signaling	1016	7185	9.8e-18	6.5e-16
GO:0007059	P	chromosome segregation	129	472	1e-17	6.7e-16
GO:0051254	P	positive regulation of RNA metabolic process	257	1286	1.2e-17	7.8e-16
GO:0098813	P	nuclear chromosome segregation	120	425	1.8e-17	1.2e-15
GO:0048518	P	positive regulation of biological process	714	4734	1.8e-17	1.2e-15
GO:0031334	P	positive regulation of protein complex assembly	81	220	1.9e-17	1.3e-15
GO:0035821	P	modification of morphology or physiology of other organism	90	265	2e-17	1.3e-15
GO:0048467	P	gynoecium development	110	371	2.2e-17	1.5e-15
GO:0009739	P	response to gibberellin	107	355	2.3e-17	1.5e-15
GO:0048441	P	petal development	62	134	2.4e-17	1.5e-15
GO:0048465	P	corolla development	62	134	2.4e-17	1.5e-15
GO:1903508	P	positive regulation of nucleic acid-templated transcription	243	1205	3.8e-17	2.4e-15
GO:0045893	P	positive regulation of transcription, DNA-templated	243	1205	3.8e-17	2.4e-15
GO:1902680	P	positive regulation of RNA biosynthetic process	243	1207	4.5e-17	2.9e-15
GO:0008380	P	RNA splicing	184	819	4.7e-17	3e-15
GO:0051495	P	positive regulation of cytoskeleton organization	77	205	4.8e-17	3e-15
GO:0009605	P	response to external stimulus	652	4265	5.3e-17	3.3e-15
GO:0045010	P	actin nucleation	72	182	5.5e-17	3.5e-15
GO:0030838	P	positive regulation of actin filament polymerization	72	183	6.9e-17	4.4e-15
GO:0000904	P	cell morphogenesis involved in differentiation	178	786	8e-17	5e-15
GO:0016572	P	histone phosphorylation	52	97	8.1e-17	5.1e-15
GO:0035195	P	gene silencing by miRNA	75	198	8.4e-17	5.2e-15
GO:1901701	P	cellular response to oxygen-containing compound	356	2014	9.5e-17	5.9e-15
GO:0000377	P	RNA splicing, via transesterification reactions with bulged adenosine as nucleophile	117	420	1e-16	6.4e-15
GO:0044710	P	single-organism metabolic process	2205	17698	1.3e-16	8e-15
GO:0071407	P	cellular response to organic cyclic compound	211	1005	1.3e-16	8e-15
GO:0051329	P	mitotic interphase	67	163	1.4e-16	8.9e-15
GO:0000725	P	recombinational repair	69	173	1.7e-16	1.1e-14
GO:0051327	P	meiotic M phase	89	273	2.4e-16	1.5e-14
GO:0000724	P	double-strand break repair via homologous recombination	68	170	2.6e-16	1.6e-14
GO:0044786	P	cell cycle DNA replication	66	161	2.7e-16	1.6e-14
GO:0098762	P	meiotic cell cycle phase	89	274	2.8e-16	1.7e-14
GO:0051325	P	interphase	67	166	3e-16	1.8e-14
GO:0009640	P	photomorphogenesis	118	434	3.4e-16	2e-14
GO:0010557	P	positive regulation of macromolecule biosynthetic process	255	1315	3.6e-16	2.2e-14
GO:0032271	P	regulation of protein polymerization	79	225	4.1e-16	2.4e-14
GO:0051246	P	regulation of protein metabolic process	293	1583	4.1e-16	2.5e-14
GO:0051248	P	negative regulation of protein metabolic process	154	653	5.3e-16	3.2e-14
GO:0032268	P	regulation of cellular protein metabolic process	281	1503	5.8e-16	3.5e-14
GO:0097305	P	response to alcohol	317	1760	6e-16	3.5e-14
GO:0071359	P	cellular response to dsRNA	75	208	7.1e-16	4.2e-14
GO:0070918	P	production of small RNA involved in gene silencing by RNA	75	208	7.1e-16	4.2e-14
GO:0031050	P	dsRNA fragmentation	75	208	7.1e-16	4.2e-14
GO:0044403	P	symbiosis, encompassing mutualism through parasitism	136	546	7.5e-16	4.4e-14
GO:0048440	P	carpel development	101	344	7.6e-16	4.4e-14
GO:0043254	P	regulation of protein complex assembly	85	259	8.1e-16	4.7e-14
GO:0032269	P	negative regulation of cellular protein metabolic process	153	651	8.5e-16	4.9e-14
GO:0035196	P	production of miRNAs involved in gene silencing by miRNA	69	180	8.7e-16	5e-14
GO:0009790	P	embryo development	298	1630	9.1e-16	5.3e-14
GO:0051493	P	regulation of cytoskeleton organization	89	281	9.9e-16	5.7e-14
GO:0016032	P	viral process	124	477	1e-15	5.8e-14
GO:0044419	P	interspecies interaction between organisms	136	550	1.2e-15	7e-14
GO:0010162	P	seed dormancy process	82	247	1.5e-15	8.7e-14
GO:0022611	P	dormancy process	82	247	1.5e-15	8.7e-14
GO:0048508	P	embryonic meristem development	54	115	1.6e-15	9.2e-14
GO:0007050	P	cell cycle arrest	53	111	1.7e-15	9.8e-14
GO:0043331	P	response to dsRNA	80	238	1.9e-15	1.1e-13
GO:0032970	P	regulation of actin filament-based process	78	228	2e-15	1.1e-13
GO:0045935	P	positive regulation of nucleobase-containing compound metabolic process	277	1492	2e-15	1.1e-13
GO:0030833	P	regulation of actin filament polymerization	74	210	2.9e-15	1.6e-13
GO:0016049	P	cell growth	261	1386	3.2e-15	1.8e-13
GO:0007154	P	cell communication	1084	7931	3.7e-15	2.1e-13
GO:0000375	P	RNA splicing, via transesterification reactions	117	447	4.3e-15	2.4e-13
GO:0071396	P	cellular response to lipid	202	985	4.5e-15	2.5e-13
GO:0009555	P	pollen development	152	661	5e-15	2.8e-13
GO:0048469	P	cell maturation	151	655	5.1e-15	2.8e-13
GO:0006397	P	mRNA processing	156	688	6e-15	3.3e-13
GO:0008064	P	regulation of actin polymerization or depolymerization	76	224	6.4e-15	3.5e-13
GO:0030041	P	actin filament polymerization	74	214	6.5e-15	3.5e-13
GO:0002252	P	immune effector process	134	552	6.6e-15	3.6e-13
GO:0051225	P	spindle assembly	45	83	6.9e-15	3.7e-13
GO:0071156	P	regulation of cell cycle arrest	46	87	7e-15	3.8e-13
GO:0048464	P	flower calyx development	46	87	7e-15	3.8e-13
GO:0048442	P	sepal development	46	87	7e-15	3.8e-13
GO:0014070	P	response to organic cyclic compound	304	1706	8.1e-15	4.3e-13
GO:0030832	P	regulation of actin filament length	76	226	9.4e-15	5e-13
GO:0032956	P	regulation of actin cytoskeleton organization	76	226	9.4e-15	5e-13
GO:0048765	P	root hair cell differentiation	148	642	9.6e-15	5.1e-13
GO:0048764	P	trichoblast maturation	148	642	9.6e-15	5.1e-13
GO:0000819	P	sister chromatid segregation	101	362	1.2e-14	6.1e-13
GO:0090627	P	plant epidermal cell differentiation	163	740	1.3e-14	6.7e-13
GO:0031325	P	positive regulation of cellular metabolic process	359	2123	1.8e-14	9.4e-13
GO:0010476	P	gibberellin mediated signaling pathway	62	161	2.1e-14	1.1e-12
GO:0007051	P	spindle organization	48	99	2.3e-14	1.2e-12
GO:0071370	P	cellular response to gibberellin stimulus	62	163	3.2e-14	1.7e-12
GO:1901699	P	cellular response to nitrogen compound	86	287	4e-14	2.1e-12
GO:0051173	P	positive regulation of nitrogen compound metabolic process	286	1603	4.7e-14	2.4e-12
GO:0009740	P	gibberellic acid mediated signaling pathway	61	160	4.8e-14	2.5e-12
GO:0009893	P	positive regulation of metabolic process	385	2337	5e-14	2.6e-12
GO:0010050	P	vegetative phase change	48	102	5.5e-14	2.8e-12
GO:0000087	P	mitotic M phase	68	196	7e-14	3.6e-12
GO:0044238	P	primary metabolic process	3813	33501	8.5e-14	4.4e-12
GO:0035670	P	plant-type ovary development	79	255	1e-13	5.2e-12
GO:0048481	P	plant ovule development	79	255	1e-13	5.2e-12
GO:0010388	P	cullin deneddylation	55	136	1.2e-13	6.2e-12
GO:0044087	P	regulation of cellular component biogenesis	91	322	1.3e-13	6.4e-12
GO:0000338	P	protein deneddylation	55	137	1.5e-13	7.8e-12
GO:0010054	P	trichoblast differentiation	150	685	2.1e-13	1.1e-11
GO:0007165	P	signal transduction	959	7006	2.2e-13	1.1e-11
GO:0045930	P	negative regulation of mitotic cell cycle	43	87	3.1e-13	1.5e-11
GO:0010053	P	root epidermal cell differentiation	154	715	3.2e-13	1.6e-11
GO:0007093	P	mitotic cell cycle checkpoint	40	75	3.2e-13	1.6e-11
GO:0007276	P	gamete generation	87	307	3.8e-13	1.9e-11
GO:0048447	P	sepal morphogenesis	40	76	4.4e-13	2.2e-11
GO:0048453	P	sepal formation	40	76	4.4e-13	2.2e-11
GO:0042023	P	DNA endoreduplication	54	137	4.6e-13	2.3e-11
GO:0023052	P	signaling	1118	8380	4.6e-13	2.3e-11
GO:0010212	P	response to ionizing radiation	56	147	5.2e-13	2.6e-11
GO:0022603	P	regulation of anatomical structure morphogenesis	85	298	5.3e-13	2.6e-11
GO:0045132	P	meiotic chromosome segregation	68	207	5.7e-13	2.8e-11
GO:0008154	P	actin polymerization or depolymerization	78	260	5.7e-13	2.8e-11
GO:0010072	P	primary shoot apical meristem specification	40	77	6e-13	2.9e-11
GO:0071229	P	cellular response to acid chemical	260	1455	6e-13	2.9e-11
GO:0031328	P	positive regulation of cellular biosynthetic process	279	1593	6.1e-13	3e-11
GO:0009734	P	auxin-activated signaling pathway	101	393	8e-13	3.9e-11
GO:0043623	P	cellular protein complex assembly	219	1169	9.1e-13	4.4e-11
GO:0009737	P	response to abscisic acid	267	1520	1.5e-12	7.2e-11
GO:0010948	P	negative regulation of cell cycle process	42	89	1.9e-12	9e-11
GO:0048446	P	petal morphogenesis	45	102	1.9e-12	9.2e-11
GO:0048451	P	petal formation	43	94	2.3e-12	1.1e-10
GO:0060560	P	developmental growth involved in morphogenesis	211	1127	2.5e-12	1.2e-10
GO:0007067	P	mitotic nuclear division	92	349	2.5e-12	1.2e-10
GO:0090421	P	embryonic meristem initiation	41	86	2.6e-12	1.3e-10
GO:0009561	P	megagametogenesis	82	293	3e-12	1.5e-10
GO:0071365	P	cellular response to auxin stimulus	102	411	3.6e-12	1.7e-10
GO:0009553	P	embryo sac development	101	405	3.6e-12	1.7e-10
GO:0006195	P	purine nucleotide catabolic process	150	719	5.1e-12	2.4e-10
GO:0009146	P	purine nucleoside triphosphate catabolic process	134	615	5.5e-12	2.6e-10
GO:0071554	P	cell wall organization or biogenesis	359	2231	5.6e-12	2.6e-10
GO:0007062	P	sister chromatid cohesion	77	270	6.4e-12	3e-10
GO:0030036	P	actin cytoskeleton organization	104	428	6.5e-12	3e-10
GO:0030029	P	actin filament-based process	121	534	6.8e-12	3.2e-10
GO:0009207	P	purine ribonucleoside triphosphate catabolic process	133	611	6.9e-12	3.2e-10
GO:0009203	P	ribonucleoside triphosphate catabolic process	133	611	6.9e-12	3.2e-10
GO:0006417	P	regulation of translation	127	573	7.4e-12	3.4e-10
GO:0009166	P	nucleotide catabolic process	151	730	7.6e-12	3.5e-10
GO:0009261	P	ribonucleotide catabolic process	133	612	7.6e-12	3.5e-10
GO:0009154	P	purine ribonucleotide catabolic process	133	612	7.6e-12	3.5e-10
GO:0045165	P	cell fate commitment	50	131	8.5e-12	3.9e-10
GO:0006338	P	chromatin remodeling	49	127	1e-11	4.6e-10
GO:0040034	P	regulation of development, heterochronic	36	70	1.1e-11	4.8e-10
GO:0042127	P	regulation of cell proliferation	100	408	1.1e-11	4.9e-10
GO:0034248	P	regulation of cellular amide metabolic process	127	577	1.1e-11	5e-10
GO:0006366	P	transcription from RNA polymerase II promoter	310	1878	1.4e-11	6.6e-10
GO:0007015	P	actin filament organization	89	345	1.5e-11	6.9e-10
GO:0009143	P	nucleoside triphosphate catabolic process	134	626	1.6e-11	7.1e-10
GO:0034655	P	nucleobase-containing compound catabolic process	213	1168	1.6e-11	7.3e-10
GO:0045229	P	external encapsulating structure organization	263	1532	1.8e-11	8.1e-10
GO:0007267	P	cell-cell signaling	85	323	1.8e-11	8.2e-10
GO:0046434	P	organophosphate catabolic process	160	801	1.9e-11	8.3e-10
GO:1901988	P	negative regulation of cell cycle phase transition	37	76	1.9e-11	8.4e-10
GO:1901991	P	negative regulation of mitotic cell cycle phase transition	37	76	1.9e-11	8.4e-10
GO:0090351	P	seedling development	107	456	1.9e-11	8.6e-10
GO:0009826	P	unidimensional cell growth	177	919	2.1e-11	9.4e-10
GO:1901292	P	nucleoside phosphate catabolic process	151	742	2.1e-11	9.5e-10
GO:0045787	P	positive regulation of cell cycle	44	108	2.7e-11	1.2e-09
GO:0046034	P	ATP metabolic process	188	1000	2.9e-11	1.3e-09
GO:0001708	P	cell fate specification	36	74	3.6e-11	1.6e-09
GO:0009891	P	positive regulation of biosynthetic process	284	1700	3.6e-11	1.6e-09
GO:0051704	P	multi-organism process	679	4833	3.8e-11	1.6e-09
GO:0071555	P	cell wall organization	251	1457	3.9e-11	1.7e-09
GO:0046130	P	purine ribonucleoside catabolic process	134	637	4.3e-11	1.9e-09
GO:0070646	P	protein modification by small protein removal	100	421	4.8e-11	2.1e-09
GO:0006464	P	cellular protein modification process	1157	8892	5.4e-11	2.3e-09
GO:0036211	P	protein modification process	1157	8892	5.4e-11	2.3e-09
GO:0044237	P	cellular metabolic process	3892	34545	7.2e-11	3.1e-09
GO:0006152	P	purine nucleoside catabolic process	134	643	7.4e-11	3.2e-09
GO:0042454	P	ribonucleoside catabolic process	134	643	7.4e-11	3.2e-09
GO:0009845	P	seed germination	101	431	7.4e-11	3.2e-09
GO:0072523	P	purine-containing compound catabolic process	151	760	9.5e-11	4.1e-09
GO:0007155	P	cell adhesion	82	320	1.2e-10	5.3e-09
GO:0009141	P	nucleoside triphosphate metabolic process	217	1231	1.5e-10	6.4e-09
GO:0008356	P	asymmetric cell division	34	71	1.7e-10	7.3e-09
GO:0010093	P	specification of floral organ identity	31	59	1.9e-10	7.9e-09
GO:0016071	P	mRNA metabolic process	217	1235	1.9e-10	8.2e-09
GO:0007292	P	female gamete generation	59	193	2e-10	8.3e-09
GO:0009167	P	purine ribonucleoside monophosphate metabolic process	194	1072	2.3e-10	9.6e-09
GO:0009126	P	purine nucleoside monophosphate metabolic process	194	1072	2.3e-10	9.6e-09
GO:0009199	P	ribonucleoside triphosphate metabolic process	213	1209	2.3e-10	9.8e-09
GO:0016444	P	somatic cell DNA recombination	30	56	2.5e-10	1.1e-08
GO:0009144	P	purine nucleoside triphosphate metabolic process	211	1198	2.9e-10	1.2e-08
GO:0009164	P	nucleoside catabolic process	134	659	3e-10	1.2e-08
GO:1901575	P	organic substance catabolic process	720	5239	3e-10	1.3e-08
GO:0034504	P	protein localization to nucleus	71	263	3.2e-10	1.3e-08
GO:0009205	P	purine ribonucleoside triphosphate metabolic process	210	1193	3.3e-10	1.4e-08
GO:0050896	P	response to stimulus	2676	22704	3.4e-10	1.4e-08
GO:0000085	P	mitotic G2 phase	41	105	3.5e-10	1.5e-08
GO:0051319	P	G2 phase	41	105	3.5e-10	1.5e-08
GO:1902593	P	single-organism nuclear import	69	255	5.2e-10	2.1e-08
GO:0044744	P	protein targeting to nucleus	69	255	5.2e-10	2.1e-08
GO:0006606	P	protein import into nucleus	69	255	5.2e-10	2.1e-08
GO:0031570	P	DNA integrity checkpoint	38	93	5.5e-10	2.3e-08
GO:0010076	P	maintenance of floral meristem identity	21	26	6.2e-10	2.6e-08
GO:0010332	P	response to gamma radiation	40	103	6.5e-10	2.7e-08
GO:0010087	P	phloem or xylem histogenesis	61	212	7.1e-10	2.9e-08
GO:0009630	P	gravitropism	71	269	7.2e-10	2.9e-08
GO:0051170	P	nuclear import	72	275	7.4e-10	3e-08
GO:0009161	P	ribonucleoside monophosphate metabolic process	196	1106	8.1e-10	3.3e-08
GO:1901658	P	glycosyl compound catabolic process	135	678	8.2e-10	3.3e-08
GO:0031399	P	regulation of protein modification process	152	795	8.5e-10	3.4e-08
GO:0044703	P	multi-organism reproductive process	223	1304	8.6e-10	3.5e-08
GO:0010077	P	maintenance of inflorescence meristem identity	22	30	8.8e-10	3.6e-08
GO:0051302	P	regulation of cell division	42	114	9e-10	3.6e-08
GO:0044270	P	cellular nitrogen compound catabolic process	244	1462	9.8e-10	3.9e-08
GO:0046700	P	heterocycle catabolic process	243	1456	1.1e-09	4.3e-08
GO:0071900	P	regulation of protein serine/threonine kinase activity	66	244	1.2e-09	4.9e-08
GO:0022610	P	biological adhesion	82	340	1.4e-09	5.6e-08
GO:0048825	P	cotyledon development	56	189	1.4e-09	5.7e-08
GO:0009560	P	embryo sac egg cell differentiation	53	173	1.5e-09	5.9e-08
GO:0019439	P	aromatic compound catabolic process	247	1494	1.6e-09	6.5e-08
GO:1902275	P	regulation of chromatin organization	35	84	1.7e-09	6.8e-08
GO:1901361	P	organic cyclic compound catabolic process	248	1503	1.8e-09	7e-08
GO:0009926	P	auxin polar transport	71	276	1.8e-09	7.1e-08
GO:0009606	P	tropism	75	300	1.9e-09	7.3e-08
GO:0043207	P	response to external biotic stimulus	439	2998	2.3e-09	9e-08
GO:0000245	P	spliceosomal complex assembly	29	59	2.3e-09	9e-08
GO:0009123	P	nucleoside monophosphate metabolic process	206	1197	2.5e-09	9.6e-08
GO:0051028	P	mRNA transport	50	160	2.5e-09	9.7e-08
GO:0019953	P	sexual reproduction	112	537	2.5e-09	9.7e-08
GO:0043412	P	macromolecule modification	1331	10581	2.9e-09	1.1e-07
GO:0022412	P	cellular process involved in reproduction in multicellular organism	75	304	3e-09	1.2e-07
GO:0070192	P	chromosome organization involved in meiotic cell cycle	43	125	3.1e-09	1.2e-07
GO:0048506	P	regulation of timing of meristematic phase transition	27	52	3.3e-09	1.3e-07
GO:0051707	P	response to other organism	436	2986	3.6e-09	1.4e-07
GO:0046128	P	purine ribonucleoside metabolic process	220	1309	4e-09	1.5e-07
GO:0008361	P	regulation of cell size	50	163	4.1e-09	1.6e-07
GO:0010103	P	stomatal complex morphogenesis	64	242	4.5e-09	1.7e-07
GO:0010374	P	stomatal complex development	75	309	5.5e-09	2.1e-07
GO:0042278	P	purine nucleoside metabolic process	220	1315	5.6e-09	2.1e-07
GO:0006950	P	response to stress	1488	12007	6.3e-09	2.4e-07
GO:0098542	P	defense response to other organism	306	1975	7.1e-09	2.7e-07
GO:0009629	P	response to gravity	71	287	7.1e-09	2.7e-07
GO:0007127	P	meiosis I	76	318	7.7e-09	2.9e-07
GO:0009259	P	ribonucleotide metabolic process	267	1678	8.4e-09	3.2e-07
GO:0010229	P	inflorescence development	37	101	9.9e-09	3.7e-07
GO:0090068	P	positive regulation of cell cycle process	27	56	1.1e-08	4.2e-07
GO:0044774	P	mitotic DNA integrity checkpoint	23	40	1.1e-08	4.2e-07
GO:0009880	P	embryonic pattern specification	39	112	1.2e-08	4.7e-07
GO:0006357	P	regulation of transcription from RNA polymerase II promoter	206	1227	1.4e-08	5.1e-07
GO:0006997	P	nucleus organization	54	193	1.4e-08	5.4e-07
GO:0009119	P	ribonucleoside metabolic process	224	1364	1.5e-08	5.8e-07
GO:0006913	P	nucleocytoplasmic transport	99	473	1.8e-08	6.6e-07
GO:0060918	P	auxin transport	73	307	1.8e-08	6.6e-07
GO:0009116	P	nucleoside metabolic process	249	1557	1.9e-08	6.9e-07
GO:0031109	P	microtubule polymerization or depolymerization	50	173	2.1e-08	7.6e-07
GO:0050658	P	RNA transport	53	190	2.1e-08	7.9e-07
GO:0050657	P	nucleic acid transport	53	190	2.1e-08	7.9e-07
GO:0048510	P	regulation of timing of transition from vegetative to reproductive phase	25	50	2.2e-08	8.2e-07
GO:0009685	P	gibberellin metabolic process	37	105	2.3e-08	8.3e-07
GO:0051093	P	negative regulation of developmental process	61	237	2.4e-08	8.7e-07
GO:0051236	P	establishment of RNA localization	53	192	2.8e-08	1e-06
GO:0043481	P	anthocyanin accumulation in tissues in response to UV light	54	198	3e-08	1.1e-06
GO:0043480	P	pigment accumulation in tissues	54	198	3e-08	1.1e-06
GO:0043478	P	pigment accumulation in response to UV light	54	198	3e-08	1.1e-06
GO:0043479	P	pigment accumulation in tissues in response to UV light	54	198	3e-08	1.1e-06
GO:0010092	P	specification of organ identity	25	51	3e-08	1.1e-06
GO:0009686	P	gibberellin biosynthetic process	35	97	3.3e-08	1.2e-06
GO:0006163	P	purine nucleotide metabolic process	258	1639	3.4e-08	1.2e-06
GO:0043476	P	pigment accumulation	54	200	3.9e-08	1.4e-06
GO:2001252	P	positive regulation of chromosome organization	21	36	4e-08	1.4e-06
GO:0009607	P	response to biotic stimulus	454	3201	4e-08	1.5e-06
GO:0000079	P	regulation of cyclin-dependent protein serine/threonine kinase activity	35	98	4.1e-08	1.5e-06
GO:1901657	P	glycosyl compound metabolic process	291	1899	4.2e-08	1.5e-06
GO:0046785	P	microtubule polymerization	47	162	4.9e-08	1.7e-06
GO:0051169	P	nuclear transport	100	492	5.2e-08	1.9e-06
GO:0007018	P	microtubule-based movement	65	268	5.6e-08	2e-06
GO:0009914	P	hormone transport	74	324	5.8e-08	2.1e-06
GO:0051241	P	negative regulation of multicellular organismal process	59	233	6.5e-08	2.3e-06
GO:0007131	P	reciprocal meiotic recombination	61	245	6.5e-08	2.3e-06
GO:0035825	P	reciprocal DNA recombination	61	245	6.5e-08	2.3e-06
GO:0009825	P	multidimensional cell growth	53	199	7.6e-08	2.7e-06
GO:1901136	P	carbohydrate derivative catabolic process	140	777	9e-08	3.2e-06
GO:0007129	P	synapsis	35	102	9.1e-08	3.2e-06
GO:0044248	P	cellular catabolic process	641	4779	9.4e-08	3.3e-06
GO:0045859	P	regulation of protein kinase activity	89	426	9.7e-08	3.4e-06
GO:0043473	P	pigmentation	55	213	1e-07	3.6e-06
GO:0007020	P	microtubule nucleation	45	156	1.1e-07	3.7e-06
GO:0010022	P	meristem determinacy	23	47	1.1e-07	3.8e-06
GO:0006403	P	RNA localization	54	208	1.2e-07	4e-06
GO:0048583	P	regulation of response to stimulus	341	2322	1.3e-07	4.4e-06
GO:0051094	P	positive regulation of developmental process	59	239	1.4e-07	4.7e-06
GO:0009410	P	response to xenobiotic stimulus	38	120	1.5e-07	5e-06
GO:0001558	P	regulation of cell growth	55	216	1.5e-07	5.3e-06
GO:0001932	P	regulation of protein phosphorylation	93	458	1.5e-07	5.4e-06
GO:0031401	P	positive regulation of protein modification process	65	277	1.6e-07	5.4e-06
GO:0072521	P	purine-containing compound metabolic process	261	1697	1.6e-07	5.6e-06
GO:0010817	P	regulation of hormone levels	173	1028	1.7e-07	5.9e-06
GO:0043247	P	telomere maintenance in response to DNA damage	28	71	1.8e-07	6e-06
GO:0048830	P	adventitious root development	18	29	1.9e-07	6.4e-06
GO:0000076	P	DNA replication checkpoint	16	22	1.9e-07	6.5e-06
GO:0070828	P	heterochromatin organization	19	33	2.1e-07	7e-06
GO:0032204	P	regulation of telomere maintenance	28	72	2.2e-07	7.6e-06
GO:0045143	P	homologous chromosome segregation	36	112	2.3e-07	7.7e-06
GO:0033554	P	cellular response to stress	598	4455	2.5e-07	8.6e-06
GO:0045087	P	innate immune response	246	1591	2.6e-07	8.7e-06
GO:0061024	P	membrane organization	278	1841	2.6e-07	8.7e-06
GO:1904029	P	regulation of cyclin-dependent protein kinase activity	35	108	2.8e-07	9.5e-06
GO:0071427	P	mRNA-containing ribonucleoprotein complex export from nucleus	38	124	2.9e-07	9.7e-06
GO:0006406	P	mRNA export from nucleus	38	124	2.9e-07	9.7e-06
GO:0000077	P	DNA damage checkpoint	29	78	2.9e-07	9.8e-06
GO:0006928	P	movement of cell or subcellular component	92	460	3.2e-07	1.1e-05
GO:0016102	P	diterpenoid biosynthetic process	35	109	3.4e-07	1.1e-05
GO:0097306	P	cellular response to alcohol	136	769	3.4e-07	1.1e-05
GO:0010972	P	negative regulation of G2/M transition of mitotic cell cycle	18	31	3.9e-07	1.3e-05
GO:1902750	P	negative regulation of cell cycle G2/M phase transition	18	31	3.9e-07	1.3e-05
GO:0007140	P	male meiosis	27	70	4.1e-07	1.4e-05
GO:0048581	P	negative regulation of post-embryonic development	47	177	4.3e-07	1.4e-05
GO:0006312	P	mitotic recombination	32	95	4.4e-07	1.5e-05
GO:0048588	P	developmental cell growth	143	826	5e-07	1.6e-05
GO:0006405	P	RNA export from nucleus	42	150	5.4e-07	1.8e-05
GO:0051338	P	regulation of transferase activity	111	598	5.4e-07	1.8e-05
GO:0044712	P	single-organism catabolic process	454	3285	5.6e-07	1.9e-05
GO:0010305	P	leaf vascular tissue pattern formation	35	112	5.7e-07	1.9e-05
GO:0045944	P	positive regulation of transcription from RNA polymerase II promoter	71	330	7.3e-07	2.4e-05
GO:0009150	P	purine ribonucleotide metabolic process	230	1491	7.3e-07	2.4e-05
GO:0006220	P	pyrimidine nucleotide metabolic process	60	260	7.4e-07	2.4e-05
GO:0006753	P	nucleoside phosphate metabolic process	344	2396	7.6e-07	2.5e-05
GO:0051783	P	regulation of nuclear division	38	130	7.6e-07	2.5e-05
GO:0010232	P	vascular transport	19	37	7.8e-07	2.5e-05
GO:0010233	P	phloem transport	19	37	7.8e-07	2.5e-05
GO:0010089	P	xylem development	39	136	8.2e-07	2.7e-05
GO:0051240	P	positive regulation of multicellular organismal process	55	230	8.2e-07	2.7e-05
GO:0009117	P	nucleotide metabolic process	341	2378	9.3e-07	3e-05
GO:0048653	P	anther development	53	219	9.5e-07	3.1e-05
GO:0031507	P	heterochromatin assembly	17	30	1.1e-06	3.4e-05
GO:0048545	P	response to steroid hormone	47	184	1.1e-06	3.5e-05
GO:1901698	P	response to nitrogen compound	221	1431	1.1e-06	3.6e-05
GO:0007088	P	regulation of mitotic nuclear division	26	70	1.2e-06	3.8e-05
GO:0006221	P	pyrimidine nucleotide biosynthetic process	59	259	1.3e-06	4.2e-05
GO:0009411	P	response to UV	89	457	1.3e-06	4.2e-05
GO:0051340	P	regulation of ligase activity	16	27	1.4e-06	4.5e-05
GO:0009966	P	regulation of signal transduction	159	964	1.5e-06	4.8e-05
GO:2000027	P	regulation of organ morphogenesis	14	20	1.5e-06	4.9e-05
GO:0031056	P	regulation of histone modification	21	48	1.6e-06	5.1e-05
GO:0010582	P	floral meristem determinacy	20	44	1.8e-06	5.6e-05
GO:0002376	P	immune system process	328	2292	1.8e-06	5.7e-05
GO:0051351	P	positive regulation of ligase activity	15	24	1.8e-06	5.8e-05
GO:1901565	P	organonitrogen compound catabolic process	220	1438	2.1e-06	6.7e-05
GO:0023051	P	regulation of signaling	161	986	2.1e-06	6.8e-05
GO:0007169	P	transmembrane receptor protein tyrosine kinase signaling pathway	38	137	2.2e-06	7e-05
GO:0051304	P	chromosome separation	26	73	2.2e-06	7e-05
GO:2001251	P	negative regulation of chromosome organization	26	73	2.2e-06	7e-05
GO:0009958	P	positive gravitropism	26	73	2.2e-06	7e-05
GO:0090329	P	regulation of DNA-dependent DNA replication	20	45	2.3e-06	7.3e-05
GO:0006796	P	phosphate-containing compound metabolic process	1078	8692	2.3e-06	7.4e-05
GO:0032844	P	regulation of homeostatic process	31	99	2.4e-06	7.4e-05
GO:0008152	P	metabolic process	4071	36782	2.5e-06	7.7e-05
GO:0051168	P	nuclear export	47	191	2.6e-06	8.1e-05
GO:0060968	P	regulation of gene silencing	24	64	2.6e-06	8.2e-05
GO:0044773	P	mitotic DNA damage checkpoint	17	33	2.8e-06	8.8e-05
GO:0007167	P	enzyme linked receptor protein signaling pathway	57	254	2.9e-06	9e-05
GO:0010048	P	vernalization response	33	111	2.9e-06	9e-05
GO:0051983	P	regulation of chromosome segregation	23	60	3.1e-06	9.7e-05
GO:0080147	P	root hair cell development	88	464	3.7e-06	0.00012
GO:0044818	P	mitotic G2/M transition checkpoint	15	26	3.8e-06	0.00012
GO:0031145	P	anaphase-promoting complex-dependent catabolic process	20	47	3.9e-06	0.00012
GO:2000243	P	positive regulation of reproductive process	40	153	4.1e-06	0.00013
GO:0016101	P	diterpenoid metabolic process	37	136	4.3e-06	0.00013
GO:0009651	P	response to salt stress	252	1708	4.3e-06	0.00013
GO:0006793	P	phosphorus metabolic process	1081	8755	4.6e-06	0.00014
GO:0010035	P	response to inorganic substance	401	2920	4.7e-06	0.00014
GO:0042325	P	regulation of phosphorylation	102	567	5e-06	0.00015
GO:0071322	P	cellular response to carbohydrate stimulus	49	209	5e-06	0.00015
GO:0051247	P	positive regulation of protein metabolic process	75	379	5.2e-06	0.00016
GO:0048767	P	root hair elongation	82	427	5.2e-06	0.00016
GO:0009756	P	carbohydrate mediated signaling	45	185	5.4e-06	0.00016
GO:0010182	P	sugar mediated signaling pathway	45	185	5.4e-06	0.00016
GO:1905269	P	positive regulation of chromatin organization	15	27	5.4e-06	0.00016
GO:0048528	P	post-embryonic root development	66	320	5.9e-06	0.00018
GO:0071166	P	ribonucleoprotein complex localization	40	156	6.1e-06	0.00018
GO:0071426	P	ribonucleoprotein complex export from nucleus	40	156	6.1e-06	0.00018
GO:0006974	P	cellular response to DNA damage stimulus	297	2080	6.5e-06	0.0002
GO:0043549	P	regulation of kinase activity	94	515	7e-06	0.00021
GO:0044265	P	cellular macromolecule catabolic process	297	2083	7.2e-06	0.00021
GO:0006473	P	protein acetylation	54	244	7.3e-06	0.00022
GO:0051510	P	regulation of unidimensional cell growth	39	152	7.8e-06	0.00023
GO:0006268	P	DNA unwinding involved in DNA replication	12	17	8.1e-06	0.00024
GO:0033045	P	regulation of sister chromatid segregation	21	55	8.7e-06	0.00026
GO:0019048	P	modulation by virus of host morphology or physiology	25	75	9e-06	0.00027
GO:0016579	P	protein deubiquitination	51	227	9.1e-06	0.00027
GO:0019693	P	ribose phosphate metabolic process	276	1921	9.2e-06	0.00027
GO:0032270	P	positive regulation of cellular protein metabolic process	72	366	9.4e-06	0.00028
GO:0080188	P	RNA-directed DNA methylation	15	29	1e-05	0.00031
GO:0044723	P	single-organism carbohydrate metabolic process	418	3091	1.1e-05	0.00032
GO:0072528	P	pyrimidine-containing compound biosynthetic process	62	301	1.1e-05	0.00034
GO:0022604	P	regulation of cell morphogenesis	47	204	1.1e-05	0.00034
GO:0070647	P	protein modification by small protein conjugation or removal	314	2237	1.2e-05	0.00035
GO:0017038	P	protein import	90	495	1.2e-05	0.00036
GO:0006970	P	response to osmotic stress	265	1843	1.3e-05	0.00039
GO:0009648	P	photoperiodism	69	350	1.3e-05	0.00039
GO:0009556	P	microsporogenesis	29	99	1.4e-05	0.00042
GO:0009414	P	response to water deprivation	153	968	1.7e-05	0.00051
GO:0032875	P	regulation of DNA endoreduplication	16	35	1.8e-05	0.00052
GO:0043401	P	steroid hormone mediated signaling pathway	41	171	1.8e-05	0.00053
GO:0071383	P	cellular response to steroid hormone stimulus	41	171	1.8e-05	0.00053
GO:0009056	P	catabolic process	799	6365	1.8e-05	0.00053
GO:0006952	P	defense response	446	3346	1.9e-05	0.00054
GO:0006955	P	immune response	270	1894	1.9e-05	0.00055
GO:0043687	P	post-translational protein modification	266	1862	1.9e-05	0.00055
GO:0031577	P	spindle checkpoint	15	31	1.9e-05	0.00056
GO:0009057	P	macromolecule catabolic process	370	2714	2e-05	0.00056
GO:0001578	P	microtubule bundle formation	14	27	2e-05	0.00058
GO:0002237	P	response to molecule of bacterial origin	42	178	2e-05	0.00058
GO:0051445	P	regulation of meiotic cell cycle	20	54	2e-05	0.00058
GO:0010218	P	response to far red light	45	197	2.1e-05	0.0006
GO:1900140	P	regulation of seedling development	40	166	2.1e-05	0.0006
GO:0010589	P	leaf proximal/distal pattern formation	11	16	2.3e-05	0.00066
GO:0009753	P	response to jasmonic acid	145	914	2.4e-05	0.00069
GO:0009218	P	pyrimidine ribonucleotide metabolic process	49	224	2.4e-05	0.00069
GO:0009220	P	pyrimidine ribonucleotide biosynthetic process	49	224	2.4e-05	0.00069
GO:0043484	P	regulation of RNA splicing	20	55	2.5e-05	0.00071
GO:0032880	P	regulation of protein localization	29	103	2.6e-05	0.00075
GO:0055086	P	nucleobase-containing small molecule metabolic process	353	2585	2.7e-05	0.00077
GO:0000394	P	RNA splicing, via endonucleolytic cleavage and ligation	46	206	2.7e-05	0.00078
GO:2000756	P	regulation of peptidyl-lysine acetylation	10	13	2.8e-05	0.00078
GO:0035065	P	regulation of histone acetylation	10	13	2.8e-05	0.00078
GO:1901983	P	regulation of protein acetylation	10	13	2.8e-05	0.00078
GO:0031058	P	positive regulation of histone modification	13	24	2.8e-05	0.00079
GO:0009415	P	response to water	159	1025	2.8e-05	0.0008
GO:0009741	P	response to brassinosteroid	66	339	2.9e-05	0.0008
GO:2000242	P	negative regulation of reproductive process	31	115	2.9e-05	0.00081
GO:0009932	P	cell tip growth	106	625	3e-05	0.00083
GO:0010158	P	abaxial cell fate specification	9	10	3.1e-05	0.00086
GO:0007000	P	nucleolus organization	17	42	3.4e-05	0.00095
GO:0009954	P	proximal/distal pattern formation	17	42	3.4e-05	0.00095
GO:0051235	P	maintenance of location	50	234	3.4e-05	0.00095
GO:0051785	P	positive regulation of nuclear division	11	17	3.5e-05	0.00097
GO:0051352	P	negative regulation of ligase activity	11	17	3.5e-05	0.00097
GO:0071174	P	mitotic spindle checkpoint	14	29	3.7e-05	0.001
GO:0071173	P	spindle assembly checkpoint	14	29	3.7e-05	0.001
GO:0010492	P	maintenance of shoot apical meristem identity	14	29	3.7e-05	0.001
GO:0048582	P	positive regulation of post-embryonic development	40	171	3.7e-05	0.001
GO:0007094	P	mitotic spindle assembly checkpoint	14	29	3.7e-05	0.001
GO:0033047	P	regulation of mitotic sister chromatid segregation	19	52	3.8e-05	0.001
GO:0022616	P	DNA strand elongation	16	38	3.9e-05	0.0011
GO:0009968	P	negative regulation of signal transduction	52	249	4.1e-05	0.0011
GO:0048573	P	photoperiodism, flowering	63	323	4.1e-05	0.0011
GO:0048236	P	plant-type spore development	29	106	4.1e-05	0.0011
GO:0009967	P	positive regulation of signal transduction	48	223	4.1e-05	0.0011
GO:0009723	P	response to ethylene	130	812	4.3e-05	0.0012
GO:0048527	P	lateral root development	58	290	4.4e-05	0.0012
GO:0071367	P	cellular response to brassinosteroid stimulus	36	148	4.4e-05	0.0012
GO:0023057	P	negative regulation of signaling	52	250	4.5e-05	0.0012
GO:0009726	P	detection of endogenous stimulus	15	34	4.5e-05	0.0012
GO:0009720	P	detection of hormone stimulus	15	34	4.5e-05	0.0012
GO:0009937	P	regulation of gibberellic acid mediated signaling pathway	18	48	4.5e-05	0.0012
GO:1902099	P	regulation of metaphase/anaphase transition of cell cycle	18	48	4.5e-05	0.0012
GO:0030071	P	regulation of mitotic metaphase/anaphase transition	18	48	4.5e-05	0.0012
GO:0030865	P	cortical cytoskeleton organization	20	58	4.6e-05	0.0013
GO:0000186	P	activation of MAPKK activity	20	58	4.6e-05	0.0013
GO:0010065	P	primary meristem tissue development	14	30	4.9e-05	0.0013
GO:0009292	P	genetic transfer	23	74	5e-05	0.0013
GO:0009294	P	DNA mediated transformation	23	74	5e-05	0.0013
GO:0023056	P	positive regulation of signaling	48	225	5e-05	0.0013
GO:0051784	P	negative regulation of nuclear division	16	39	5e-05	0.0013
GO:0042138	P	meiotic DNA double-strand break formation	28	102	5.2e-05	0.0014
GO:0019637	P	organophosphate metabolic process	428	3238	5.4e-05	0.0015
GO:0016051	P	carbohydrate biosynthetic process	229	1595	5.5e-05	0.0015
GO:0048826	P	cotyledon morphogenesis	20	59	5.6e-05	0.0015
GO:0043248	P	proteasome assembly	56	280	5.9e-05	0.0016
GO:0010647	P	positive regulation of cell communication	50	240	6e-05	0.0016
GO:0072527	P	pyrimidine-containing compound metabolic process	62	321	6e-05	0.0016
GO:0006468	P	protein phosphorylation	501	3862	6.3e-05	0.0017
GO:0010648	P	negative regulation of cell communication	52	254	6.3e-05	0.0017
GO:0010639	P	negative regulation of organelle organization	30	115	6.4e-05	0.0017
GO:0031935	P	regulation of chromatin silencing	16	40	6.4e-05	0.0017
GO:0019915	P	lipid storage	33	133	6.5e-05	0.0017
GO:0048024	P	regulation of mRNA splicing, via spliceosome	14	31	6.5e-05	0.0017
GO:0006475	P	internal protein amino acid acetylation	39	170	6.6e-05	0.0017
GO:0051053	P	negative regulation of DNA metabolic process	17	45	6.8e-05	0.0018
GO:0051306	P	mitotic sister chromatid separation	18	50	7e-05	0.0018
GO:0010965	P	regulation of mitotic sister chromatid separation	18	50	7e-05	0.0018
GO:0044784	P	metaphase/anaphase transition of cell cycle	18	50	7e-05	0.0018
GO:0007091	P	metaphase/anaphase transition of mitotic cell cycle	18	50	7e-05	0.0018
GO:0045841	P	negative regulation of mitotic metaphase/anaphase transition	15	36	7.5e-05	0.0019
GO:0042176	P	regulation of protein catabolic process	26	93	7.4e-05	0.0019
GO:0051985	P	negative regulation of chromosome segregation	15	36	7.5e-05	0.0019
GO:1902100	P	negative regulation of metaphase/anaphase transition of cell cycle	15	36	7.5e-05	0.0019
GO:0033046	P	negative regulation of sister chromatid segregation	15	36	7.5e-05	0.0019
GO:0033048	P	negative regulation of mitotic sister chromatid segregation	15	36	7.5e-05	0.0019
GO:0045839	P	negative regulation of mitotic nuclear division	15	36	7.5e-05	0.0019
GO:0006271	P	DNA strand elongation involved in DNA replication	15	36	7.5e-05	0.0019
GO:2000816	P	negative regulation of mitotic sister chromatid separation	15	36	7.5e-05	0.0019
GO:0050684	P	regulation of mRNA processing	16	41	8.1e-05	0.0021
GO:0000722	P	telomere maintenance via recombination	9	12	8.1e-05	0.0021
GO:0051788	P	response to misfolded protein	56	284	8.2e-05	0.0021
GO:0033365	P	protein localization to organelle	159	1050	8.2e-05	0.0021
GO:0051790	P	short-chain fatty acid biosynthetic process	33	135	8.3e-05	0.0021
GO:0016573	P	histone acetylation	38	166	8.4e-05	0.0021
GO:0018393	P	internal peptidyl-lysine acetylation	38	166	8.4e-05	0.0021
GO:0018394	P	peptidyl-lysine acetylation	38	166	8.4e-05	0.0021
GO:0008285	P	negative regulation of cell proliferation	17	46	8.5e-05	0.0022
GO:0006730	P	one-carbon metabolic process	41	186	9.3e-05	0.0024
GO:0009938	P	negative regulation of gibberellic acid mediated signaling pathway	12	24	0.0001	0.0026
GO:0033260	P	nuclear DNA replication	12	24	0.0001	0.0026
GO:0010833	P	telomere maintenance via telomere lengthening	12	24	0.0001	0.0026
GO:0048448	P	stamen morphogenesis	19	57	0.0001	0.0026
GO:0051347	P	positive regulation of transferase activity	51	253	0.0001	0.0026
GO:0000165	P	MAPK cascade	95	567	0.00011	0.0028
GO:0048455	P	stamen formation	14	33	0.00011	0.0028
GO:1904668	P	positive regulation of ubiquitin protein ligase activity	14	33	0.00011	0.0028
GO:1902578	P	single-organism localization	485	3753	0.00011	0.0029
GO:0023014	P	signal transduction by protein phosphorylation	108	665	0.00011	0.0029
GO:0009743	P	response to carbohydrate	201	1392	0.00012	0.0029
GO:0009742	P	brassinosteroid mediated signaling pathway	34	144	0.00012	0.0029
GO:0016567	P	protein ubiquitination	215	1505	0.00012	0.003
GO:0032886	P	regulation of microtubule-based process	15	38	0.00012	0.003
GO:0033314	P	mitotic DNA replication checkpoint	9	13	0.00013	0.0031
GO:0031060	P	regulation of histone methylation	13	29	0.00013	0.0031
GO:0009934	P	regulation of meristem structural organization	16	43	0.00013	0.0032
GO:1903311	P	regulation of mRNA metabolic process	16	43	0.00013	0.0032
GO:0006972	P	hyperosmotic response	81	467	0.00013	0.0032
GO:0009617	P	response to bacterium	182	1243	0.00013	0.0032
GO:0009910	P	negative regulation of flower development	21	69	0.00013	0.0033
GO:0016310	P	phosphorylation	697	5587	0.00013	0.0033
GO:0009612	P	response to mechanical stimulus	31	127	0.00014	0.0034
GO:0010029	P	regulation of seed germination	36	158	0.00014	0.0034
GO:0010338	P	leaf formation	11	21	0.00014	0.0036
GO:0010586	P	miRNA metabolic process	11	21	0.00014	0.0036
GO:0009911	P	positive regulation of flower development	28	110	0.00016	0.0039
GO:0006631	P	fatty acid metabolic process	162	1090	0.00016	0.0039
GO:0048585	P	negative regulation of response to stimulus	124	794	0.00016	0.0039
GO:0051603	P	proteolysis involved in cellular protein catabolic process	218	1541	0.00017	0.0043
GO:0000084	P	mitotic S phase	12	26	0.00018	0.0045
GO:0051320	P	S phase	12	26	0.00018	0.0045
GO:0009086	P	methionine biosynthetic process	39	180	0.00018	0.0045
GO:0070925	P	organelle assembly	67	372	0.00019	0.0046
GO:0050879	P	multicellular organismal movement	9	14	0.00019	0.0046
GO:0032446	P	protein modification by small protein conjugation	235	1682	0.00019	0.0046
GO:0001510	P	RNA methylation	65	358	0.00019	0.0046
GO:0031400	P	negative regulation of protein modification process	45	220	0.00019	0.0047
GO:0051129	P	negative regulation of cellular component organization	31	130	0.0002	0.0048
GO:0043044	P	ATP-dependent chromatin remodeling	10	18	0.0002	0.0049
GO:0048511	P	rhythmic process	53	275	0.0002	0.005
GO:0071215	P	cellular response to abscisic acid stimulus	106	662	0.00021	0.005
GO:0009735	P	response to cytokinin	67	374	0.00021	0.0052
GO:0007052	P	mitotic spindle organization	14	36	0.00023	0.0055
GO:0045840	P	positive regulation of mitotic nuclear division	8	11	0.00024	0.0057
GO:0009751	P	response to salicylic acid	136	896	0.00024	0.0057
GO:0044765	P	single-organism transport	469	3653	0.00025	0.0059
GO:0048598	P	embryonic morphogenesis	29	120	0.00026	0.0061
GO:0006511	P	ubiquitin-dependent protein catabolic process	188	1312	0.00027	0.0065
GO:0080060	P	integument development	9	15	0.00027	0.0066
GO:0046686	P	response to cadmium ion	147	986	0.00027	0.0066
GO:0046459	P	short-chain fatty acid metabolic process	34	152	0.00028	0.0067
GO:0048832	P	specification of organ number	10	19	0.00028	0.0067
GO:2000060	P	positive regulation of protein ubiquitination involved in ubiquitin-dependent protein catabolic process	10	19	0.00028	0.0067
GO:0051437	P	positive regulation of ubiquitin-protein ligase activity involved in regulation of mitotic cell cycle transition	10	19	0.00028	0.0067
GO:2000058	P	regulation of protein ubiquitination involved in ubiquitin-dependent protein catabolic process	10	19	0.00028	0.0067
GO:0006282	P	regulation of DNA repair	16	47	0.00029	0.0069
GO:0051443	P	positive regulation of ubiquitin-protein transferase activity	16	47	0.00029	0.0069
GO:0072594	P	establishment of protein localization to organelle	143	956	0.00029	0.0069
GO:0048584	P	positive regulation of response to stimulus	82	489	0.0003	0.0071
GO:0019319	P	hexose biosynthetic process	52	274	0.00032	0.0076
GO:0043632	P	modification-dependent macromolecule catabolic process	194	1366	0.00032	0.0077
GO:0071345	P	cellular response to cytokine stimulus	13	33	0.00034	0.0081
GO:2000377	P	regulation of reactive oxygen species metabolic process	57	310	0.00034	0.0081
GO:0046364	P	monosaccharide biosynthetic process	52	275	0.00035	0.0082
GO:0044257	P	cellular protein catabolic process	223	1604	0.00035	0.0082
GO:0019941	P	modification-dependent protein catabolic process	189	1328	0.00035	0.0082
GO:0010067	P	procambium histogenesis	11	24	0.00035	0.0083
GO:0009738	P	abscisic acid-activated signaling pathway	99	620	0.00036	0.0084
GO:0000387	P	spliceosomal snRNP assembly	14	38	0.00036	0.0084
GO:0005975	P	carbohydrate metabolic process	526	4161	0.00036	0.0084
GO:0030163	P	protein catabolic process	242	1761	0.00036	0.0084
GO:0070979	P	protein K11-linked ubiquitination	8	12	0.00036	0.0084
GO:0010091	P	trichome branching	20	70	0.00038	0.0088
GO:2000024	P	regulation of leaf development	18	59	0.00038	0.0089
GO:0010646	P	regulation of cell communication	178	1242	0.00038	0.0089
GO:0032776	P	DNA methylation on cytosine	9	16	0.00039	0.0091
GO:0006094	P	gluconeogenesis	49	256	0.0004	0.0092
GO:0044242	P	cellular lipid catabolic process	77	457	0.0004	0.0092
GO:0031398	P	positive regulation of protein ubiquitination	17	54	0.00041	0.0094
GO:1903322	P	positive regulation of protein modification by small protein conjugation or removal	17	54	0.00041	0.0094
GO:1903050	P	regulation of proteolysis involved in cellular protein catabolic process	17	54	0.00041	0.0094
GO:1903362	P	regulation of cellular protein catabolic process	17	54	0.00041	0.0094
GO:0019220	P	regulation of phosphate metabolic process	150	1021	0.00042	0.0097
GO:0051174	P	regulation of phosphorus metabolic process	150	1021	0.00042	0.0097
GO:0080022	P	primary root development	16	49	0.00043	0.0098
GO:0009894	P	regulation of catabolic process	51	271	0.00043	0.0099
GO:0071446	P	cellular response to salicylic acid stimulus	99	624	0.00043	0.01
GO:0009863	P	salicylic acid mediated signaling pathway	97	609	0.00044	0.01
GO:0044036	P	cell wall macromolecule metabolic process	116	755	0.00044	0.01
GO:0044267	P	cellular protein metabolic process	1454	12390	0.00044	0.01
GO:0000154	P	rRNA modification	20	71	0.00044	0.01
GO:0048533	P	sporocyte differentiation	7	9	0.00044	0.01
GO:2000757	P	negative regulation of peptidyl-lysine acetylation	7	9	0.00044	0.01
GO:0035067	P	negative regulation of histone acetylation	7	9	0.00044	0.01
GO:0010031	P	circumnutation	7	9	0.00044	0.01
GO:1901984	P	negative regulation of protein acetylation	7	9	0.00044	0.01
GO:0010480	P	microsporocyte differentiation	7	9	0.00044	0.01
GO:0032147	P	activation of protein kinase activity	29	125	0.00045	0.01
GO:0035556	P	intracellular signal transduction	318	2402	0.00046	0.01
GO:0050685	P	positive regulation of mRNA processing	6	6	0.00048	0.011
GO:0048026	P	positive regulation of mRNA splicing, via spliceosome	6	6	0.00048	0.011
GO:0031572	P	G2 DNA damage checkpoint	12	30	0.00052	0.012
GO:0007095	P	mitotic G2 DNA damage checkpoint	10	21	0.00052	0.012
GO:0006555	P	methionine metabolic process	40	198	0.00052	0.012
GO:1901989	P	positive regulation of cell cycle phase transition	8	13	0.00053	0.012
GO:1901992	P	positive regulation of mitotic cell cycle phase transition	8	13	0.00053	0.012
GO:0035966	P	response to topologically incorrect protein	101	644	0.00054	0.012
GO:0048658	P	anther wall tapetum development	14	40	0.00054	0.012
GO:0007568	P	aging	74	441	0.00056	0.013
GO:0006401	P	RNA catabolic process	66	384	0.00063	0.014
GO:0050826	P	response to freezing	33	154	0.00065	0.014
GO:0006402	P	mRNA catabolic process	60	341	0.00065	0.015
GO:0070507	P	regulation of microtubule cytoskeleton organization	12	31	0.00065	0.015
GO:0051051	P	negative regulation of transport	12	31	0.00065	0.015
GO:2000034	P	regulation of seed maturation	13	36	0.00067	0.015
GO:0045931	P	positive regulation of mitotic cell cycle	13	36	0.00067	0.015
GO:2001020	P	regulation of response to DNA damage stimulus	17	57	0.00068	0.015
GO:0051439	P	regulation of ubiquitin-protein ligase activity involved in mitotic cell cycle	10	22	0.00069	0.015
GO:0051436	P	negative regulation of ubiquitin-protein ligase activity involved in mitotic cell cycle	10	22	0.00069	0.015
GO:0044262	P	cellular carbohydrate metabolic process	257	1909	0.00069	0.015
GO:0010102	P	lateral root morphogenesis	27	117	0.00075	0.017
GO:0009263	P	deoxyribonucleotide biosynthetic process	9	18	0.00075	0.017
GO:0051348	P	negative regulation of transferase activity	38	189	0.00076	0.017
GO:1902533	P	positive regulation of intracellular signal transduction	26	111	0.00077	0.017
GO:2000033	P	regulation of seed dormancy process	11	27	0.00078	0.017
GO:0048859	P	formation of anatomical boundary	12	32	0.00082	0.018
GO:0010160	P	formation of organ boundary	12	32	0.00082	0.018
GO:0007135	P	meiosis II	12	32	0.00082	0.018
GO:0034502	P	protein localization to chromosome	6	7	0.00082	0.018
GO:0007623	P	circadian rhythm	47	252	0.00083	0.018
GO:0010101	P	post-embryonic root morphogenesis	27	118	0.00084	0.018
GO:0043405	P	regulation of MAP kinase activity	27	118	0.00084	0.018
GO:0010498	P	proteasomal protein catabolic process	140	960	0.00083	0.018
GO:0006897	P	endocytosis	67	397	0.00087	0.019
GO:0042538	P	hyperosmotic salinity response	56	317	0.00089	0.019
GO:0072329	P	monocarboxylic acid catabolic process	71	427	0.00089	0.019
GO:0008156	P	negative regulation of DNA replication	10	23	0.0009	0.02
GO:0010216	P	maintenance of DNA methylation	10	23	0.0009	0.02
GO:0052543	P	callose deposition in cell wall	20	76	0.00091	0.02
GO:0008284	P	positive regulation of cell proliferation	48	261	0.00096	0.021
GO:0034097	P	response to cytokine	13	38	0.001	0.022
GO:0052386	P	cell wall thickening	20	77	0.001	0.022
GO:0071369	P	cellular response to ethylene stimulus	64	378	0.001	0.023
GO:0048833	P	specification of floral organ number	8	15	0.0011	0.023
GO:0034629	P	cellular protein complex localization	8	15	0.0011	0.023
GO:0070727	P	cellular macromolecule localization	301	2296	0.0011	0.024
GO:0016125	P	sterol metabolic process	58	335	0.0011	0.024
GO:0000741	P	karyogamy	25	108	0.0011	0.024
GO:0051781	P	positive regulation of cell division	10	24	0.0012	0.025
GO:0043488	P	regulation of mRNA stability	10	24	0.0012	0.025
GO:1904666	P	regulation of ubiquitin protein ligase activity	14	44	0.0012	0.025
GO:0009062	P	fatty acid catabolic process	66	395	0.0012	0.025
GO:0042742	P	defense response to bacterium	130	890	0.0012	0.025
GO:0009067	P	aspartate family amino acid biosynthetic process	47	257	0.0012	0.025
GO:0042546	P	cell wall biogenesis	118	795	0.0012	0.025
GO:0042445	P	hormone metabolic process	103	678	0.0012	0.026
GO:0010187	P	negative regulation of seed germination	13	39	0.0012	0.026
GO:0032787	P	monocarboxylic acid metabolic process	350	2716	0.0012	0.026
GO:0045732	P	positive regulation of protein catabolic process	17	61	0.0013	0.027
GO:0009736	P	cytokinin-activated signaling pathway	29	135	0.0013	0.027
GO:1901293	P	nucleoside phosphate biosynthetic process	123	837	0.0013	0.028
GO:1903313	P	positive regulation of mRNA metabolic process	6	8	0.0013	0.028
GO:0033120	P	positive regulation of RNA splicing	6	8	0.0013	0.028
GO:0043408	P	regulation of MAPK cascade	28	129	0.0013	0.029
GO:1903052	P	positive regulation of proteolysis involved in cellular protein catabolic process	14	45	0.0014	0.03
GO:1903364	P	positive regulation of cellular protein catabolic process	14	45	0.0014	0.03
GO:0071368	P	cellular response to cytokinin stimulus	29	136	0.0014	0.03
GO:0048281	P	inflorescence morphogenesis	8	16	0.0015	0.031
GO:0051324	P	prophase	8	16	0.0015	0.031
GO:0007128	P	meiotic prophase I	8	16	0.0015	0.031
GO:0070201	P	regulation of establishment of protein localization	13	40	0.0015	0.031
GO:0010358	P	leaf shaping	10	25	0.0015	0.031
GO:0010827	P	regulation of glucose transport	5	5	0.0015	0.031
GO:0010159	P	specification of organ position	5	5	0.0015	0.031
GO:0061158	P	3'-UTR-mediated mRNA destabilization	7	12	0.0015	0.031
GO:0061157	P	mRNA destabilization	7	12	0.0015	0.031
GO:0010088	P	phloem development	7	12	0.0015	0.031
GO:0000239	P	pachytene	7	12	0.0015	0.031
GO:0050779	P	RNA destabilization	7	12	0.0015	0.031
GO:0016126	P	sterol biosynthetic process	50	282	0.0015	0.031
GO:0006298	P	mismatch repair	15	51	0.0015	0.032
GO:0043622	P	cortical microtubule organization	15	51	0.0015	0.032
GO:0010588	P	cotyledon vascular tissue pattern formation	15	51	0.0015	0.032
GO:0010311	P	lateral root formation	20	80	0.0015	0.032
GO:0007143	P	female meiotic division	11	30	0.0015	0.032
GO:0009873	P	ethylene-activated signaling pathway	59	348	0.0015	0.032
GO:0015931	P	nucleobase-containing compound transport	67	408	0.0016	0.033
GO:0007166	P	cell surface receptor signaling pathway	155	1101	0.0017	0.034
GO:0051438	P	regulation of ubiquitin-protein transferase activity	17	63	0.0017	0.035
GO:0043410	P	positive regulation of MAPK cascade	21	87	0.0017	0.035
GO:0002520	P	immune system development	21	87	0.0017	0.035
GO:0080129	P	proteasome core complex assembly	39	206	0.0017	0.035
GO:0010928	P	regulation of auxin mediated signaling pathway	19	75	0.0017	0.036
GO:0009165	P	nucleotide biosynthetic process	121	830	0.0018	0.037
GO:0033036	P	macromolecule localization	433	3448	0.0018	0.038
GO:0043543	P	protein acylation	76	479	0.0019	0.038
GO:0043487	P	regulation of RNA stability	10	26	0.0019	0.038
GO:0006907	P	pinocytosis	33	166	0.0019	0.039
GO:0051606	P	detection of stimulus	56	330	0.002	0.04
GO:0031167	P	rRNA methylation	14	47	0.002	0.04
GO:0098764	P	meiosis I cell cycle phase	8	17	0.002	0.04
GO:0006349	P	regulation of gene expression by genetic imprinting	8	17	0.002	0.04
GO:0031503	P	protein complex localization	8	17	0.002	0.04
GO:1900618	P	regulation of shoot system morphogenesis	8	17	0.002	0.04
GO:0043627	P	response to estrogen	6	9	0.002	0.041
GO:0051446	P	positive regulation of meiotic cell cycle	6	9	0.002	0.041
GO:0097193	P	intrinsic apoptotic signaling pathway	6	9	0.002	0.041
GO:0032201	P	telomere maintenance via semi-conservative replication	6	9	0.002	0.041
GO:0072331	P	signal transduction by p53 class mediator	7	13	0.0021	0.043
GO:0045487	P	gibberellin catabolic process	7	13	0.0021	0.043
GO:0071158	P	positive regulation of cell cycle arrest	7	13	0.0021	0.043
GO:0016103	P	diterpenoid catabolic process	7	13	0.0021	0.043
GO:0043486	P	histone exchange	7	13	0.0021	0.043
GO:0071395	P	cellular response to jasmonic acid stimulus	85	552	0.0022	0.045
GO:0044264	P	cellular polysaccharide metabolic process	180	1315	0.0022	0.045
GO:0043967	P	histone H4 acetylation	9	22	0.0023	0.045
GO:0051223	P	regulation of protein transport	12	37	0.0023	0.045
GO:0051444	P	negative regulation of ubiquitin-protein transferase activity	11	32	0.0023	0.047
GO:0006266	P	DNA ligation	10	27	0.0024	0.047
GO:0006694	P	steroid biosynthetic process	68	423	0.0024	0.047
GO:1904667	P	negative regulation of ubiquitin protein ligase activity	10	27	0.0024	0.047
GO:0006633	P	fatty acid biosynthetic process	84	546	0.0024	0.048
GO:0044093	P	positive regulation of molecular function	125	870	0.0024	0.048
GO:0031329	P	regulation of cellular catabolic process	42	232	0.0025	0.049
GO:0006289	P	nucleotide-excision repair	20	84	0.0025	0.05
GO:2000758	P	positive regulation of peptidyl-lysine acetylation	5	6	0.0025	0.05
GO:0010424	P	DNA methylation on cytosine within a CG sequence	5	6	0.0025	0.05
GO:0044743	P	intracellular protein transmembrane import	60	364	0.0025	0.05
GO:0016132	P	brassinosteroid biosynthetic process	37	197	0.0025	0.05
GO:0035066	P	positive regulation of histone acetylation	5	6	0.0025	0.05
GO:1901985	P	positive regulation of protein acetylation	5	6	0.0025	0.05
GO:1902183	P	regulation of shoot apical meristem development	5	6	0.0025	0.05
GO:0045862	P	positive regulation of proteolysis	16	60	0.0025	0.05
GO:0003677	F	DNA binding	1078	4863	2.3e-102	1e-98
GO:0003700	F	transcription factor activity, sequence-specific DNA binding	501	1850	5.8e-66	1.2e-62
GO:0001071	F	nucleic acid binding transcription factor activity	501	1853	8.9e-66	1.3e-62
GO:0003676	F	nucleic acid binding	1568	9561	3.4e-65	3.7e-62
GO:0043565	F	sequence-specific DNA binding	382	1368	1.3e-52	1.1e-49
GO:0097159	F	organic cyclic compound binding	2245	16349	7.9e-43	5.3e-40
GO:1901363	F	heterocyclic compound binding	2243	16333	8.6e-43	5.3e-40
GO:0005515	F	protein binding	853	4891	2.6e-39	1.4e-36
GO:0001067	F	regulatory region nucleic acid binding	167	536	1.2e-27	5.4e-25
GO:0000975	F	regulatory region DNA binding	167	536	1.2e-27	5.4e-25
GO:0044212	F	transcription regulatory region DNA binding	166	534	2.2e-27	8.6e-25
GO:0005488	F	binding	3257	26963	3.9e-26	1.4e-23
GO:0003690	F	double-stranded DNA binding	149	511	1.8e-22	6.1e-20
GO:0003682	F	chromatin binding	170	632	2.5e-22	7.8e-20
GO:0046983	F	protein dimerization activity	310	1550	3.8e-21	1.1e-18
GO:1990837	F	sequence-specific double-stranded DNA binding	108	339	6.3e-19	1.7e-16
GO:0046982	F	protein heterodimerization activity	95	274	8.8e-19	2.2e-16
GO:0044877	F	macromolecular complex binding	210	963	4.6e-18	1.1e-15
GO:0000976	F	transcription regulatory region sequence-specific DNA binding	94	288	3.3e-17	7.4e-15
GO:0008017	F	microtubule binding	99	324	1.7e-16	3.7e-14
GO:0015631	F	tubulin binding	102	354	1.5e-15	3.1e-13
GO:0001012	F	RNA polymerase II regulatory region DNA binding	60	165	4e-13	7.5e-11
GO:0000977	F	RNA polymerase II regulatory region sequence-specific DNA binding	60	165	4e-13	7.5e-11
GO:0008092	F	cytoskeletal protein binding	147	675	5.3e-13	9.6e-11
GO:0008026	F	ATP-dependent helicase activity	66	200	1e-12	1.7e-10
GO:0070035	F	purine NTP-dependent helicase activity	66	200	1e-12	1.7e-10
GO:0003777	F	microtubule motor activity	63	204	3.4e-11	5.4e-09
GO:0042393	F	histone binding	50	152	6e-10	9.2e-08
GO:0016887	F	ATPase activity	201	1148	1.2e-09	1.7e-07
GO:0043566	F	structure-specific DNA binding	38	103	5.4e-09	7.7e-07
GO:0000989	F	transcription factor activity, transcription factor binding	92	416	5.9e-09	8.3e-07
GO:0000981	F	RNA polymerase II transcription factor activity, sequence-specific DNA binding	70	284	1e-08	1.4e-06
GO:0003774	F	motor activity	66	268	2.7e-08	3.6e-06
GO:0000988	F	transcription factor activity, protein binding	94	446	3e-08	3.8e-06
GO:0042802	F	identical protein binding	98	474	3.5e-08	4.3e-06
GO:0044822	F	poly(A) RNA binding	100	493	5.6e-08	6.8e-06
GO:0004003	F	ATP-dependent DNA helicase activity	25	57	1.6e-07	1.9e-05
GO:0003689	F	DNA clamp loader activity	14	16	2.3e-07	2.6e-05
GO:0033170	F	protein-DNA loading ATPase activity	14	16	2.3e-07	2.6e-05
GO:0035197	F	siRNA binding	15	20	3.5e-07	3.7e-05
GO:0035198	F	miRNA binding	15	20	3.5e-07	3.7e-05
GO:0019900	F	kinase binding	53	212	4.1e-07	4.2e-05
GO:0003697	F	single-stranded DNA binding	31	91	5.5e-07	5.5e-05
GO:0019901	F	protein kinase binding	48	186	6.6e-07	6.4e-05
GO:0003724	F	RNA helicase activity	31	95	1.2e-06	0.00011
GO:0003729	F	mRNA binding	76	371	1.5e-06	0.00014
GO:0001228	F	transcriptional activator activity, RNA polymerase II transcription regulatory region sequence-specific binding	28	83	2.2e-06	0.0002
GO:0005524	F	ATP binding	631	4840	3.5e-06	0.00031
GO:0004521	F	endoribonuclease activity	40	156	6.1e-06	0.00054
GO:0042623	F	ATPase activity, coupled	144	882	7.3e-06	0.00063
GO:0032440	F	2-alkenal reductase [NAD(P)] activity	54	246	8.9e-06	0.00075
GO:0008186	F	RNA-dependent ATPase activity	27	87	1.2e-05	0.00096
GO:0004004	F	ATP-dependent RNA helicase activity	27	87	1.2e-05	0.00096
GO:0003713	F	transcription coactivator activity	26	82	1.2e-05	0.001
GO:0008094	F	DNA-dependent ATPase activity	60	289	1.3e-05	0.001
GO:0003730	F	mRNA 3'-UTR binding	13	22	1.4e-05	0.0011
GO:0019199	F	transmembrane receptor protein kinase activity	55	263	2.4e-05	0.0018
GO:1990939	F	ATP-dependent microtubule motor activity	12	20	2.7e-05	0.002
GO:0035639	F	purine ribonucleoside triphosphate binding	678	5348	3.3e-05	0.0024
GO:0004674	F	protein serine/threonine kinase activity	226	1559	3.6e-05	0.0026
GO:0003712	F	transcription cofactor activity	53	255	3.9e-05	0.0027
GO:0004709	F	MAP kinase kinase kinase activity	20	60	6.8e-05	0.0048
GO:0008574	F	ATP-dependent microtubule motor activity, plus-end-directed	11	19	7.4e-05	0.005
GO:0008134	F	transcription factor binding	34	140	7.3e-05	0.005
GO:0033612	F	receptor serine/threonine kinase binding	16	41	8.1e-05	0.0053
GO:0001085	F	RNA polymerase II transcription factor binding	16	41	8.1e-05	0.0053
GO:0050321	F	tau-protein kinase activity	17	46	8.5e-05	0.0055
GO:0080161	F	auxin transmembrane transporter activity	18	52	0.0001	0.0066
GO:0008289	F	lipid binding	89	522	0.0001	0.0066
GO:0019899	F	enzyme binding	120	758	0.00013	0.0077
GO:0001076	F	transcription factor activity, RNA polymerase II transcription factor binding	41	193	0.00018	0.011
GO:0001135	F	transcription factor activity, RNA polymerase II transcription factor recruiting	30	124	0.0002	0.012
GO:0042803	F	protein homodimerization activity	48	246	0.00031	0.018
GO:0001134	F	transcription factor activity, transcription factor recruiting	30	128	0.00032	0.018
GO:0042054	F	histone methyltransferase activity	26	104	0.00033	0.019
GO:0005543	F	phospholipid binding	53	284	0.0004	0.023
GO:0004675	F	transmembrane receptor protein serine/threonine kinase activity	38	182	0.00041	0.023
GO:0004298	F	threonine-type endopeptidase activity	20	71	0.00044	0.024
GO:0010385	F	double-stranded methylated DNA binding	7	9	0.00044	0.024
GO:0070003	F	threonine-type peptidase activity	20	71	0.00044	0.024
GO:0032404	F	mismatch repair complex binding	6	6	0.00048	0.026
GO:0005057	F	receptor signaling protein activity	25	102	0.00055	0.029
GO:0004702	F	receptor signaling protein serine/threonine kinase activity	24	96	0.00055	0.029
GO:0036094	F	small molecule binding	939	7806	0.00059	0.029
GO:0008276	F	protein methyltransferase activity	33	153	0.00059	0.029
GO:0000166	F	nucleotide binding	923	7663	0.00058	0.029
GO:1901265	F	nucleoside phosphate binding	923	7663	0.00058	0.029
GO:0017069	F	snRNA binding	15	46	0.00064	0.032
GO:0032559	F	adenyl ribonucleotide binding	645	5228	0.00067	0.032
GO:0030554	F	adenyl nucleotide binding	646	5243	0.00074	0.036
GO:0004540	F	ribonuclease activity	46	244	0.00077	0.037
GO:0042162	F	telomeric DNA binding	13	37	0.00083	0.039
GO:0008757	F	S-adenosylmethionine-dependent methyltransferase activity	68	404	0.00085	0.04
GO:0010011	F	auxin binding	10	23	0.0009	0.041
GO:0008270	F	zinc ion binding	408	3197	0.00093	0.042
GO:0031683	F	G-protein beta/gamma-subunit complex binding	7	11	0.001	0.047
GO:0005634	C	nucleus	2334	12629	1.1e-180	3.2e-177
GO:0044464	C	cell part	3853	30318	4.4e-101	6.3e-98
GO:0005623	C	cell	3857	30411	1e-99	9.9e-97
GO:0043229	C	intracellular organelle	3252	23739	1.2e-95	8.9e-93
GO:0043226	C	organelle	3259	23816	1.7e-95	9.4e-93
GO:0043231	C	intracellular membrane-bounded organelle	3115	22488	1.7e-91	7.9e-89
GO:0043227	C	membrane-bounded organelle	3120	22556	5.1e-91	2.1e-88
GO:0044424	C	intracellular part	3507	26820	2e-85	7.3e-83
GO:0005622	C	intracellular	3564	27648	6.1e-80	1.9e-77
GO:0044428	C	nuclear part	704	3641	2.2e-44	6.2e-42
GO:0031981	C	nuclear lumen	589	2884	1.1e-42	2.8e-40
GO:0005694	C	chromosome	315	1225	1.9e-37	4.4e-35
GO:0044427	C	chromosomal part	265	963	1.3e-35	2.9e-33
GO:0070013	C	intracellular organelle lumen	616	3307	2.1e-34	3.8e-32
GO:0031974	C	membrane-enclosed lumen	616	3307	2.1e-34	3.8e-32
GO:0043233	C	organelle lumen	616	3307	2.1e-34	3.8e-32
GO:0043232	C	intracellular non-membrane-bounded organelle	807	4899	1e-29	1.7e-27
GO:0043228	C	non-membrane-bounded organelle	807	4907	1.6e-29	2.5e-27
GO:0000785	C	chromatin	156	485	4.4e-27	6.6e-25
GO:0005730	C	nucleolus	293	1327	1.6e-25	2.3e-23
GO:0005654	C	nucleoplasm	298	1387	2.4e-24	3.2e-22
GO:0015630	C	microtubule cytoskeleton	221	912	1.1e-23	1.5e-21
GO:0043234	C	protein complex	882	5852	8.1e-22	1e-19
GO:0005856	C	cytoskeleton	280	1367	2.1e-20	2.4e-18
GO:0044430	C	cytoskeletal part	233	1057	2.1e-20	2.4e-18
GO:0000228	C	nuclear chromosome	143	542	2.2e-18	2.5e-16
GO:0044815	C	DNA packaging complex	73	176	4.4e-18	4.6e-16
GO:0044451	C	nucleoplasm part	199	900	1e-17	1e-15
GO:0000786	C	nucleosome	70	170	2.8e-17	2.8e-15
GO:0044454	C	nuclear chromosome part	132	501	5e-17	4.7e-15
GO:0005874	C	microtubule	134	513	5.2e-17	4.8e-15
GO:0099513	C	polymeric cytoskeletal fiber	140	549	5.6e-17	5e-15
GO:0099512	C	supramolecular fiber	140	550	6.3e-17	5.5e-15
GO:0032991	C	macromolecular complex	1109	8042	1.4e-16	1.2e-14
GO:0005875	C	microtubule associated complex	96	308	1.7e-16	1.4e-14
GO:0005871	C	kinesin complex	58	130	8.9e-16	7.1e-14
GO:0032993	C	protein-DNA complex	93	312	4.9e-15	3.8e-13
GO:0000790	C	nuclear chromatin	75	226	2.4e-14	1.8e-12
GO:0016604	C	nuclear body	84	286	2e-13	1.4e-11
GO:0005819	C	spindle	77	266	3.5e-12	2.5e-10
GO:0044446	C	intracellular organelle part	1365	10606	4.9e-12	3.4e-10
GO:0044422	C	organelle part	1381	10752	5.7e-12	3.9e-10
GO:0031461	C	cullin-RING ubiquitin ligase complex	106	457	4.2e-11	2.8e-09
GO:0005829	C	cytosol	645	4562	5e-11	3.3e-09
GO:0000151	C	ubiquitin ligase complex	133	660	5.7e-10	3.6e-08
GO:0005886	C	plasma membrane	902	6798	6.2e-10	3.8e-08
GO:0098687	C	chromosomal region	75	296	1.1e-09	6.9e-08
GO:0071944	C	cell periphery	1065	8255	2.6e-09	1.6e-07
GO:0030532	C	small nuclear ribonucleoprotein complex	43	126	3.8e-09	2.2e-07
GO:0000775	C	chromosome, centromeric region	43	130	8e-09	4.6e-07
GO:0005681	C	spliceosomal complex	72	296	1e-08	5.7e-07
GO:0071013	C	catalytic step 2 spliceosome	43	134	1.7e-08	9.1e-07
GO:0009524	C	phragmoplast	49	169	2.6e-08	1.4e-06
GO:0080008	C	Cul4-RING E3 ubiquitin ligase complex	42	135	5e-08	2.6e-06
GO:0097525	C	spliceosomal snRNP complex	39	120	5.7e-08	3e-06
GO:1990234	C	transferase complex	216	1375	5.2e-07	2.6e-05
GO:0030054	C	cell junction	286	1927	6.3e-07	3.2e-05
GO:0000152	C	nuclear ubiquitin ligase complex	28	78	8.2e-07	4e-05
GO:0019013	C	viral nucleocapsid	47	186	1.4e-06	6.8e-05
GO:0005911	C	cell-cell junction	278	1892	1.9e-06	8.8e-05
GO:0005685	C	U1 snRNP	17	32	2.1e-06	9.7e-05
GO:0005876	C	spindle microtubule	22	54	2.3e-06	0.0001
GO:0009506	C	plasmodesma	272	1850	2.3e-06	0.0001
GO:0055044	C	symplast	272	1850	2.3e-06	0.0001
GO:1902494	C	catalytic complex	275	1883	3.2e-06	0.00014
GO:0009505	C	plant-type cell wall	132	780	3.7e-06	0.00016
GO:0035097	C	histone methyltransferase complex	20	47	3.9e-06	0.00017
GO:0034708	C	methyltransferase complex	24	67	5e-06	0.00021
GO:0005813	C	centrosome	23	64	7.5e-06	0.00031
GO:0016605	C	PML body	12	18	1.2e-05	0.0005
GO:0005684	C	U2-type spliceosomal complex	25	77	1.3e-05	0.00052
GO:0016607	C	nuclear speck	40	162	1.3e-05	0.00052
GO:0019028	C	viral capsid	49	220	1.6e-05	0.00064
GO:0005667	C	transcription factor complex	56	266	1.7e-05	0.00067
GO:0071010	C	prespliceosome	18	44	1.8e-05	0.00068
GO:0005834	C	heterotrimeric G-protein complex	19	49	1.9e-05	0.00073
GO:0005663	C	DNA replication factor C complex	11	16	2.3e-05	0.00086
GO:0046930	C	pore complex	20	55	2.5e-05	0.00091
GO:0031234	C	extrinsic component of cytoplasmic side of plasma membrane	20	55	2.5e-05	0.00091
GO:0005732	C	small nucleolar ribonucleoprotein complex	24	79	4.7e-05	0.0017
GO:0005680	C	anaphase-promoting complex	18	49	5.6e-05	0.002
GO:0030981	C	cortical microtubule cytoskeleton	22	71	7.5e-05	0.0026
GO:0019897	C	extrinsic component of plasma membrane	20	61	8.2e-05	0.0028
GO:0071004	C	U2-type prespliceosome	14	32	8.5e-05	0.0029
GO:0044423	C	virion part	55	278	8.8e-05	0.0029
GO:0005686	C	U2 snRNP	16	43	0.00013	0.0042
GO:0019774	C	proteasome core complex, beta-subunit complex	8	10	0.00015	0.0049
GO:0019012	C	virion	55	285	0.00015	0.005
GO:0009898	C	cytoplasmic side of plasma membrane	21	70	0.00016	0.005
GO:0005688	C	U6 snRNP	10	18	0.0002	0.0063
GO:0098552	C	side of membrane	29	118	0.0002	0.0063
GO:0005881	C	cytoplasmic microtubule	23	83	0.00021	0.0065
GO:0042555	C	MCM complex	13	32	0.00027	0.0083
GO:0055028	C	cortical microtubule	20	68	0.00028	0.0084
GO:0010005	C	cortical microtubule, transverse to long axis	15	43	0.00036	0.011
GO:0000779	C	condensed chromosome, centromeric region	15	43	0.00036	0.011
GO:0098562	C	cytoplasmic side of membrane	24	93	0.00038	0.011
GO:0005838	C	proteasome regulatory particle	19	65	0.00041	0.012
GO:0097526	C	spliceosomal tri-snRNP complex	18	60	0.00045	0.013
GO:0015030	C	Cajal body	18	60	0.00045	0.013
GO:0009360	C	DNA polymerase III complex	8	13	0.00053	0.015
GO:0005576	C	extracellular region	352	2695	0.00054	0.015
GO:0045177	C	apical part of cell	25	102	0.00055	0.015
GO:0022624	C	proteasome accessory complex	19	67	0.00057	0.016
GO:0000793	C	condensed chromosome	45	234	0.00061	0.017
GO:0009574	C	preprophase band	15	46	0.00064	0.017
GO:0070603	C	SWI/SNF superfamily-type complex	18	63	0.00073	0.019
GO:0090544	C	BAF-type complex	9	18	0.00075	0.02
GO:0072686	C	mitotic spindle	11	27	0.00078	0.02
GO:0031390	C	Ctf18 RFC-like complex	6	7	0.00082	0.021
GO:0000776	C	kinetochore	19	70	0.00088	0.023
GO:0005832	C	chaperonin-containing T-complex	7	12	0.0015	0.037
GO:0030863	C	cortical cytoskeleton	23	98	0.0015	0.037
GO:0005719	C	nuclear euchromatin	7	12	0.0015	0.037
GO:0005971	C	ribonucleoside-diphosphate reductase complex	5	5	0.0015	0.037
GO:0000791	C	euchromatin	8	16	0.0015	0.037
GO:0031360	C	intrinsic component of thylakoid membrane	9	21	0.0017	0.042
GO:0031361	C	integral component of thylakoid membrane	9	21	0.0017	0.042
GO:0042575	C	DNA polymerase complex	11	31	0.0019	0.046
GO:1990726	C	Lsm1-7-Pat1 complex	6	9	0.002	0.048
GO:0048471	C	perinuclear region of cytoplasm	23	101	0.0021	0.048
