# Supplementary material for: QTG-Miner aids rapid dissection of the genetic base of tassel branch number in maize
Source: Nat Commun. 2023 Aug 26;14:5232. doi: 10.1038/s41467-023-41022-1 (PMC10460418; doi:10.1038/s41467-023-41022-1)
Supplement: Supplementary file 21 — Supplementary Data 18 [file 41467_2023_41022_MOESM21_ESM.xlsx]

## Sheet: co-selection genes
Supplementary Data 18. Enriched GO terms among co-selection genes
GO term	Ontology	Description	Number in input list	Number in BG/Ref	p-value	FDR
GO:2000112	P	regulation of cellular macromolecule biosynthetic process	127	7044	8.7e-17	3.2e-13
GO:0090567	P	reproductive shoot system development	55	1691	1.2e-16	3.2e-13
GO:0048608	P	reproductive structure development	77	3139	2e-16	3.2e-13
GO:0061458	P	reproductive system development	77	3139	2e-16	3.2e-13
GO:0009791	P	post-embryonic development	92	4254	2.5e-16	3.2e-13
GO:0007389	P	pattern specification process	39	874	3.4e-16	3.6e-13
GO:0048367	P	shoot system development	69	2650	6e-16	5.3e-13
GO:0019219	P	regulation of nucleobase-containing compound metabolic process	133	7764	6.6e-16	5.3e-13
GO:0031326	P	regulation of cellular biosynthetic process	133	7818	1.2e-15	8.2e-13
GO:0010556	P	regulation of macromolecule biosynthetic process	128	7404	1.7e-15	1.1e-12
GO:0009888	P	tissue development	66	2545	3.6e-15	2e-12
GO:0009908	P	flower development	52	1657	3.7e-15	2e-12
GO:0051171	P	regulation of nitrogen compound metabolic process	136	8331	1.2e-14	6.1e-12
GO:0006355	P	regulation of transcription, DNA-templated	116	6591	2.2e-14	9.6e-12
GO:0010468	P	regulation of gene expression	130	7837	2.2e-14	9.6e-12
GO:0080090	P	regulation of primary metabolic process	148	9545	2.7e-14	1.1e-11
GO:0016458	P	gene silencing	33	720	3.6e-14	1.2e-11
GO:2001141	P	regulation of RNA biosynthetic process	116	6643	3.9e-14	1.2e-11
GO:0003006	P	developmental process involved in reproduction	84	3998	3.7e-14	1.2e-11
GO:1903506	P	regulation of nucleic acid-templated transcription	116	6641	3.8e-14	1.2e-11
GO:0060255	P	regulation of macromolecule metabolic process	146	9376	3.3e-14	1.2e-11
GO:0031323	P	regulation of cellular metabolic process	156	10393	4.9e-14	1.4e-11
GO:0022414	P	reproductive process	95	4935	8.4e-14	2.3e-11
GO:0051252	P	regulation of RNA metabolic process	117	6835	1.1e-13	3e-11
GO:0009889	P	regulation of biosynthetic process	133	8317	1.5e-13	3.8e-11
GO:0009653	P	anatomical structure morphogenesis	92	4749	1.7e-13	4.2e-11
GO:0009886	P	post-embryonic morphogenesis	35	879	2.9e-13	6.9e-11
GO:0040029	P	regulation of gene expression, epigenetic	33	784	3.4e-13	7.8e-11
GO:0099402	P	plant organ development	65	2768	5.1e-13	1.1e-10
GO:0000003	P	reproduction	98	5342	5.3e-13	1.1e-10
GO:0034654	P	nucleobase-containing compound biosynthetic process	138	8939	5.8e-13	1.2e-10
GO:0097659	P	nucleic acid-templated transcription	125	7764	8.3e-13	1.7e-10
GO:0018130	P	heterocycle biosynthetic process	143	9470	9e-13	1.7e-10
GO:0044702	P	single organism reproductive process	83	4163	8.8e-13	1.7e-10
GO:0006325	P	chromatin organization	48	1677	1.2e-12	2.2e-10
GO:0006351	P	transcription, DNA-templated	124	7722	1.3e-12	2.3e-10
GO:0050794	P	regulation of cellular process	236	19579	1.5e-12	2.6e-10
GO:0009887	P	organ morphogenesis	39	1158	1.8e-12	3e-10
GO:0019438	P	aromatic compound biosynthetic process	145	9764	2.1e-12	3.4e-10
GO:0048507	P	meristem development	35	947	2.2e-12	3.6e-10
GO:0032774	P	RNA biosynthetic process	125	7892	2.6e-12	4.1e-10
GO:0048513	P	animal organ development	90	4830	2.9e-12	4.5e-10
GO:1901362	P	organic cyclic compound biosynthetic process	148	10158	4.6e-12	6.8e-10
GO:0010016	P	shoot system morphogenesis	33	870	5.1e-12	7.4e-10
GO:0003002	P	regionalization	28	632	7.3e-12	1e-09
GO:0048646	P	anatomical structure formation involved in morphogenesis	56	2336	1.3e-11	1.8e-09
GO:0000278	P	mitotic cell cycle	36	1089	2.3e-11	3.1e-09
GO:0051301	P	cell division	34	979	2.4e-11	3.2e-09
GO:0019222	P	regulation of metabolic process	163	11973	4.3e-11	5.6e-09
GO:0048827	P	phyllome development	43	1552	5.6e-11	7.1e-09
GO:0043933	P	macromolecular complex subunit organization	71	3556	5.8e-11	7.2e-09
GO:0048731	P	system development	121	7929	8.7e-11	1.1e-08
GO:0048522	P	positive regulation of cellular process	69	3441	9.6e-11	1.2e-08
GO:0051128	P	regulation of cellular component organization	33	990	1.3e-10	1.6e-08
GO:1902589	P	single-organism organelle organization	43	1599	1.4e-10	1.6e-08
GO:0048523	P	negative regulation of cellular process	64	3115	2e-10	2.3e-08
GO:0016569	P	covalent chromatin modification	34	1088	3.5e-10	3.9e-08
GO:0048468	P	cell development	43	1662	4.4e-10	4.8e-08
GO:0006342	P	chromatin silencing	21	422	4.5e-10	4.9e-08
GO:0090558	P	plant epidermis development	35	1167	5.4e-10	5.7e-08
GO:0048569	P	post-embryonic organ development	34	1109	5.6e-10	5.9e-08
GO:0045814	P	negative regulation of gene expression, epigenetic	21	435	7.6e-10	7.9e-08
GO:0030154	P	cell differentiation	65	3301	7.8e-10	7.9e-08
GO:0010638	P	positive regulation of organelle organization	18	310	8.2e-10	8.1e-08
GO:0018205	P	peptidyl-lysine modification	27	735	9.3e-10	9.1e-08
GO:0007010	P	cytoskeleton organization	37	1317	9.5e-10	9.2e-08
GO:0048437	P	floral organ development	30	910	1.2e-09	1.2e-07
GO:0048765	P	root hair cell differentiation	25	642	1.3e-09	1.2e-07
GO:0048764	P	trichoblast maturation	25	642	1.3e-09	1.2e-07
GO:0007049	P	cell cycle	55	2584	1.4e-09	1.3e-07
GO:0090626	P	plant epidermis morphogenesis	22	504	1.8e-09	1.6e-07
GO:0048469	P	cell maturation	25	655	1.9e-09	1.7e-07
GO:0021700	P	developmental maturation	32	1045	1.9e-09	1.7e-07
GO:0022402	P	cell cycle process	46	1962	2.2e-09	1.9e-07
GO:0050793	P	regulation of developmental process	43	1765	2.5e-09	2.2e-07
GO:1903047	P	mitotic cell cycle process	27	783	3.4e-09	2.9e-07
GO:0048438	P	floral whorl development	27	790	4.1e-09	3.4e-07
GO:0010054	P	trichoblast differentiation	25	685	4.5e-09	3.7e-07
GO:0032535	P	regulation of cellular component size	19	392	4.7e-09	3.8e-07
GO:0033043	P	regulation of organelle organization	25	688	4.9e-09	3.9e-07
GO:0000281	P	mitotic cytokinesis	18	350	5e-09	3.9e-07
GO:0048366	P	leaf development	29	914	5.3e-09	4.2e-07
GO:0090066	P	regulation of anatomical structure size	19	397	5.7e-09	4.4e-07
GO:0050789	P	regulation of biological process	256	23410	5.8e-09	4.4e-07
GO:0061640	P	cytoskeleton-dependent cytokinesis	18	356	6.4e-09	4.8e-07
GO:0043414	P	macromolecule methylation	31	1048	7.5e-09	5.6e-07
GO:0040007	P	growth	46	2046	7.6e-09	5.6e-07
GO:0008283	P	cell proliferation	25	705	7.8e-09	5.7e-07
GO:0000902	P	cell morphogenesis	37	1435	8.7e-09	6.3e-07
GO:0010053	P	root epidermal cell differentiation	25	715	1e-08	7.2e-07
GO:0051130	P	positive regulation of cellular component organization	18	368	1e-08	7.3e-07
GO:0016049	P	cell growth	36	1386	1.2e-08	8.1e-07
GO:0031047	P	gene silencing by RNA	21	513	1.2e-08	8.4e-07
GO:0048856	P	anatomical structure development	173	13917	1.3e-08	8.5e-07
GO:0044271	P	cellular nitrogen compound biosynthetic process	151	11604	1.3e-08	8.8e-07
GO:0009933	P	meristem structural organization	19	422	1.4e-08	9.5e-07
GO:0065007	P	biological regulation	269	25239	1.4e-08	9.5e-07
GO:0010629	P	negative regulation of gene expression	38	1536	1.6e-08	1e-06
GO:0051052	P	regulation of DNA metabolic process	17	337	1.8e-08	1.1e-06
GO:0051726	P	regulation of cell cycle	25	736	1.8e-08	1.1e-06
GO:0048519	P	negative regulation of biological process	76	4505	1.8e-08	1.2e-06
GO:0032989	P	cellular component morphogenesis	38	1547	1.9e-08	1.2e-06
GO:0045010	P	actin nucleation	13	182	1.9e-08	1.2e-06
GO:0051276	P	chromosome organization	61	3264	1.9e-08	1.2e-06
GO:0090627	P	plant epidermal cell differentiation	25	740	2e-08	1.2e-06
GO:0018193	P	peptidyl-amino acid modification	31	1095	2e-08	1.2e-06
GO:0030838	P	positive regulation of actin filament polymerization	13	183	2e-08	1.2e-06
GO:0010015	P	root morphogenesis	28	916	2.1e-08	1.3e-06
GO:0010073	P	meristem maintenance	22	586	2.4e-08	1.4e-06
GO:2000026	P	regulation of multicellular organismal development	36	1430	2.5e-08	1.5e-06
GO:0009913	P	epidermal cell differentiation	25	756	2.9e-08	1.7e-06
GO:0006306	P	DNA methylation	15	266	3.1e-08	1.7e-06
GO:0006305	P	DNA alkylation	15	266	3.1e-08	1.7e-06
GO:0016070	P	RNA metabolic process	152	11855	3.2e-08	1.8e-06
GO:0030855	P	epithelial cell differentiation	25	763	3.5e-08	1.9e-06
GO:0010014	P	meristem initiation	15	270	3.7e-08	2e-06
GO:0048532	P	anatomical structure arrangement	19	449	3.7e-08	2e-06
GO:0000910	P	cytokinesis	19	453	4.2e-08	2.3e-06
GO:0032273	P	positive regulation of protein polymerization	13	196	4.3e-08	2.3e-06
GO:0010090	P	trichome morphogenesis	15	278	5.3e-08	2.8e-06
GO:0000226	P	microtubule cytoskeleton organization	21	561	5.3e-08	2.8e-06
GO:0044728	P	DNA methylation or demethylation	15	279	5.6e-08	2.9e-06
GO:0000911	P	cytokinesis by cell plate formation	16	324	6.1e-08	3.2e-06
GO:0060429	P	epithelium development	26	848	6.5e-08	3.4e-06
GO:0048518	P	positive regulation of biological process	77	4734	6.6e-08	3.4e-06
GO:0008544	P	epidermis development	25	792	6.9e-08	3.5e-06
GO:0051495	P	positive regulation of cytoskeleton organization	13	205	7.1e-08	3.6e-06
GO:0010604	P	positive regulation of macromolecule metabolic process	41	1846	7.4e-08	3.7e-06
GO:0048364	P	root development	34	1365	8.1e-08	4e-06
GO:0022622	P	root system development	34	1370	8.8e-08	4.3e-06
GO:1902410	P	mitotic cytokinetic process	16	334	9.1e-08	4.4e-06
GO:0048869	P	cellular developmental process	76	4685	9.2e-08	4.4e-06
GO:0044767	P	single-organism developmental process	161	12990	9.3e-08	4.4e-06
GO:0030833	P	regulation of actin filament polymerization	13	210	9.3e-08	4.4e-06
GO:0007275	P	multicellular organism development	156	12465	9.5e-08	4.5e-06
GO:0030041	P	actin filament polymerization	13	214	1.1e-07	5.4e-06
GO:0007017	P	microtubule-based process	26	880	1.3e-07	6.1e-06
GO:0048589	P	developmental growth	37	1604	1.4e-07	6.3e-06
GO:0006304	P	DNA modification	15	301	1.4e-07	6.5e-06
GO:0032506	P	cytokinetic process	16	348	1.5e-07	7e-06
GO:0031334	P	positive regulation of protein complex assembly	13	220	1.5e-07	7e-06
GO:1901576	P	organic substance biosynthetic process	202	17607	1.6e-07	7.3e-06
GO:0010216	P	maintenance of DNA methylation	6	23	1.6e-07	7.3e-06
GO:0044707	P	single-multicellular organism process	158	12777	1.7e-07	7.4e-06
GO:0032502	P	developmental process	191	16379	1.7e-07	7.6e-06
GO:0008064	P	regulation of actin polymerization or depolymerization	13	224	1.9e-07	8.2e-06
GO:0032271	P	regulation of protein polymerization	13	225	2e-07	8.6e-06
GO:0032501	P	multicellular organismal process	193	16632	2e-07	8.7e-06
GO:0032956	P	regulation of actin cytoskeleton organization	13	226	2.1e-07	8.8e-06
GO:0030832	P	regulation of actin filament length	13	226	2.1e-07	8.8e-06
GO:0010324	P	membrane invagination	16	357	2.1e-07	9.1e-06
GO:0045595	P	regulation of cell differentiation	16	358	2.2e-07	9.3e-06
GO:0032970	P	regulation of actin filament-based process	13	228	2.3e-07	9.5e-06
GO:0044089	P	positive regulation of cellular component biogenesis	13	230	2.5e-07	1e-05
GO:0010467	P	gene expression	163	13390	2.6e-07	1.1e-05
GO:0006996	P	organelle organization	105	7514	3e-07	1.2e-05
GO:0016570	P	histone modification	26	923	3.2e-07	1.3e-05
GO:0006275	P	regulation of DNA replication	12	198	3.6e-07	1.5e-05
GO:0051493	P	regulation of cytoskeleton organization	14	281	3.7e-07	1.5e-05
GO:0010026	P	trichome differentiation	15	327	3.9e-07	1.6e-05
GO:0031325	P	positive regulation of cellular metabolic process	43	2123	4.1e-07	1.6e-05
GO:0009059	P	macromolecule biosynthetic process	165	13698	4.2e-07	1.6e-05
GO:0032259	P	methylation	37	1689	4.7e-07	1.8e-05
GO:0045596	P	negative regulation of cell differentiation	10	131	4.8e-07	1.9e-05
GO:0051239	P	regulation of multicellular organismal process	38	1769	5.2e-07	2e-05
GO:0044763	P	single-organism cellular process	229	20993	5.2e-07	2e-05
GO:0009958	P	positive gravitropism	8	73	5.5e-07	2.1e-05
GO:0045935	P	positive regulation of nucleobase-containing compound metabolic process	34	1492	6e-07	2.3e-05
GO:0071310	P	cellular response to organic substance	52	2867	6.3e-07	2.4e-05
GO:0010628	P	positive regulation of gene expression	32	1363	7e-07	2.6e-05
GO:0009893	P	positive regulation of metabolic process	45	2337	8.3e-07	3.1e-05
GO:0032776	P	DNA methylation on cytosine	5	16	8.6e-07	3.2e-05
GO:0043254	P	regulation of protein complex assembly	13	259	9e-07	3.3e-05
GO:0008154	P	actin polymerization or depolymerization	13	260	9.3e-07	3.4e-05
GO:0043207	P	response to external biotic stimulus	53	2998	1e-06	3.8e-05
GO:0051173	P	positive regulation of nitrogen compound metabolic process	35	1603	1.1e-06	3.8e-05
GO:0018022	P	peptidyl-lysine methylation	16	405	1.1e-06	3.8e-05
GO:0048645	P	organ formation	14	311	1.2e-06	4.2e-05
GO:2000241	P	regulation of reproductive process	23	804	1.2e-06	4.3e-05
GO:0009630	P	gravitropism	13	269	1.3e-06	4.8e-05
GO:0009607	P	response to biotic stimulus	55	3201	1.5e-06	5.2e-05
GO:0044764	P	multi-organism cellular process	19	578	1.5e-06	5.3e-05
GO:0044087	P	regulation of cellular component biogenesis	14	322	1.7e-06	6.1e-05
GO:0048467	P	gynoecium development	15	371	1.8e-06	6.1e-05
GO:0016571	P	histone methylation	17	475	1.8e-06	6.2e-05
GO:0009605	P	response to external stimulus	67	4265	2e-06	6.7e-05
GO:0051707	P	response to other organism	52	2986	2e-06	7e-05
GO:0043481	P	anthocyanin accumulation in tissues in response to UV light	11	198	2.5e-06	8.2e-05
GO:0043480	P	pigment accumulation in tissues	11	198	2.5e-06	8.2e-05
GO:0009855	P	determination of bilateral symmetry	11	198	2.5e-06	8.2e-05
GO:0043478	P	pigment accumulation in response to UV light	11	198	2.5e-06	8.2e-05
GO:0043479	P	pigment accumulation in tissues in response to UV light	11	198	2.5e-06	8.2e-05
GO:0009825	P	multidimensional cell growth	11	199	2.6e-06	8.5e-05
GO:0009629	P	response to gravity	13	287	2.7e-06	8.7e-05
GO:0010154	P	fruit development	31	1383	2.7e-06	8.7e-05
GO:0043476	P	pigment accumulation	11	200	2.7e-06	8.8e-05
GO:0010557	P	positive regulation of macromolecule biosynthetic process	30	1315	2.8e-06	9e-05
GO:0009799	P	specification of symmetry	11	202	3e-06	9.5e-05
GO:0034968	P	histone lysine methylation	15	388	3e-06	9.6e-05
GO:0008361	P	regulation of cell size	10	163	3.1e-06	9.8e-05
GO:0009892	P	negative regulation of metabolic process	45	2457	3.1e-06	9.8e-05
GO:0016441	P	posttranscriptional gene silencing	14	341	3.3e-06	0.0001
GO:0006479	P	protein methylation	18	554	3.3e-06	0.0001
GO:0008213	P	protein alkylation	18	554	3.3e-06	0.0001
GO:0009734	P	auxin-activated signaling pathway	15	393	3.5e-06	0.00011
GO:0048440	P	carpel development	14	344	3.6e-06	0.00011
GO:2000113	P	negative regulation of cellular macromolecule biosynthetic process	28	1194	3.7e-06	0.00011
GO:0007015	P	actin filament organization	14	345	3.7e-06	0.00011
GO:0098763	P	mitotic cell cycle phase	14	346	3.9e-06	0.00012
GO:0009606	P	tropism	13	300	4.2e-06	0.00013
GO:0045893	P	positive regulation of transcription, DNA-templated	28	1205	4.3e-06	0.00013
GO:1903508	P	positive regulation of nucleic acid-templated transcription	28	1205	4.3e-06	0.00013
GO:1902680	P	positive regulation of RNA biosynthetic process	28	1207	4.5e-06	0.00013
GO:0009909	P	regulation of flower development	18	567	4.5e-06	0.00013
GO:0010605	P	negative regulation of macromolecule metabolic process	41	2179	4.7e-06	0.00014
GO:0043473	P	pigmentation	11	213	4.8e-06	0.00014
GO:0051704	P	multi-organism process	72	4833	4.9e-06	0.00014
GO:0051254	P	positive regulation of RNA metabolic process	29	1286	5.1e-06	0.00015
GO:0009615	P	response to virus	13	308	5.5e-06	0.00016
GO:0048864	P	stem cell development	8	102	5.6e-06	0.00016
GO:0080147	P	root hair cell development	16	464	5.7e-06	0.00016
GO:0048580	P	regulation of post-embryonic development	23	886	5.7e-06	0.00016
GO:0051258	P	protein polymerization	15	411	5.8e-06	0.00017
GO:0071365	P	cellular response to auxin stimulus	15	411	5.8e-06	0.00017
GO:0009944	P	polarity specification of adaxial/abaxial axis	9	138	6e-06	0.00017
GO:0031328	P	positive regulation of cellular biosynthetic process	33	1593	6.4e-06	0.00018
GO:0051567	P	histone H3-K9 methylation	11	220	6.4e-06	0.00018
GO:0065001	P	specification of axis polarity	9	140	6.7e-06	0.00019
GO:0010074	P	maintenance of meristem identity	8	106	7.3e-06	0.0002
GO:0034645	P	cellular macromolecule biosynthetic process	152	12897	7.7e-06	0.00021
GO:0009965	P	leaf morphogenesis	15	422	7.9e-06	0.00022
GO:0007155	P	cell adhesion	13	320	8.2e-06	0.00023
GO:0048767	P	root hair elongation	15	427	9e-06	0.00025
GO:0009058	P	biosynthetic process	218	20332	9e-06	0.00025
GO:0061647	P	histone H3-K9 modification	11	229	9.2e-06	0.00025
GO:0009926	P	auxin polar transport	12	276	9.5e-06	0.00026
GO:0000904	P	cell morphogenesis involved in differentiation	21	786	9.7e-06	0.00026
GO:0010558	P	negative regulation of macromolecule biosynthetic process	30	1406	9.9e-06	0.00027
GO:0009826	P	unidimensional cell growth	23	919	1e-05	0.00027
GO:0009890	P	negative regulation of biosynthetic process	32	1560	1.1e-05	0.00029
GO:0060560	P	developmental growth involved in morphogenesis	26	1127	1.1e-05	0.00029
GO:0090304	P	nucleic acid metabolic process	172	15157	1.1e-05	0.0003
GO:0031327	P	negative regulation of cellular biosynthetic process	30	1417	1.1e-05	0.0003
GO:0051172	P	negative regulation of nitrogen compound metabolic process	32	1579	1.4e-05	0.00036
GO:0009943	P	adaxial/abaxial axis specification	9	155	1.5e-05	0.00038
GO:0009755	P	hormone-mediated signaling pathway	38	2048	1.5e-05	0.00038
GO:0022610	P	biological adhesion	13	340	1.5e-05	0.00039
GO:0007346	P	regulation of mitotic cell cycle	13	340	1.5e-05	0.00039
GO:0045892	P	negative regulation of transcription, DNA-templated	23	949	1.7e-05	0.00043
GO:0048563	P	post-embryonic organ morphogenesis	13	344	1.7e-05	0.00044
GO:0051607	P	defense response to virus	11	246	1.7e-05	0.00044
GO:0016246	P	RNA interference	11	247	1.8e-05	0.00046
GO:0040008	P	regulation of growth	20	760	1.9e-05	0.00049
GO:0048588	P	developmental cell growth	21	826	2e-05	0.0005
GO:0006261	P	DNA-dependent DNA replication	19	699	2e-05	0.00051
GO:0048863	P	stem cell differentiation	8	125	2.3e-05	0.00056
GO:0009891	P	positive regulation of biosynthetic process	33	1700	2.3e-05	0.00057
GO:0048831	P	regulation of shoot system development	18	644	2.4e-05	0.00058
GO:0035670	P	plant-type ovary development	11	255	2.4e-05	0.00059
GO:0070887	P	cellular response to chemical stimulus	56	3617	2.4e-05	0.00059
GO:0048481	P	plant ovule development	11	255	2.4e-05	0.00059
GO:0060918	P	auxin transport	12	307	2.6e-05	0.00064
GO:0046483	P	heterocycle metabolic process	200	18514	2.7e-05	0.00066
GO:0006346	P	methylation-dependent chromatin silencing	9	169	2.8e-05	0.00067
GO:1901360	P	organic cyclic compound metabolic process	206	19228	3e-05	0.00072
GO:0030029	P	actin filament-based process	16	534	3e-05	0.00072
GO:0070646	P	protein modification by small protein removal	14	421	3.2e-05	0.00076
GO:0098727	P	maintenance of cell number	8	134	3.6e-05	0.00084
GO:0019827	P	stem cell population maintenance	8	134	3.6e-05	0.00084
GO:1903507	P	negative regulation of nucleic acid-templated transcription	23	998	3.6e-05	0.00084
GO:0032870	P	cellular response to hormone stimulus	38	2137	3.6e-05	0.00084
GO:1902679	P	negative regulation of RNA biosynthetic process	23	998	3.6e-05	0.00084
GO:0044249	P	cellular biosynthetic process	201	18699	3.6e-05	0.00084
GO:0006725	P	cellular aromatic compound metabolic process	203	18940	3.8e-05	0.00088
GO:0030036	P	actin cytoskeleton organization	14	428	3.8e-05	0.00088
GO:0006139	P	nucleobase-containing compound metabolic process	193	17801	3.8e-05	0.00088
GO:0044403	P	symbiosis, encompassing mutualism through parasitism	16	546	3.9e-05	0.0009
GO:0048444	P	floral organ morphogenesis	12	322	4.1e-05	0.00094
GO:0010564	P	regulation of cell cycle process	13	376	4.2e-05	0.00095
GO:0044419	P	interspecies interaction between organisms	16	550	4.2e-05	0.00096
GO:0009914	P	hormone transport	12	324	4.3e-05	0.00098
GO:0048439	P	flower morphogenesis	8	139	4.6e-05	0.001
GO:0035194	P	posttranscriptional gene silencing by RNA	12	330	5.1e-05	0.0012
GO:0009932	P	cell tip growth	17	625	5.5e-05	0.0012
GO:0006730	P	one-carbon metabolic process	9	186	5.7e-05	0.0013
GO:0008356	P	asymmetric cell division	6	71	5.8e-05	0.0013
GO:0044699	P	single-organism process	283	28803	5.9e-05	0.0013
GO:0048466	P	androecium development	12	336	6.1e-05	0.0013
GO:0048443	P	stamen development	12	336	6.1e-05	0.0013
GO:0071840	P	cellular component organization or biogenesis	167	15011	6.2e-05	0.0014
GO:0044710	P	single-organism metabolic process	191	17698	6.2e-05	0.0014
GO:0045934	P	negative regulation of nucleobase-containing compound metabolic process	26	1257	6.5e-05	0.0014
GO:0048316	P	seed development	26	1259	6.6e-05	0.0014
GO:0009798	P	axis specification	9	191	6.9e-05	0.0015
GO:0006464	P	cellular protein modification process	109	8892	7.3e-05	0.0016
GO:0036211	P	protein modification process	109	8892	7.3e-05	0.0016
GO:0048638	P	regulation of developmental growth	16	580	7.7e-05	0.0017
GO:0009314	P	response to radiation	39	2302	7.8e-05	0.0017
GO:0052018	P	modulation by symbiont of RNA levels in host	8	151	8e-05	0.0017
GO:0009955	P	adaxial/abaxial pattern specification	9	195	8e-05	0.0017
GO:0009616	P	virus induced gene silencing	8	151	8e-05	0.0017
GO:0052249	P	modulation of RNA levels in other organism involved in symbiotic interaction	8	151	8e-05	0.0017
GO:0071495	P	cellular response to endogenous stimulus	39	2308	8.2e-05	0.0017
GO:0010218	P	response to far red light	9	197	8.6e-05	0.0018
GO:0031324	P	negative regulation of cellular metabolic process	35	1985	8.7e-05	0.0018
GO:0098586	P	cellular response to virus	8	153	8.8e-05	0.0018
GO:0035266	P	meristem growth	13	406	8.8e-05	0.0018
GO:0009733	P	response to auxin	21	927	9.8e-05	0.002
GO:0051253	P	negative regulation of RNA metabolic process	23	1078	0.00011	0.0023
GO:0045229	P	external encapsulating structure organization	29	1532	0.00011	0.0023
GO:0071555	P	cell wall organization	28	1457	0.00012	0.0024
GO:0016032	P	viral process	14	477	0.00012	0.0024
GO:0051225	P	spindle assembly	6	83	0.00013	0.0026
GO:0048509	P	regulation of meristem development	14	483	0.00013	0.0027
GO:0043412	P	macromolecule modification	124	10581	0.00014	0.0028
GO:0016043	P	cellular component organization	157	14143	0.00015	0.0031
GO:0006260	P	DNA replication	22	1039	0.00017	0.0035
GO:0010075	P	regulation of meristem growth	12	379	0.00018	0.0036
GO:0044003	P	modification by symbiont of host morphology or physiology	9	222	0.0002	0.0041
GO:0009793	P	embryo development ending in seed dormancy	20	909	0.00021	0.0042
GO:0051817	P	modification of morphology or physiology of other organism involved in symbiotic interaction	9	223	0.00021	0.0042
GO:0009411	P	response to UV	13	457	0.00027	0.0053
GO:0006195	P	purine nucleotide catabolic process	17	719	0.00028	0.0055
GO:0010228	P	vegetative to reproductive phase transition of meristem	18	788	0.00028	0.0055
GO:0048285	P	organelle fission	20	930	0.00028	0.0055
GO:0006270	P	DNA replication initiation	7	138	0.00029	0.0056
GO:0016572	P	histone phosphorylation	6	97	0.00029	0.0056
GO:0000280	P	nuclear division	19	863	0.0003	0.0058
GO:0010051	P	xylem and phloem pattern formation	9	234	0.0003	0.0058
GO:0010033	P	response to organic substance	77	5992	0.00031	0.006
GO:0007051	P	spindle organization	6	99	0.00032	0.0061
GO:0044085	P	cellular component biogenesis	58	4185	0.00033	0.0063
GO:0009166	P	nucleotide catabolic process	17	730	0.00033	0.0063
GO:0031048	P	chromatin silencing by small RNA	7	142	0.00034	0.0065
GO:0033044	P	regulation of chromosome organization	10	292	0.00034	0.0065
GO:0009624	P	response to nematode	9	241	0.00037	0.007
GO:0071554	P	cell wall organization or biogenesis	36	2231	0.00037	0.007
GO:1901292	P	nucleoside phosphate catabolic process	17	742	0.00039	0.0075
GO:0051322	P	anaphase	6	104	0.00041	0.0077
GO:0051701	P	interaction with host	9	246	0.00042	0.0079
GO:1901361	P	organic cyclic compound catabolic process	27	1503	0.00043	0.008
GO:0009207	P	purine ribonucleoside triphosphate catabolic process	15	611	0.00043	0.008
GO:0009203	P	ribonucleoside triphosphate catabolic process	15	611	0.00043	0.008
GO:0009261	P	ribonucleotide catabolic process	15	612	0.00044	0.0081
GO:0000279	P	M phase	15	612	0.00044	0.0081
GO:0009154	P	purine ribonucleotide catabolic process	15	612	0.00044	0.0081
GO:0000087	P	mitotic M phase	8	196	0.00044	0.0081
GO:0009146	P	purine nucleoside triphosphate catabolic process	15	615	0.00046	0.0084
GO:0009416	P	response to light stimulus	35	2186	0.00051	0.0094
GO:0072523	P	purine-containing compound catabolic process	17	760	0.00051	0.0094
GO:0009143	P	nucleoside triphosphate catabolic process	15	626	0.00055	0.01
GO:0009639	P	response to red or far red light	17	765	0.00055	0.01
GO:0010048	P	vernalization response	6	111	0.00057	0.01
GO:0046700	P	heterocycle catabolic process	26	1456	0.0006	0.011
GO:0009292	P	genetic transfer	5	74	0.00064	0.011
GO:0009294	P	DNA mediated transformation	5	74	0.00064	0.011
GO:0044270	P	cellular nitrogen compound catabolic process	26	1462	0.00063	0.011
GO:0046130	P	purine ribonucleoside catabolic process	15	637	0.00065	0.012
GO:0048449	P	floral organ formation	9	262	0.00065	0.012
GO:0048528	P	post-embryonic root development	10	320	0.00068	0.012
GO:0042335	P	cuticle development	6	115	0.00068	0.012
GO:0035821	P	modification of morphology or physiology of other organism	9	265	0.00071	0.012
GO:0042454	P	ribonucleoside catabolic process	15	643	0.00072	0.013
GO:0006152	P	purine nucleoside catabolic process	15	643	0.00072	0.013
GO:0071407	P	cellular response to organic cyclic compound	20	1005	0.00072	0.013
GO:0098542	P	defense response to other organism	32	1975	0.00074	0.013
GO:0034655	P	nucleobase-containing compound catabolic process	22	1168	0.0008	0.014
GO:0022607	P	cellular component assembly	40	2690	0.00085	0.015
GO:0045944	P	positive regulation of transcription from RNA polymerase II promoter	10	330	0.00085	0.015
GO:0019439	P	aromatic compound catabolic process	26	1494	0.00086	0.015
GO:0046434	P	organophosphate catabolic process	17	801	0.0009	0.016
GO:0009164	P	nucleoside catabolic process	15	659	0.00091	0.016
GO:0022403	P	cell cycle phase	18	877	0.00093	0.016
GO:0032504	P	multicellular organism reproduction	16	739	0.001	0.018
GO:0048609	P	multicellular organismal reproductive process	15	669	0.0011	0.018
GO:0044848	P	biological phase	18	889	0.0011	0.018
GO:0016579	P	protein deubiquitination	8	227	0.0011	0.019
GO:0009628	P	response to abiotic stimulus	71	5674	0.0012	0.02
GO:0043687	P	post-translational protein modification	30	1862	0.0012	0.02
GO:0042127	P	regulation of cell proliferation	11	408	0.0012	0.02
GO:1901658	P	glycosyl compound catabolic process	15	678	0.0012	0.02
GO:0016926	P	protein desumoylation	6	129	0.0012	0.02
GO:1901699	P	cellular response to nitrogen compound	9	287	0.0012	0.02
GO:0009725	P	response to hormone	53	3950	0.0013	0.021
GO:0007067	P	mitotic nuclear division	10	349	0.0013	0.021
GO:0006461	P	protein complex assembly	26	1538	0.0013	0.021
GO:0048527	P	lateral root development	9	290	0.0013	0.021
GO:0010608	P	posttranscriptional regulation of gene expression	16	756	0.0013	0.021
GO:0014070	P	response to organic cyclic compound	28	1706	0.0013	0.021
GO:0071396	P	cellular response to lipid	19	985	0.0014	0.023
GO:0006259	P	DNA metabolic process	49	3591	0.0014	0.023
GO:0070271	P	protein complex biogenesis	26	1548	0.0014	0.023
GO:0009739	P	response to gibberellin	10	355	0.0014	0.023
GO:0002252	P	immune effector process	13	552	0.0015	0.024
GO:0009719	P	response to endogenous stimulus	58	4462	0.0015	0.025
GO:0071704	P	organic substance metabolic process	304	32412	0.0016	0.026
GO:0010103	P	stomatal complex morphogenesis	8	242	0.0016	0.026
GO:0030422	P	production of siRNA involved in RNA interference	7	188	0.0017	0.026
GO:0048825	P	cotyledon development	7	189	0.0017	0.027
GO:1901136	P	carbohydrate derivative catabolic process	16	777	0.0017	0.027
GO:0010267	P	production of ta-siRNAs involved in RNA interference	6	140	0.0018	0.028
GO:0010374	P	stomatal complex development	9	309	0.002	0.031
GO:0000079	P	regulation of cyclin-dependent protein serine/threonine kinase activity	5	98	0.0021	0.033
GO:0035195	P	gene silencing by miRNA	7	198	0.0022	0.035
GO:0065003	P	macromolecular complex assembly	31	2039	0.0024	0.037
GO:0010229	P	inflorescence development	5	101	0.0024	0.037
GO:0034622	P	cellular macromolecular complex assembly	28	1797	0.0027	0.043
GO:0044700	P	single organism signaling	84	7185	0.0028	0.043
GO:0031050	P	dsRNA fragmentation	7	208	0.0029	0.044
GO:0070918	P	production of small RNA involved in gene silencing by RNA	7	208	0.0029	0.044
GO:0071359	P	cellular response to dsRNA	7	208	0.0029	0.044
GO:0044772	P	mitotic cell cycle phase transition	7	209	0.0029	0.045
GO:0045787	P	positive regulation of cell cycle	5	108	0.0031	0.048
GO:1904029	P	regulation of cyclin-dependent protein kinase activity	5	108	0.0031	0.048
GO:0006357	P	regulation of transcription from RNA polymerase II promoter	21	1227	0.0032	0.049
GO:0044770	P	cell cycle phase transition	7	213	0.0032	0.05
GO:0003677	F	DNA binding	96	4863	1.3e-14	9.7e-12
GO:0043565	F	sequence-specific DNA binding	37	1368	2.6e-09	9.6e-07
GO:0003700	F	transcription factor activity, sequence-specific DNA binding	43	1850	9.7e-09	1.8e-06
GO:0001071	F	nucleic acid binding transcription factor activity	43	1853	1e-08	1.8e-06
GO:0003676	F	nucleic acid binding	131	9561	1.2e-08	1.8e-06
GO:0005515	F	protein binding	79	4891	5.6e-08	7e-06
GO:0003690	F	double-stranded DNA binding	18	511	1.1e-06	0.00012
GO:0080161	F	auxin transmembrane transporter activity	6	52	1.1e-05	0.0011
GO:0008757	F	S-adenosylmethionine-dependent methyltransferase activity	14	404	2.1e-05	0.0017
GO:1901363	F	heterocyclic compound binding	181	16333	2.4e-05	0.0017
GO:0097159	F	organic cyclic compound binding	181	16349	2.6e-05	0.0017
GO:0005488	F	binding	270	26963	3e-05	0.0018
GO:0001067	F	regulatory region nucleic acid binding	15	536	0.00011	0.0055
GO:0000975	F	regulatory region DNA binding	15	536	0.00011	0.0055
GO:0044212	F	transcription regulatory region DNA binding	15	534	0.00011	0.0055
GO:0008092	F	cytoskeletal protein binding	17	675	0.00014	0.0063
GO:0019900	F	kinase binding	9	212	0.00015	0.0065
GO:1990837	F	sequence-specific double-stranded DNA binding	11	339	0.00027	0.011
GO:0000976	F	transcription regulatory region sequence-specific DNA binding	10	288	0.00031	0.012
GO:0015631	F	tubulin binding	11	354	0.00039	0.014
GO:0016887	F	ATPase activity	22	1148	0.00064	0.023
GO:0008017	F	microtubule binding	10	324	0.00074	0.025
GO:0008170	F	N-methyltransferase activity	7	180	0.0013	0.042
GO:0019899	F	enzyme binding	16	758	0.0013	0.042
GO:0019901	F	protein kinase binding	7	186	0.0016	0.047
GO:0005634	C	nucleus	195	12629	9.3e-21	5.2e-18
GO:0043227	C	membrane-bounded organelle	259	22556	3.8e-12	1e-09
GO:0043231	C	intracellular membrane-bounded organelle	258	22488	5.5e-12	1e-09
GO:0043226	C	organelle	267	23816	1.6e-11	2.3e-09
GO:0043229	C	intracellular organelle	266	23739	2.3e-11	2.5e-09
GO:0044464	C	cell part	311	30318	1.2e-10	1.1e-08
GO:0005623	C	cell	311	30411	2.2e-10	1.8e-08
GO:0044424	C	intracellular part	281	26820	1.4e-08	1e-06
GO:0005622	C	intracellular	284	27648	1.4e-07	8.6e-06
GO:0009505	C	plant-type cell wall	20	780	2.8e-05	0.0015
GO:0005694	C	chromosome	26	1225	4.3e-05	0.0022
GO:0044427	C	chromosomal part	22	963	6e-05	0.0028
GO:0031981	C	nuclear lumen	44	2884	0.00027	0.012
GO:0044428	C	nuclear part	52	3641	0.00035	0.014
GO:0099512	C	supramolecular fiber	14	550	0.00047	0.015
GO:0099513	C	polymeric cytoskeletal fiber	14	549	0.00046	0.015
GO:0043228	C	non-membrane-bounded organelle	65	4907	0.00046	0.015
GO:0043232	C	intracellular non-membrane-bounded organelle	65	4899	0.00044	0.015
GO:0005856	C	cytoskeleton	25	1367	0.00055	0.016
GO:0005874	C	microtubule	13	513	0.00077	0.019
GO:0070013	C	intracellular organelle lumen	47	3307	0.00077	0.019
GO:0031974	C	membrane-enclosed lumen	47	3307	0.00077	0.019
GO:0043233	C	organelle lumen	47	3307	0.00077	0.019
GO:0005886	C	plasma membrane	83	6798	0.00085	0.02
GO:0005871	C	kinesin complex	6	130	0.0012	0.028
GO:0044430	C	cytoskeletal part	20	1057	0.0013	0.028
GO:0071944	C	cell periphery	96	8255	0.0015	0.028
GO:0000785	C	chromatin	12	485	0.0015	0.028
GO:0015630	C	microtubule cytoskeleton	18	912	0.0014	0.028
