# Supplementary material for: QTG-Miner aids rapid dissection of the genetic base of tassel branch number in maize
Source: Nat Commun. 2023 Aug 26;14:5232. doi: 10.1038/s41467-023-41022-1 (PMC10460418; doi:10.1038/s41467-023-41022-1)
Supplement: Supplementary file 22 — Supplementary Data 19 [file 41467_2023_41022_MOESM22_ESM.xlsx]

## Sheet: male group specific genes
Supplementary Data 19. Enriched GO terms among male group specific genes
GO term	Ontology	Description	Number in input list	Number in BG/Ref	p-value	FDR
GO:0048367	P	shoot system development	34	2650	9.7e-07	0.0009
GO:2000112	P	regulation of cellular macromolecule biosynthetic process	65	7044	9.4e-07	0.0009
GO:2001141	P	regulation of RNA biosynthetic process	62	6643	1.3e-06	0.0009
GO:0006355	P	regulation of transcription, DNA-templated	62	6591	9.9e-07	0.0009
GO:1903506	P	regulation of nucleic acid-templated transcription	62	6641	1.3e-06	0.0009
GO:0010556	P	regulation of macromolecule biosynthetic process	67	7404	1.2e-06	0.0009
GO:0051252	P	regulation of RNA metabolic process	63	6835	1.6e-06	0.00093
GO:0019219	P	regulation of nucleobase-containing compound metabolic process	68	7764	3.1e-06	0.0016
GO:0051171	P	regulation of nitrogen compound metabolic process	71	8331	4.5e-06	0.0016
GO:2000026	P	regulation of multicellular organismal development	22	1430	6.5e-06	0.0016
GO:0097659	P	nucleic acid-templated transcription	67	7764	6.4e-06	0.0016
GO:0006351	P	transcription, DNA-templated	67	7722	5.3e-06	0.0016
GO:0032774	P	RNA biosynthetic process	68	7892	5.5e-06	0.0016
GO:0080090	P	regulation of primary metabolic process	78	9545	5.7e-06	0.0016
GO:0060255	P	regulation of macromolecule metabolic process	77	9376	5.6e-06	0.0016
GO:0031326	P	regulation of cellular biosynthetic process	68	7818	3.9e-06	0.0016
GO:0031323	P	regulation of cellular metabolic process	83	10393	5.7e-06	0.0016
GO:0009889	P	regulation of biosynthetic process	70	8317	8.5e-06	0.0019
GO:0010468	P	regulation of gene expression	67	7837	8.8e-06	0.0019
GO:0048856	P	anatomical structure development	102	13917	1.1e-05	0.0022
GO:0050789	P	regulation of biological process	150	23410	1.4e-05	0.0026
GO:0009791	P	post-embryonic development	43	4254	1.4e-05	0.0026
GO:2000113	P	negative regulation of cellular macromolecule biosynthetic process	19	1194	1.8e-05	0.003
GO:0050793	P	regulation of developmental process	24	1765	1.8e-05	0.003
GO:0031327	P	negative regulation of cellular biosynthetic process	21	1417	1.8e-05	0.003
GO:0009908	P	flower development	23	1657	2e-05	0.0032
GO:0009890	P	negative regulation of biosynthetic process	22	1560	2.4e-05	0.0036
GO:0006325	P	chromatin organization	23	1677	2.4e-05	0.0036
GO:0016070	P	RNA metabolic process	89	11855	2.7e-05	0.0037
GO:0090567	P	reproductive shoot system development	23	1691	2.7e-05	0.0037
GO:0034654	P	nucleobase-containing compound biosynthetic process	72	8939	2.8e-05	0.0037
GO:0006139	P	nucleobase-containing compound metabolic process	121	17801	3e-05	0.0037
GO:0051172	P	negative regulation of nitrogen compound metabolic process	22	1579	2.9e-05	0.0037
GO:1901362	P	organic cyclic compound biosynthetic process	79	10158	3.2e-05	0.0038
GO:0010033	P	response to organic substance	53	5992	4.6e-05	0.0055
GO:0010558	P	negative regulation of macromolecule biosynthetic process	20	1406	5.1e-05	0.0059
GO:0010016	P	shoot system morphogenesis	15	870	5.9e-05	0.0065
GO:0009888	P	tissue development	29	2545	5.8e-05	0.0065
GO:0009886	P	post-embryonic morphogenesis	15	879	6.7e-05	0.0068
GO:0010073	P	meristem maintenance	12	586	6.9e-05	0.0068
GO:0048523	P	negative regulation of cellular process	33	3115	6.9e-05	0.0068
GO:0010467	P	gene expression	96	13390	6.9e-05	0.0068
GO:0019222	P	regulation of metabolic process	88	11973	7.3e-05	0.0071
GO:0046483	P	heterocycle metabolic process	123	18514	7.9e-05	0.0073
GO:0048438	P	floral whorl development	14	790	7.9e-05	0.0073
GO:0044702	P	single organism reproductive process	40	4163	9.1e-05	0.0082
GO:0050794	P	regulation of cellular process	128	19579	0.0001	0.0088
GO:0022414	P	reproductive process	45	4935	0.0001	0.0088
GO:0018130	P	heterocycle biosynthetic process	73	9470	0.0001	0.0089
GO:0031324	P	negative regulation of cellular metabolic process	24	1985	0.00011	0.009
GO:1901360	P	organic cyclic compound metabolic process	126	19228	0.00011	0.009
GO:0048439	P	flower morphogenesis	6	139	0.00011	0.009
GO:0006302	P	double-strand break repair	8	275	0.00012	0.0091
GO:0051239	P	regulation of multicellular organismal process	22	1769	0.00015	0.011
GO:0045892	P	negative regulation of transcription, DNA-templated	15	949	0.00015	0.011
GO:0006725	P	cellular aromatic compound metabolic process	124	18940	0.00015	0.011
GO:0000003	P	reproduction	47	5342	0.00016	0.012
GO:0019438	P	aromatic compound biosynthetic process	74	9764	0.00016	0.012
GO:0090304	P	nucleic acid metabolic process	104	15157	0.00017	0.012
GO:0003006	P	developmental process involved in reproduction	38	3998	0.00018	0.012
GO:0048608	P	reproductive structure development	32	3139	0.00018	0.012
GO:0061458	P	reproductive system development	32	3139	0.00018	0.012
GO:0044767	P	single-organism developmental process	92	12990	0.00019	0.012
GO:1903507	P	negative regulation of nucleic acid-templated transcription	15	998	0.00026	0.016
GO:1902679	P	negative regulation of RNA biosynthetic process	15	998	0.00026	0.016
GO:0044707	P	single-multicellular organism process	90	12777	0.00029	0.018
GO:0048731	P	system development	62	7929	0.00031	0.019
GO:0000724	P	double-strand break repair via homologous recombination	6	170	0.00031	0.019
GO:0007050	P	cell cycle arrest	5	111	0.00034	0.02
GO:0007131	P	reciprocal meiotic recombination	7	245	0.00035	0.02
GO:0045934	P	negative regulation of nucleobase-containing compound metabolic process	17	1257	0.00034	0.02
GO:0000725	P	recombinational repair	6	173	0.00034	0.02
GO:0035825	P	reciprocal DNA recombination	7	245	0.00035	0.02
GO:0006310	P	DNA recombination	12	704	0.00036	0.02
GO:0032502	P	developmental process	109	16379	0.00037	0.021
GO:0006342	P	chromatin silencing	9	422	0.00042	0.023
GO:0016458	P	gene silencing	12	720	0.00044	0.023
GO:0032501	P	multicellular organismal process	110	16632	0.00044	0.023
GO:0010605	P	negative regulation of macromolecule metabolic process	24	2179	0.00043	0.023
GO:0009892	P	negative regulation of metabolic process	26	2457	0.00045	0.023
GO:0010629	P	negative regulation of gene expression	19	1536	0.00045	0.023
GO:0048507	P	meristem development	14	947	0.00049	0.025
GO:0045814	P	negative regulation of gene expression, epigenetic	9	435	0.00052	0.026
GO:0051726	P	regulation of cell cycle	12	736	0.00053	0.026
GO:0006306	P	DNA methylation	7	266	0.00056	0.027
GO:0006305	P	DNA alkylation	7	266	0.00056	0.027
GO:0007275	P	multicellular organism development	87	12465	0.00056	0.027
GO:0051253	P	negative regulation of RNA metabolic process	15	1078	0.00057	0.027
GO:0006338	P	chromatin remodeling	5	127	0.00062	0.029
GO:0044271	P	cellular nitrogen compound biosynthetic process	82	11604	0.00062	0.029
GO:0009855	P	determination of bilateral symmetry	6	198	0.00068	0.031
GO:0040008	P	regulation of growth	12	760	0.0007	0.032
GO:0044728	P	DNA methylation or demethylation	7	279	0.00073	0.033
GO:0009799	P	specification of symmetry	6	202	0.00076	0.033
GO:0045132	P	meiotic chromosome segregation	6	207	0.00085	0.037
GO:0040029	P	regulation of gene expression, epigenetic	12	784	0.00091	0.039
GO:0007049	P	cell cycle	26	2584	0.00093	0.04
GO:0048513	P	animal organ development	41	4830	0.00095	0.04
GO:0048437	P	floral organ development	13	910	0.001	0.044
GO:0048509	P	regulation of meristem development	9	483	0.0011	0.045
GO:0006304	P	DNA modification	7	301	0.0011	0.046
GO:0003676	F	nucleic acid binding	73	9561	0.00014	0.028
GO:0003677	F	DNA binding	45	4863	7.3e-05	0.028
GO:0005634	C	nucleus	113	12629	4.7e-12	2.2e-09
GO:0005622	C	intracellular	175	27648	9.2e-08	1.6e-05
GO:0043227	C	membrane-bounded organelle	152	22556	1.6e-07	1.6e-05
GO:0043226	C	organelle	158	23816	1.4e-07	1.6e-05
GO:0043231	C	intracellular membrane-bounded organelle	152	22488	1.3e-07	1.6e-05
GO:0043229	C	intracellular organelle	157	23739	2.4e-07	1.9e-05
GO:0044424	C	intracellular part	170	26820	3.9e-07	2.6e-05
GO:0044464	C	cell part	182	30318	3.2e-06	0.00019
GO:0005623	C	cell	182	30411	4.5e-06	0.00024
GO:0043234	C	protein complex	52	5852	4.9e-05	0.0024
GO:0044428	C	nuclear part	37	3641	5.6e-05	0.0024
GO:0032991	C	macromolecular complex	65	8042	7.7e-05	0.003
GO:0005654	C	nucleoplasm	19	1387	0.00013	0.0047
GO:0019013	C	viral nucleocapsid	6	186	0.0005	0.017
GO:0016604	C	nuclear body	7	286	0.00085	0.027
GO:0031981	C	nuclear lumen	28	2884	0.001	0.03
GO:0019028	C	viral capsid	6	220	0.0012	0.032
GO:0005875	C	microtubule associated complex	7	308	0.0013	0.034
GO:0044422	C	organelle part	75	10752	0.0018	0.042
GO:0016607	C	nuclear speck	5	162	0.0018	0.042
GO:0005886	C	plasma membrane	52	6798	0.0019	0.042
