# Supplementary material for: QTG-Miner aids rapid dissection of the genetic base of tassel branch number in maize
Source: Nat Commun. 2023 Aug 26;14:5232. doi: 10.1038/s41467-023-41022-1 (PMC10460418; doi:10.1038/s41467-023-41022-1)
Supplement: Supplementary file 23 — Supplementary Data 20 [file 41467_2023_41022_MOESM23_ESM.xlsx]

## Sheet: co-directional genes
Supplementary Data 20. Enriched GO terms among co-directional genes
GO term	Ontology	Description	Number in input list	Number in BG/Ref	p-value	FDR
GO:0022414	P	reproductive process	35	4935	1.3e-10	3.9e-07
GO:0048608	P	reproductive structure development	27	3139	6.3e-10	5.5e-07
GO:0061458	P	reproductive system development	27	3139	6.3e-10	5.5e-07
GO:0044702	P	single organism reproductive process	31	4163	7.5e-10	5.5e-07
GO:0000003	P	reproduction	35	5342	1.1e-09	5.5e-07
GO:0003006	P	developmental process involved in reproduction	30	3998	1.3e-09	5.5e-07
GO:0009791	P	post-embryonic development	31	4254	1.3e-09	5.5e-07
GO:0090567	P	reproductive shoot system development	19	1691	6e-09	2.1e-06
GO:0048513	P	animal organ development	32	4830	6.4e-09	2.1e-06
GO:0048367	P	shoot system development	23	2650	1.4e-08	4.1e-06
GO:0009908	P	flower development	18	1657	2.7e-08	7.1e-06
GO:0000278	P	mitotic cell cycle	14	1089	1.6e-07	3.7e-05
GO:0009888	P	tissue development	21	2545	1.6e-07	3.7e-05
GO:0048507	P	meristem development	13	947	2.2e-07	4.6e-05
GO:0048731	P	system development	39	7929	2.7e-07	5.3e-05
GO:0009887	P	organ morphogenesis	14	1158	3.2e-07	5.5e-05
GO:0032535	P	regulation of cellular component size	9	392	3e-07	5.5e-05
GO:0090066	P	regulation of anatomical structure size	9	397	3.3e-07	5.5e-05
GO:0010154	P	fruit development	15	1383	4.6e-07	7.1e-05
GO:0010016	P	shoot system morphogenesis	12	870	6.3e-07	8.5e-05
GO:0021700	P	developmental maturation	13	1045	6.5e-07	8.5e-05
GO:0099402	P	plant organ development	21	2768	6.4e-07	8.5e-05
GO:0007389	P	pattern specification process	12	874	6.6e-07	8.5e-05
GO:0048316	P	seed development	14	1259	8.7e-07	0.00011
GO:0009653	P	anatomical structure morphogenesis	28	4749	9.2e-07	0.00011
GO:0006325	P	chromatin organization	16	1677	9.7e-07	0.00011
GO:0048437	P	floral organ development	12	910	1e-06	0.00011
GO:0048569	P	post-embryonic organ development	13	1109	1.3e-06	0.00013
GO:0051276	P	chromosome organization	22	3264	2.3e-06	0.00023
GO:0043933	P	macromolecular complex subunit organization	23	3556	2.6e-06	0.00025
GO:0033043	P	regulation of organelle organization	10	688	3.7e-06	0.00035
GO:0048646	P	anatomical structure formation involved in morphogenesis	18	2336	3.8e-06	0.00035
GO:2000112	P	regulation of cellular macromolecule biosynthetic process	34	7044	4e-06	0.00036
GO:0048468	P	cell development	15	1662	4.3e-06	0.00036
GO:0045010	P	actin nucleation	6	182	4.3e-06	0.00036
GO:0030838	P	positive regulation of actin filament polymerization	6	183	4.4e-06	0.00036
GO:0008283	P	cell proliferation	10	705	4.6e-06	0.00037
GO:0048522	P	positive regulation of cellular process	22	3441	5.4e-06	0.00042
GO:0044707	P	single-multicellular organism process	49	12777	6.4e-06	0.00047
GO:0032273	P	positive regulation of protein polymerization	6	196	6.4e-06	0.00047
GO:0051726	P	regulation of cell cycle	10	736	6.6e-06	0.00048
GO:0022402	P	cell cycle process	16	1962	7.1e-06	0.00049
GO:0010015	P	root morphogenesis	11	916	7.1e-06	0.00049
GO:0010638	P	positive regulation of organelle organization	7	310	7.4e-06	0.0005
GO:0007275	P	multicellular organism development	48	12465	8e-06	0.00052
GO:0051495	P	positive regulation of cytoskeleton organization	6	205	8.2e-06	0.00053
GO:0048827	P	phyllome development	14	1552	9.5e-06	0.00057
GO:0030833	P	regulation of actin filament polymerization	6	210	9.4e-06	0.00057
GO:0044087	P	regulation of cellular component biogenesis	7	322	9.4e-06	0.00057
GO:0030154	P	cell differentiation	21	3301	1e-05	0.00059
GO:0030041	P	actin filament polymerization	6	214	1e-05	0.0006
GO:1903047	P	mitotic cell cycle process	10	783	1.1e-05	0.00064
GO:0010556	P	regulation of macromolecule biosynthetic process	34	7404	1.2e-05	0.00066
GO:0031334	P	positive regulation of protein complex assembly	6	220	1.2e-05	0.00066
GO:0008064	P	regulation of actin polymerization or depolymerization	6	224	1.3e-05	0.00071
GO:0032956	P	regulation of actin cytoskeleton organization	6	226	1.4e-05	0.00071
GO:0032271	P	regulation of protein polymerization	6	225	1.4e-05	0.00071
GO:0030832	P	regulation of actin filament length	6	226	1.4e-05	0.00071
GO:1902589	P	single-organism organelle organization	14	1599	1.3e-05	0.00071
GO:0048765	P	root hair cell differentiation	9	642	1.6e-05	0.00073
GO:0048764	P	trichoblast maturation	9	642	1.6e-05	0.00073
GO:0032970	P	regulation of actin filament-based process	6	228	1.5e-05	0.00073
GO:0044089	P	positive regulation of cellular component biogenesis	6	230	1.6e-05	0.00073
GO:0006996	P	organelle organization	34	7514	1.7e-05	0.00077
GO:0048469	P	cell maturation	9	655	1.8e-05	0.00082
GO:0090626	P	plant epidermis morphogenesis	8	504	2e-05	0.00089
GO:0051130	P	positive regulation of cellular component organization	7	368	2.2e-05	0.00096
GO:1901362	P	organic cyclic compound biosynthetic process	41	10158	2.2e-05	0.00096
GO:0051171	P	regulation of nitrogen compound metabolic process	36	8331	2.3e-05	0.00098
GO:0010054	P	trichoblast differentiation	9	685	2.6e-05	0.0011
GO:0044767	P	single-organism developmental process	48	12990	2.7e-05	0.0011
GO:0032502	P	developmental process	56	16379	2.7e-05	0.0011
GO:0009886	P	post-embryonic morphogenesis	10	879	3e-05	0.0012
GO:0043254	P	regulation of protein complex assembly	6	259	3e-05	0.0012
GO:0008154	P	actin polymerization or depolymerization	6	260	3e-05	0.0012
GO:0019219	P	regulation of nucleobase-containing compound metabolic process	34	7764	3.4e-05	0.0013
GO:0048856	P	anatomical structure development	50	13917	3.4e-05	0.0013
GO:0010053	P	root epidermal cell differentiation	9	715	3.6e-05	0.0013
GO:0009630	P	gravitropism	6	269	3.7e-05	0.0014
GO:0009793	P	embryo development ending in seed dormancy	10	909	4e-05	0.0014
GO:0031326	P	regulation of cellular biosynthetic process	34	7818	3.9e-05	0.0014
GO:0010468	P	regulation of gene expression	34	7837	4.2e-05	0.0015
GO:0018205	P	peptidyl-lysine modification	9	735	4.4e-05	0.0015
GO:0010090	P	trichome morphogenesis	6	278	4.4e-05	0.0015
GO:0051258	P	protein polymerization	7	411	4.4e-05	0.0015
GO:0051493	P	regulation of cytoskeleton organization	6	281	4.6e-05	0.0016
GO:0090627	P	plant epidermal cell differentiation	9	740	4.6e-05	0.0016
GO:0051252	P	regulation of RNA metabolic process	31	6835	4.7e-05	0.0016
GO:0048523	P	negative regulation of cellular process	19	3115	5.2e-05	0.0017
GO:0009629	P	response to gravity	6	287	5.2e-05	0.0017
GO:0009933	P	meristem structural organization	7	422	5.1e-05	0.0017
GO:0060255	P	regulation of macromolecule metabolic process	38	9376	5.2e-05	0.0017
GO:0006342	P	chromatin silencing	7	422	5.1e-05	0.0017
GO:0007049	P	cell cycle	17	2584	5.5e-05	0.0017
GO:0048364	P	root development	12	1365	5.6e-05	0.0017
GO:0010073	P	meristem maintenance	8	586	5.7e-05	0.0017
GO:0022622	P	root system development	12	1370	5.8e-05	0.0018
GO:0045814	P	negative regulation of gene expression, epigenetic	7	435	6.2e-05	0.0018
GO:0006355	P	regulation of transcription, DNA-templated	30	6591	6.2e-05	0.0018
GO:0090558	P	plant epidermis development	11	1167	6.3e-05	0.0019
GO:0009606	P	tropism	6	300	6.6e-05	0.0019
GO:2001141	P	regulation of RNA biosynthetic process	30	6643	7.2e-05	0.002
GO:0040029	P	regulation of gene expression, epigenetic	9	784	7.2e-05	0.002
GO:1903506	P	regulation of nucleic acid-templated transcription	30	6641	7.1e-05	0.002
GO:0051301	P	cell division	10	979	7.3e-05	0.002
GO:0048532	P	anatomical structure arrangement	7	449	7.5e-05	0.0021
GO:0048438	P	floral whorl development	9	790	7.6e-05	0.0021
GO:0080090	P	regulation of primary metabolic process	38	9545	7.8e-05	0.0021
GO:0051128	P	regulation of cellular component organization	10	990	8e-05	0.0022
GO:2000026	P	regulation of multicellular organismal development	12	1430	8.7e-05	0.0023
GO:2000241	P	regulation of reproductive process	9	804	8.6e-05	0.0023
GO:0007155	P	cell adhesion	6	320	9.4e-05	0.0025
GO:0003002	P	regionalization	8	632	9.5e-05	0.0025
GO:0071555	P	cell wall organization	12	1457	0.0001	0.0027
GO:0010026	P	trichome differentiation	6	327	0.00011	0.0027
GO:0065008	P	regulation of biological quality	23	4509	0.00011	0.0029
GO:0009059	P	macromolecule biosynthetic process	48	13698	0.00012	0.0031
GO:0022610	P	biological adhesion	6	340	0.00013	0.0032
GO:0007015	P	actin filament organization	6	345	0.00014	0.0035
GO:0009889	P	regulation of biosynthetic process	34	8317	0.00014	0.0035
GO:0000281	P	mitotic cytokinesis	6	350	0.00015	0.0037
GO:0051567	P	histone H3-K9 methylation	5	220	0.00015	0.0037
GO:0050793	P	regulation of developmental process	13	1765	0.00016	0.0038
GO:0018130	P	heterocycle biosynthetic process	37	9470	0.00016	0.0038
GO:0051239	P	regulation of multicellular organismal process	13	1769	0.00016	0.0038
GO:0050794	P	regulation of cellular process	61	19579	0.00016	0.0038
GO:0045229	P	external encapsulating structure organization	12	1532	0.00016	0.0038
GO:0061640	P	cytoskeleton-dependent cytokinesis	6	356	0.00017	0.0038
GO:0031047	P	gene silencing by RNA	7	513	0.00017	0.0039
GO:0016569	P	covalent chromatin modification	10	1088	0.00017	0.0039
GO:0009314	P	response to radiation	15	2302	0.00018	0.004
GO:0018193	P	peptidyl-amino acid modification	10	1095	0.00018	0.004
GO:0007010	P	cytoskeleton organization	11	1317	0.00018	0.004
GO:0061647	P	histone H3-K9 modification	5	229	0.00019	0.0041
GO:0006351	P	transcription, DNA-templated	32	7722	0.00019	0.0043
GO:0048869	P	cellular developmental process	23	4685	0.0002	0.0044
GO:0010051	P	xylem and phloem pattern formation	5	234	0.0002	0.0044
GO:0048467	P	gynoecium development	6	371	0.00021	0.0044
GO:0097659	P	nucleic acid-templated transcription	32	7764	0.00022	0.0046
GO:0010564	P	regulation of cell cycle process	6	376	0.00022	0.0047
GO:0031323	P	regulation of cellular metabolic process	39	10393	0.00023	0.0047
GO:0016458	P	gene silencing	8	720	0.00023	0.0047
GO:0065007	P	biological regulation	72	25239	0.00024	0.0048
GO:0044271	P	cellular nitrogen compound biosynthetic process	42	11604	0.00024	0.005
GO:0032501	P	multicellular organismal process	54	16632	0.00025	0.005
GO:0034654	P	nucleobase-containing compound biosynthetic process	35	8939	0.00026	0.0052
GO:0008213	P	protein alkylation	7	554	0.00027	0.0053
GO:0006479	P	protein methylation	7	554	0.00027	0.0053
GO:0032504	P	multicellular organism reproduction	8	739	0.00027	0.0053
GO:0009058	P	biosynthetic process	62	20332	0.00027	0.0053
GO:1901576	P	organic substance biosynthetic process	56	17607	0.00029	0.0056
GO:0032774	P	RNA biosynthetic process	32	7892	0.00029	0.0057
GO:0019438	P	aromatic compound biosynthetic process	37	9764	0.0003	0.0059
GO:0009909	P	regulation of flower development	7	567	0.00031	0.0059
GO:0051704	P	multi-organism process	23	4833	0.00032	0.0061
GO:0018022	P	peptidyl-lysine methylation	6	405	0.00033	0.0062
GO:0009639	P	response to red or far red light	8	765	0.00034	0.0064
GO:2000113	P	negative regulation of cellular macromolecule biosynthetic process	10	1194	0.00036	0.0066
GO:0009416	P	response to light stimulus	14	2186	0.00036	0.0066
GO:0010014	P	meristem initiation	5	270	0.00039	0.0072
GO:0070646	P	protein modification by small protein removal	6	421	0.0004	0.0073
GO:0009965	P	leaf morphogenesis	6	422	0.00041	0.0074
GO:0000904	P	cell morphogenesis involved in differentiation	8	786	0.00041	0.0074
GO:0010228	P	vegetative to reproductive phase transition of meristem	8	788	0.00041	0.0075
GO:0009926	P	auxin polar transport	5	276	0.00043	0.0077
GO:0030036	P	actin cytoskeleton organization	6	428	0.00044	0.0077
GO:0071554	P	cell wall organization or biogenesis	14	2231	0.00044	0.0077
GO:0070647	P	protein modification by small protein conjugation or removal	14	2237	0.00045	0.0079
GO:0000910	P	cytokinesis	6	453	0.00058	0.01
GO:0043414	P	macromolecule methylation	9	1048	0.0006	0.01
GO:0048518	P	positive regulation of biological process	22	4734	0.00062	0.011
GO:0034645	P	cellular macromolecule biosynthetic process	44	12897	0.00062	0.011
GO:0048831	P	regulation of shoot system development	7	644	0.00065	0.011
GO:0010629	P	negative regulation of gene expression	11	1536	0.00066	0.011
GO:0060429	P	epithelium development	8	848	0.00067	0.011
GO:0060918	P	auxin transport	5	307	0.00069	0.012
GO:0009615	P	response to virus	5	308	0.0007	0.012
GO:0048645	P	organ formation	5	311	0.00073	0.012
GO:0016571	P	histone methylation	6	475	0.00075	0.012
GO:0048609	P	multicellular organismal reproductive process	7	669	0.00081	0.013
GO:0048519	P	negative regulation of biological process	21	4505	0.00082	0.013
GO:0010604	P	positive regulation of macromolecule metabolic process	12	1846	0.00086	0.014
GO:0009914	P	hormone transport	5	324	0.00087	0.014
GO:0000911	P	cytokinesis by cell plate formation	5	324	0.00087	0.014
GO:0048580	P	regulation of post-embryonic development	8	886	0.00088	0.014
GO:1901360	P	organic cyclic compound metabolic process	58	19228	0.00096	0.015
GO:1902410	P	mitotic cytokinetic process	5	334	0.001	0.016
GO:0051052	P	regulation of DNA metabolic process	5	337	0.001	0.016
GO:0009790	P	embryo development	11	1630	0.0011	0.017
GO:0048366	P	leaf development	8	914	0.0011	0.017
GO:0048440	P	carpel development	5	344	0.0011	0.018
GO:0016570	P	histone modification	8	923	0.0011	0.018
GO:0006464	P	cellular protein modification process	33	8892	0.0012	0.018
GO:0036211	P	protein modification process	33	8892	0.0012	0.018
GO:0032506	P	cytokinetic process	5	348	0.0012	0.018
GO:0010558	P	negative regulation of macromolecule biosynthetic process	10	1406	0.0012	0.019
GO:0009628	P	response to abiotic stimulus	24	5674	0.0013	0.019
GO:0031327	P	negative regulation of cellular biosynthetic process	10	1417	0.0013	0.019
GO:0010324	P	membrane invagination	5	357	0.0013	0.02
GO:0030029	P	actin filament-based process	6	534	0.0014	0.02
GO:0045595	P	regulation of cell differentiation	5	358	0.0014	0.02
GO:0045892	P	negative regulation of transcription, DNA-templated	8	949	0.0014	0.02
GO:0019953	P	sexual reproduction	6	537	0.0014	0.02
GO:0032259	P	methylation	11	1689	0.0014	0.02
GO:0000902	P	cell morphogenesis	10	1435	0.0014	0.021
GO:0044403	P	symbiosis, encompassing mutualism through parasitism	6	546	0.0015	0.022
GO:0044419	P	interspecies interaction between organisms	6	550	0.0016	0.022
GO:0009913	P	epidermal cell differentiation	7	756	0.0016	0.023
GO:0030855	P	epithelial cell differentiation	7	763	0.0017	0.024
GO:0071310	P	cellular response to organic substance	15	2867	0.0017	0.024
GO:1903507	P	negative regulation of nucleic acid-templated transcription	8	998	0.0019	0.026
GO:1902679	P	negative regulation of RNA biosynthetic process	8	998	0.0019	0.026
GO:0045935	P	positive regulation of nucleobase-containing compound metabolic process	10	1492	0.0019	0.026
GO:0034968	P	histone lysine methylation	5	388	0.0019	0.026
GO:0044764	P	multi-organism cellular process	6	578	0.002	0.027
GO:0009734	P	auxin-activated signaling pathway	5	393	0.002	0.028
GO:0008544	P	epidermis development	7	792	0.0021	0.029
GO:0019222	P	regulation of metabolic process	40	11973	0.0022	0.029
GO:0051254	P	positive regulation of RNA metabolic process	9	1286	0.0024	0.033
GO:0071365	P	cellular response to auxin stimulus	5	411	0.0024	0.033
GO:0032989	P	cellular component morphogenesis	10	1547	0.0025	0.033
GO:0009605	P	response to external stimulus	19	4265	0.0026	0.034
GO:0009890	P	negative regulation of biosynthetic process	10	1560	0.0026	0.035
GO:0031325	P	positive regulation of cellular metabolic process	12	2123	0.0028	0.037
GO:0010557	P	positive regulation of macromolecule biosynthetic process	9	1315	0.0028	0.037
GO:0051172	P	negative regulation of nitrogen compound metabolic process	10	1579	0.0029	0.037
GO:0051253	P	negative regulation of RNA metabolic process	8	1078	0.003	0.039
GO:0009640	P	photomorphogenesis	5	434	0.0031	0.04
GO:0043412	P	macromolecule modification	36	10581	0.0031	0.04
GO:0051173	P	positive regulation of nitrogen compound metabolic process	10	1603	0.0032	0.041
GO:0090304	P	nucleic acid metabolic process	47	15157	0.0033	0.042
GO:0044249	P	cellular biosynthetic process	55	18699	0.0034	0.044
GO:0016070	P	RNA metabolic process	39	11855	0.0035	0.044
GO:0010628	P	positive regulation of gene expression	9	1363	0.0036	0.045
GO:0016049	P	cell growth	9	1386	0.004	0.05
GO:0043565	F	sequence-specific DNA binding	14	1368	2.3e-06	0.0005
GO:0003677	F	DNA binding	27	4863	4.9e-06	0.00054
GO:0003700	F	transcription factor activity, sequence-specific DNA binding	14	1850	6.4e-05	0.0036
GO:0001071	F	nucleic acid binding transcription factor activity	14	1853	6.5e-05	0.0036
GO:0003676	F	nucleic acid binding	35	9561	0.00097	0.043
GO:0005634	C	nucleus	52	12629	1.8e-07	4.5e-05
GO:0044464	C	cell part	81	30318	0.00021	0.01
GO:0043227	C	membrane-bounded organelle	67	22556	0.00019	0.01
GO:0043229	C	intracellular organelle	69	23739	0.00026	0.01
GO:0043226	C	organelle	69	23816	0.0003	0.01
GO:0043231	C	intracellular membrane-bounded organelle	67	22488	0.00017	0.01
GO:0005623	C	cell	81	30411	0.00025	0.01
GO:0044424	C	intracellular part	73	26820	0.0014	0.043
GO:0005694	C	chromosome	9	1225	0.0018	0.048
