# Supplementary material for: QTG-Miner aids rapid dissection of the genetic base of tassel branch number in maize
Source: Nat Commun. 2023 Aug 26;14:5232. doi: 10.1038/s41467-023-41022-1 (PMC10460418; doi:10.1038/s41467-023-41022-1)
Supplement: Supplementary file 24 — Supplementary Data 21 [file 41467_2023_41022_MOESM24_ESM.xlsx]

## Sheet: convergent genes
Supplementary Data 21. Enriched GO terms among convergent genes
GO term	Ontology	Description	Number in input list	Number in BG/Ref	p-value	FDR
GO:0035825	P	reciprocal DNA recombination	5	245	6.4e-05	0.044
GO:0007131	P	reciprocal meiotic recombination	5	245	6.4e-05	0.044
