# Supplementary material for: QTG-Miner aids rapid dissection of the genetic base of tassel branch number in maize
Source: Nat Commun. 2023 Aug 26;14:5232. doi: 10.1038/s41467-023-41022-1 (PMC10460418; doi:10.1038/s41467-023-41022-1)
Supplement: Supplementary file 26 — Source Data [file 41467_2023_41022_MOESM26_ESM.xlsx]

## Sheet: Figure 3e
Source data of Zm00001d042795 in Figure 3e
20DHN			21CSD
WT	Mu		WT	Mu
6	5		7	7
4	9		6	7
5	5		5	8
7	6		5	9
7	9		4	8
7	8		5	8
5	6		6	10
7	8		7	10
5	8		6	6
6	8		7	7
6	7		6	7
5	7		7	7
7	8		5	8
6	9			7
7	8			7
8	7			7
	8			9
	6			7
	9			8
	5			7
	7			8
	7			6
	9			4
	5			6
	6			5
	9			4
				5
				6
				6

## Sheet: Figure 3h
Source data of Zm00001d042795 in Figure 3h																				Zm00001d025939
WT	KO#1	KO#2																		20DHN		21CSD		21DHN
5	10	5																		WT	Mu	WT	Mu	WT	Mu
6	10	7																		5	6	5	8	6	5
5	10	7																		5	8	5	8	6	4
3	9	8																		5	8	8	6	7	5
4	9	9																		5	8	5	7	7	6
7	9	6																		4	7	5	7	7	4
7	9	6																		6	6	6	8	5	5
6	8	7																		5	4	6	7	6	5
6	8	5																		6	6	6	5	7	6
6	8	8																		5	8	6	7	4	7
6	8	8																		5	7	6	4	6	4
6	8	7																		4	5	5	6	5	7
6	8	5																		4	8	6	6	6	5
6	8	9																		6	5	7	6	7	4
5	8	8																		5	6	5	6	7	7
4	8	8																		7	6	5	7	5	4
4	8	8																		5	5	6	6	6	5
4	8	6																			8	4	7	7	6
5	8	6																			8		5	5	5
5	8	9																			7		7	6	5
5	8	9																			7		8	5	6
5	7	10																					8	6	5
3	7	8																					8	4	7
5	7	10																					4	7	6
5	7	9																					7	5	7
6	7	8																					6	4	5
4	7	7																					7	5	6
5	7	10																					6	5	6
	7	6																					8	6
	6	5																					7	5
	6	7																					10	5
	6	9																					8	4
	6	6																					6	7
	6	11																					8	7
	5	5																					8	6
		7																					8	5
		8																					6	5
		10																					8	6
		7																					9	5
		8																						6
		8
		8
		7
		9

## Sheet: Figure 3n
Source data of Zm00001d020804 in Figure 3n
WT	KO#1
12	9
11	7
10	7
9	7
9	5
9	5
9	4
9	4
8	4
8	3
8	3
8
7
7
5
5
5
5

## Sheet: Supplementary Figure 2e
Source data of Zm00001d052219 in Supplementary Figure 2e							Source data of Zm00001d052598 in Supplementary Figure 2e							Source data of Zm00001d012295 in Supplementary Figure 2e					Source data of Zm00001d012452 in Supplementary Figure 2e							Source data of Zm00001d025939 in Supplementary Figure 2e
20DHN		21CSD		21DHN			20DHN		21CSD		21DHN			20DHN		21DHN			20DHN		21CSD		21DHN			20DHN		21CSD		21DHN
WT	Mu	WT	Mu	WT	Mu		WT	Mu	WT	Mu	WT	Mu		WT	Mu	WT	Mu		WT	Mu	WT	Mu	WT	Mu		WT	Mu	WT	Mu	WT	Mu
5	5	5	6	5	6		5	4	4	8	6	5		5	5	6	5		5	6	6	5	5	5		5	6	5	8	6	5
3	4	5	5	6	5		5	6	4	9	4	5		5	6	7	6		4	4	7	5	5	5		5	8	5	8	6	4
4	4	5	5	6	6		5	5	5	9	6	7		3	8	6	5		5	4	7	5	4	6		5	8	8	6	7	5
5	5	4	7	5	7		5	6	4	9	3	5		3	6	5	7		6	5	6	4	6	7		5	8	5	7	7	6
5	7	7	5	5	6		4	4	6	3	3	4		4	7	6	8		6	5	6	4	5	6		4	7	5	7	7	4
5	5	4	6	6	6		4	6	3	8	3	6		5	7	5	6		8	6	5	5	5	6		6	6	6	8	5	5
5	6	6	6	6	6		6	7	5	8	4	5		3	7	6	9		6	5	7	5	4	5		5	4	6	7	6	5
4	5	7	6	5	5		6	5	4	5	4	6		5	5	7	7		5	5	7	5	6	5		6	6	6	5	7	6
6	5	5	6	6	6		7	3	4	6	4	6		5	5	4	6		6	4	6	5	7	6		5	8	6	7	4	7
5	7	6	6	6	5		4	7	4	9	3	3		4	7	6	7		4	4	6	4	6	5		5	7	6	4	6	4
5	6	5	7	4	6		5	5	4	8	4	4		3	7	5	7		5	6	7	8	5	6		4	5	5	6	5	7
4	6	6	5	5	6		5	7	5	6	5	5		5		5	6		5	4	6	6	7	7		4	8	6	6	6	5
5	7	7	7	6	7		3	7	3	7	4	4				5	7		5		5	5	4	6		6	5	7	6	7	4
	6	5	5	4	6		4	7	4	10	4	6				4	7		5		5	6	5	7		5	6	5	6	7	7
	5	6	8	6	5		3	7	5	6	4	7				4	8		6		4	8	6	6		7	6	5	7	5	4
	5	5	6		6		5	5	6	7	6	6				5	8		8		6	6	5	5		5	5	6	6	6	5
	6	7	7		7		5	8	6	9	3	3				6	6		8		5	5	7	6			8	4	7	7	6
		5	7		7		5	6	3	9	5	4				4	5		7		7	5	5	7			8		5	5	5
			5		6		4	5	4	5	6	5				6	6		7		6	6	7	6			7		7	6	5
			8		5		6	6	5	8	3	5				6					7	5	6	7			7		8	5	6
			6				5	4	3	6	4	4				4						4	7	6					8	6	5
			6				7	7		7	5					4						5	7						8	4	7
			5				6	4		6	4					5						7	6						4	7	6
			5				3	6		9						6						7	5						7	5	7
			6				3	9		6						4						5	6						6	4	5
			8				4	5		10						7						6	6						7	5	6
			8				5	6		5						6						7	5						6	5	6
			6				5	6		7						7						5	6						8	6
			7				4	8		3						4						7	4						7	5
							4	8		7												4	5						10	5
							4	6		9													7						8	4
							3	8		6													5						6	7
							2	8		9													6						8	7
							3	8		10													7						8	6
							4	4																					8	5
							4	6																					6	5
							3	6																					8	6
							3	5																					9	5
								4																						6
								7
								5
								4
								6
								5
								3
								4
								6
								5
								3
								5
								3
								4
								4
								4
								5
								4
								3
								5
								3
								2
